# Supplementary material for: A Human Retinal Pigment Epithelium-Based Screening Platform Reveals Inducers of Photoreceptor Outer Segments Phagocytosis
Source: Stem Cell Reports. 2020 Nov 25;15(6):1347–61. doi: 10.1016/j.stemcr.2020.10.013 (PMC7724476; doi:10.1016/j.stemcr.2020.10.013)
Supplement: Table S1. List of Compounds in the FDA-Approved Library, Related to Figure 3 [file mmc2.xlsx]

## Sheet: default
supplier_id1	compound_name	supplier_barcode	supplier_position	therap	description	ref	cas_number	source	status	tradename
1500372	MAFENIDE HYDROCHLORIDE	121115-01	A02	antibacterial	SULFAMYLON$antibacterial$synthetic$Life Sci 5:2279 (1966); Anal Profiles Drug Subst Excip 24:277 (1996)$USAN, INN, BAN, JAN	Life Sci 5:2279 (1966); Anal Profiles Drug Subst Excip 24:277 (1996)	138-39-6	synthetic	USAN, INN, BAN, JAN	SULFAMYLON
1500903	ETOPOSIDE	121115-01	A03	antineoplastic	VEPESID$antineoplastic$semisynthetic; VP-16-213$Cancer Res. (1973), 33(12), 3123-9; J. Med. Chem. (1971), 14(10), 936-40; Cancer Chemother. Rep. (1975), 59(4), 737-42$USP, INN, BAN, JAN	Cancer Res. (1973), 33(12), 3123-9; J. Med. Chem. (1971), 14(10), 936-40; Cancer Chemother. Rep. (1975), 59(4), 737-42	33419-42-0	semisynthetic; VP-16-213	USP, INN, BAN, JAN	VEPESID
1504280	DESVENLAFAXINE SUCCINATE	121115-01	A04	antidepressant	PRISTIQ$antidepressant$synthetic; WY-45233$J Clin Psychiatry 68:677 (2007); Int Clin Psychopharmacol 22:338 (2007)$USAN, INN	J Clin Psychiatry 68:677 (2007); Int Clin Psychopharmacol 22:338 (2007)	93413-62-8	synthetic; WY-45233	USAN, INN	PRISTIQ
1505042	ANTIMONY POTASSIUM TARTRATE TRIHYDRATE	121115-01	A05	antischistosomal		Br J Pharmac 37:476 (1969); Environ Mutagen 4:83-91 (1982)	28300-74-5		USP
310035	SANGUINARIUM CHLORIDE	121115-01	A06	antineoplastic, antiplaque agent	VIADENT$antineoplastic, antiplaque agent$Sanguinaria canadensis$J Heterocyclic Chem 9: 1453 (1972); J Biol Chem 280:19078 (2005); FEBS J 273:2139 (2006)$USAN, INN	J Heterocyclic Chem 9: 1453 (1972); J Biol Chem 280:19078 (2005); FEBS J 273:2139 (2006)	5578-73-4	Sanguinaria canadensis	USAN, INN	VIADENT
1500377	MECLOFENAMATE SODIUM	121115-01	A07	antiinflammatory, antipyretic	MECLOMEN$antiinflammatory, antipyretic$synthetic; Cl-583$Arzneim Forsch 33:619 (1983); Lancet 2:541 (1988)$USP	Arzneim Forsch 33:619 (1983); Lancet 2:541 (1988)	6385-02-0	synthetic; Cl-583	USP	MECLOMEN
1500380	MEDRYSONE	121115-01	A08	glucocorticoid	HMS$glucocorticoid$semisynthetic; U-8471, NSC-63278$Arch Opthamol 81:184 (1969)$USAN, INN	Arch Opthamol 81:184 (1969)	2668-66-8	semisynthetic; U-8471, NSC-63278	USAN, INN	HMS
1500381	MEGESTROL ACETATE	121115-01	A09	progestogen, antineoplastic	MEGACE$progestogen, antineoplastic$semisynthetic; BDH-1298, SC-10363, 5071$Steroids 11:133 (1968); 12:517, 689 (1968); N Engl J Med 331:347 (1994)$USP, INN, BAN	Steroids 11:133 (1968); 12:517, 689 (1968); N Engl J Med 331:347 (1994)	595-33-5, 3562-63-8 [megestrol]	semisynthetic; BDH-1298, SC-10363, 5071	USP, INN, BAN	MEGACE
1500382	MELPHALAN	121115-01	A10	antineoplastic, alkylating agent	ALKERAN$antineoplastic, alkylating agent$synthetic$Biochem Pharmacol 13:969 (1964); J Pharm Pharmacol 18:760 (1966)$USP, INN, BAN, JAN	Biochem Pharmacol 13:969 (1964); J Pharm Pharmacol 18:760 (1966)	148-82-3	synthetic	USP, INN, BAN, JAN	ALKERAN
330001	DACTINOMYCIN	121115-01	A11	antineoplastic, intercalating agent	COSMEGEN$antineoplastic, intercalating agent$Actinomyces spp; NSC-3053$Ann NY Acad Sci 89:348 (1960); IARC Monographs 12:29 (1976)$USP, INN, BAN, JAN	Ann NY Acad Sci 89:348 (1960); IARC Monographs 12:29 (1976)	50-76-0	Actinomyces spp; NSC-3053	USP, INN, BAN, JAN	COSMEGEN
1500390	METAPROTERENOL	121115-01	B02	bronchodilator	ALUPENT$bronchodilator$synthetic$Am J Med Sci 253:321 (1967); Toxicol Appl Pharmacol 18:185 (1971)$USP, JAN	Am J Med Sci 253:321 (1967); Toxicol Appl Pharmacol 18:185 (1971)	586-06-1, 5874-97-5 [metaproterenol sulfate]	synthetic	USP, JAN	ALUPENT
1300030	OMEGA-3-ACID ESTERS (EPA shown)	121115-01	B03	hypolipidemic	LOVAZA$hypolipidemic$semisynthetic; K-85$Metab., Clin. Exp. (1999), 48(9), 1089-1095; Eur. J. Pharmacol. (1993), 235(2-3), 221-7; Eur. J. Pharmacol. (1993), 231(1), 121-7$USAN	Metab., Clin. Exp. (1999), 48(9), 1089-1095; Eur. J. Pharmacol. (1993), 235(2-3), 221-7; Eur. J. Pharmacol. (1993), 231(1), 121-7	86227-47-6	semisynthetic; K-85	USAN	LOVAZA
1500396	METHIMAZOLE	121115-01	B04	antihyperthyroid	TAPAZOLE$antihyperthyroid$synthetic$Exp. Clin. Endocrinol. Diabetes (2010), 118(10), 678-684. ; Med. Chem. (2010), 6(4), 239-246; J. Clin. Pharmacol. (1981), 21(8-9), 365-84$USP, INN, BAN, JAN	Exp. Clin. Endocrinol. Diabetes (2010), 118(10), 678-684. ; Med. Chem. (2010), 6(4), 239-246; J. Clin. Pharmacol. (1981), 21(8-9), 365-84	60-56-0	synthetic	USP, INN, BAN, JAN	TAPAZOLE
1500397	METHOCARBAMOL	121115-01	B05	muscle relaxant (skeletal)	ROBAXIN$muscle relaxant (skeletal)$synthetic$Anal Profiles Drug SubsExcip 23:371 (1994)$USP, INN, BAN, JAN	Anal Profiles Drug SubsExcip 23:371 (1994)	532-03-6	synthetic	USP, INN, BAN, JAN	ROBAXIN
1500398	METHOTREXATE(+/-)	121115-01	B06	antineoplastic, antirheumatic, folic acid antagonist	RHEUMATREX$antineoplastic, antirheumatic, folic acid antagonist$synthetic; amethopterin, CL-14377$Nat. Rev. Rheumatol. (2010), 6(3), 175-178; J. Med. Pharm. Chem. (1959), 1, 245-62; Proc. Soc. Exp. Biol. Med. (1958), 97, 429-31$USP, INN, BAN, JAN	Nat. Rev. Rheumatol. (2010), 6(3), 175-178; J. Med. Pharm. Chem. (1959), 1, 245-62; Proc. Soc. Exp. Biol. Med. (1958), 97, 429-31	60388-53-6	synthetic; amethopterin, CL-14377	USP, INN, BAN, JAN	RHEUMATREX
1500399	METHOXAMINE HYDROCHLORIDE	121115-01	B07	alpha1 adrenoreceptor agonist, vasoconstrictor	VASOXYL$alpha1 adrenoreceptor agonist, vasoconstrictor$synthetic$Anesthesiology 28:735 (1967); N Eng J Med 326:1661 (1992)$USP-XXII, INN, BAN, JAN	Anesthesiology 28:735 (1967); N Eng J Med 326:1661 (1992)	61-16-5, 390-28-3 [methoxamine]	synthetic	USP-XXII, INN, BAN, JAN	VASOXYL
1505024	OLANZAPINE	121115-01	B08	antipsychotic	ZYPREXA$antipsychotic$synthetic; LY-170053$Int Clin Psychopharmacol 10:239 (1995); Am JK Psychiatry 156:702 (1999); Expert Opin Pharmacother 1:305 (2000)$USAN, INN, BAN	Int Clin Psychopharmacol 10:239 (1995); Am JK Psychiatry 156:702 (1999); Expert Opin Pharmacother 1:305 (2000)	132539-06-1	synthetic; LY-170053	USAN, INN, BAN	ZYPREXA
1505447	OCTODRINE	121115-01	B09	vasoconstrictor, anesthetic (local)		J. Pharmacol. Exp. Ther. (1950), 98, 300-4; J. Am. Chem. Soc. (1944), 66, 1516-20; Chem. Res. Toxicol. (2001), 14(4), 409-415	543-82-8	synthetic; SK&F-51	USAN, INN
1502374	PITAVASTATIN CALCIUM	121115-01	B10	HMGA reductase inhibitor	LIVALO$HMGA reductase inhibitor$synthetic$Arzneim Forsch 47:904 (1997); Cardiovasc Drug Rev 21:199 (2003); Int J Clin Pract 59:239 (2005)$USAN, INN	Arzneim Forsch 47:904 (1997); Cardiovasc Drug Rev 21:199 (2003); Int J Clin Pract 59:239 (2005)	147511-69-1	synthetic	USAN, INN	LIVALO
1500406	METHYLPREDNISOLONE	121115-01	B11	glucocorticoid	MEDROL$glucocorticoid$semisynthetic; U-67590A$JAMA, J. Am. Med. Assoc. (1960), 174, 835-41; J. Am. Chem. Soc. (1959), 81, 1235-9; Metab., Clin. Exp. (1958), 7, 405-15$USP, INN, BAN, JAN	JAMA, J. Am. Med. Assoc. (1960), 174, 835-41; J. Am. Chem. Soc. (1959), 81, 1235-9; Metab., Clin. Exp. (1958), 7, 405-15	83-43-2	semisynthetic; U-67590A	USP, INN, BAN, JAN	MEDROL
1500412	METRONIDAZOLE	121115-01	C02	antiprotozoal	FLAGYL$antiprotozoal$synthetic; Bay-5360, RP-8823$Pharmazie (2011), 66(6), 393-398; Clin. Infect. Dis. (2009), 50(Suppl. 1), S16-S23; Am. J. Obstet. Gynecol. (1964), 88, 184-9$USP, INN, BAN, JAN	Pharmazie (2011), 66(6), 393-398; Clin. Infect. Dis. (2009), 50(Suppl. 1), S16-S23; Am. J. Obstet. Gynecol. (1964), 88, 184-9	443-48-1, 69198-10-3 [metronidazole hydrochloride]	synthetic; Bay-5360, RP-8823	USP, INN, BAN, JAN	FLAGYL
1501021	FENSPIRIDE HYDROCHLORIDE	121115-01	C03	antiinflammatory, bronchodilator	VIARESPAN$antiinflammatory, bronchodilator$synthetic; NAT-333, NDR-5998A$Arzneim Forsch 19:1263 (1969); 22:1947 (1972)$USAN, INN	Arzneim Forsch 19:1263 (1969); 22:1947 (1972)	5053-08-7, 5053-06-5 [fenspiride]	synthetic; NAT-333, NDR-5998A	USAN, INN	VIARESPAN
1500415	MINOXIDIL	121115-01	C04	antihypertensive, antialopecia agent	ROGAINE$antihypertensive, antialopecia agent$synthetic; U-10858$Drugs 22:257 (1981); Int J Dermatol 24:82 (1985)$USP, INN, BAN	Drugs 22:257 (1981); Int J Dermatol 24:82 (1985)	38304-91-5	synthetic; U-10858	USP, INN, BAN	ROGAINE
1501108	MEFEXAMIDE HYDROCHLORIDE	121115-01	C05	CNS stimulant		J. Pharm. Pharmacol. (1982), 34(6), 391-4; Acta Univ. Palacki. Olomuc., Fac. Med. (1973), 67, 155-92; Antidepressant Drugs, Proc. Int. Symp., 1st (1967), 208-16	1227-61-8	synthetic	USAN, INN
1505396	FLUORESCEIN	121115-01	C06	corneal trama indicator	FUNDUSCEIN$corneal trama indicator$synthetic$Am. J. Ophthalmol. (1998), 126(4), 560-4; Ann. Surg. (1949), 130(4), 637-42; J. Neurosurg. (1948), 5(4), 392-8$USP, BAN, JAN	Am. J. Ophthalmol. (1998), 126(4), 560-4; Ann. Surg. (1949), 130(4), 637-42; J. Neurosurg. (1948), 5(4), 392-8	2321-07-5	synthetic	USP, BAN, JAN	FUNDUSCEIN
1505420	DEXPANTHENOL	121115-01	C07	cholinergic	ILOPAN$cholinergic$semisynthetic$Antimicrob. Agents Chemother. (2005), 49(2), 632-637; Free Radical Biol. Med. (1995), 19(6), 767-72; Int. J. Vitam. Nutr. Res., Suppl. (1983), 24, 53-67$USP, INN, BAN	Antimicrob. Agents Chemother. (2005), 49(2), 632-637; Free Radical Biol. Med. (1995), 19(6), 767-72; Int. J. Vitam. Nutr. Res., Suppl. (1983), 24, 53-67	81-13-0	semisynthetic	USP, INN, BAN	ILOPAN
1505399	OXYBUTYNIN CHLORIDE	121115-01	C08	anticholinergic	DITROPAN$anticholinergic$synthetic; MJ-4309-1, 5058$Toxicol Appl Pharmacol 18:185 (1971); Drugs Aging 6:243 (1995)$USP, JAN	Toxicol Appl Pharmacol 18:185 (1971); Drugs Aging 6:243 (1995)	1508-65-2	synthetic; MJ-4309-1, 5058	USP, JAN	DITROPAN
1505519	CARTEOLOL HYDROCHLORIDE	121115-01	C09	beta-adrenergic blocker	CARTROL$beta-adrenergic blocker$synthetic; OPC-1085$Farmaco Ed Prat 34:202 (1979); Arzneim Forsch 33:277, 290 (1983); Drugs Aging 2:58 (1992)$USP, INN, BAN, JAN	Farmaco Ed Prat 34:202 (1979); Arzneim Forsch 33:277, 290 (1983); Drugs Aging 2:58 (1992)	51781-21-6	synthetic; OPC-1085	USP, INN, BAN, JAN	CARTROL
1505572	PROPOXYCAINE HYDROCHLORIDE	121115-01	C10	local anesthetic	BLOCKAIN$local anesthetic$synthetic$Obstetrics Gynecol 17:90 (1961)$USP, INN	Obstetrics Gynecol 17:90 (1961)	550-83-4	synthetic	USP, INN	BLOCKAIN
1500425	NAPROXEN(+)	121115-01	C11	antiinflammatory, analgesic, antipyretic	ALEVE$antiinflammatory, analgesic, antipyretic$synthetic; RS-3650$J. Am. Pharm. Assoc. (1996), NS36(11), 663-7; J. Pharmacol. Exp. Ther. (1971), 179(1), 114-23; J. Clin. Pharmacol. (1975), 15(4 Pt. 2), 373-7$USP, INN, BAN, JAN	J. Am. Pharm. Assoc. (1996), NS36(11), 663-7; J. Pharmacol. Exp. Ther. (1971), 179(1), 114-23; J. Clin. Pharmacol. (1975), 15(4 Pt. 2), 373-7	22204-53-1	synthetic; RS-3650	USP, INN, BAN, JAN	ALEVE
1500611	VINBLASTINE SULFATE	121115-01	D02	antineoplastic, spindle poison	VELBAN$antineoplastic, spindle poison$Vinca rosea$J Clin Oncol 14:527 (1996); Beitr Onkol 6:95 (1981)$USP, INN, BAN, JAN	J Clin Oncol 14:527 (1996); Beitr Onkol 6:95 (1981)	143-67-9, 865-21-4 [vinblastine]	Vinca rosea	USP, INN, BAN, JAN	VELBAN
1502424	CEFOTETAN	121115-01	D03	antibacterial	CEFOTAN$antibacterial$semisynthetic; ICI-156834$J Antimicrob Chemother 10:151 (1982); 11 Suppl A:1 (1983); Drugs 30:382 (1985)$USP, INN, BAN	J Antimicrob Chemother 10:151 (1982); 11 Suppl A:1 (1983); Drugs 30:382 (1985)	6971256-7	semisynthetic; ICI-156834	USP, INN, BAN	CEFOTAN
1502414	BALSALAZIDE DISODIUM	121115-01	D04	antiinflammatory	COLAZAL$antiinflammatory$synthetic; BX-661A$Dig Dis Sci 28:609 (1983); Drugs 56:83:1998$USAN, INN, BAN	Dig Dis Sci 28:609 (1983); Drugs 56:83:1998	150399-21-6	synthetic; BX-661A	USAN, INN, BAN	COLAZAL
1505688	PROPARACAINE HYDROCHLORIDE	121115-01	D05	local anesthetic	ALCAINE$local anesthetic$synthetic$J Pharmacol Exp Ther 63:369 (1938); Anal Profiles Drug Subs 6:423 (1977)$USP, INN, BAN	J Pharmacol Exp Ther 63:369 (1938); Anal Profiles Drug Subs 6:423 (1977)	575-06-98	synthetic	USP, INN, BAN	ALCAINE
1500436	NOREPINEPHRINE	121115-01	D06	adrenergic agonist, antihypotensive		Clin. Chem. (1989), 35(5), 721-5; Science (1967), 156(3771), 21-37; Circulation (1960), 22, 1125-32	69815-49-2, 51-40-1 [anhydrous], 51-41-2 [norepinephrine]	synthetic	USP, INN, BAN
1500437	NORETHINDRONE	121115-01	D07	progestogen	MICRONOR$progestogen$synthetic$Drugs (1973), 6(3), 169-81; JAMA, J. Am. Med. Assoc. (1962), 180(5), 359-61; J. Clin. Endocrinol. Metab. (1962), 22, 1033-9$USP, INN, BAN, JAN	Drugs (1973), 6(3), 169-81; JAMA, J. Am. Med. Assoc. (1962), 180(5), 359-61; J. Clin. Endocrinol. Metab. (1962), 22, 1033-9	68-22-4	synthetic	USP, INN, BAN, JAN	MICRONOR
1500439	NORETHYNODREL	121115-01	D08	progestogen, in combination with estrogen as oral contraceptive		Int. J. Fertil. (1991), 36 Suppl 316-25; Br. Med. J. (1962), 2(5311), 1016-9; J. Clin. Endocrinol. Metab. (1962), 22, 1033-9	68-23-5	synthetic, SC-4642	USP
1500440	NORFLOXACIN	121115-01	D09	antibacterial	NOROXIN$antibacterial$synthetic; MK-366$N Z Med J 96:590 (1983); Rinsho Ketsueki 33:823 (1992); Rev Med Interne 17:859 (1996)$USP, INN, BAN, JAN	N Z Med J 96:590 (1983); Rinsho Ketsueki 33:823 (1992); Rev Med Interne 17:859 (1996)	70458-96-7	synthetic; MK-366	USP, INN, BAN, JAN	NOROXIN
1503880	LINAGLIPTIN	121115-01	D10	dipeptidypeptidase inhibitor, antidiabetic	TRADJENTA$dipeptidypeptidase inhibitor, antidiabetic$synthetic; BI-1356$J Med Chem 50:6450 (2007); J Pharm Pharmacol 61:55 (2009); Drug Metab Disp 38:667 (2010)$USAN, INN	J Med Chem 50:6450 (2007); J Pharm Pharmacol 61:55 (2009); Drug Metab Disp 38:667 (2010)	668270-12-0	synthetic; BI-1356	USAN, INN	TRADJENTA
1505124	CLAVULANATE LITHIUM	121115-01	D11	beta-lactamase inhibitor; antibiotic		Antimicrob Agents Chemother 11:852 (1977); 12:406 (1977); Lancet 1:620 (1980)	58001-44-8(acid)	Strptomyces clavuligerus; BRL-14151	USP
1500430	NIACIN	121115-01	E02	antihyperlipidemic, vitamin (enzyme cofactor)	NIASPAN$antihyperlipidemic, vitamin (enzyme cofactor)$widespread in the plant and fungal kingdom$Ther. Adv. Cardiovasc. Dis. (2011), 5(5), 227-240; Curr. Vasc. Pharmacol. (2011), 9(4), 521-530; Expert Rev. Cardiovasc. Ther. (2010), 8(10), 1457-1467$USP, INN, JAN	Ther. Adv. Cardiovasc. Dis. (2011), 5(5), 227-240; Curr. Vasc. Pharmacol. (2011), 9(4), 521-530; Expert Rev. Cardiovasc. Ther. (2010), 8(10), 1457-1467	59-67-6	widespread in the plant and fungal kingdom	USP, INN, JAN	NIASPAN
1500444	NOVOBIOCIN SODIUM	121115-01	E03	antibacterial	ALBAMYCIN$antibacterial$Streptomyces niveus and S griseus$Pharmacol. Ther. (2003), 99(2), 167-181; Antibiotics 1979), 5(1), 214-34; J. Am. Chem. Soc. (1955), 77, 6404-5$USP	Pharmacol. Ther. (2003), 99(2), 167-181; Antibiotics 1979), 5(1), 214-34; J. Am. Chem. Soc. (1955), 77, 6404-5	1476-53-5, 303-81-1 [novobiocin]	Streptomyces niveus and S griseus	USP	ALBAMYCIN
1500445	NYLIDRIN HYDROCHLORIDE	121115-01	E04	vasodilator (peripheral)		J. Pharm. Pharmacol. (1970), 22(2), 101-3; J. Pharmacol. Exp. Ther. (1957), 120, 512-27; Am. J. Med. Sci. (1953), 226, 164-71	849-55-8	synthetic	USP-XII, INN, BAN
1502422	CEFMENOXIME HYDROCHLORIDE	121115-01	E05	antibacterial	CEFMAX$antibacterial$synthetic; Abbott-50192$Antimicro Agents Chemother 19:56, 20:171 (1981); Arzneim Forsch 33:269 (1983)$USP, INN, JAN	Antimicro Agents Chemother 19:56, 20:171 (1981); Arzneim Forsch 33:269 (1983)	75738-58-8	synthetic; Abbott-50192	USP, INN, JAN	CEFMAX
1503887	ETHYL VANILLIN	121115-01	E06	flavoring agent		J Am Pharmac Assoc 29:425 (1940); Food Cosmet Toxicol 5:141 (1967)	121-32-4		NF
1505821	IRINOTECAN HYDROCHLORIDE	121115-01	E07	antineoplastic; topoisomerase I inhibitor	CAMPTOSAR$antineoplastic; topoisomerase I inhibitor$semisynthetic; U-101440$Cancer Chemother. Pharmacol. (1995), 36(5), 393-403; Oncol. Res. (1993), 5(12), 467-74; Chem. Pharm. Bull. (1991), 39(6), 1446-54$USAN, INN, BAN	Cancer Chemother. Pharmacol. (1995), 36(5), 393-403; Oncol. Res. (1993), 5(12), 467-74; Chem. Pharm. Bull. (1991), 39(6), 1446-54	136572-09-3	semisynthetic; U-101440	USAN, INN, BAN	CAMPTOSAR
1500451	OXYBENZONE	121115-01	E08	ultraviolet screen	UVINUL M40$ultraviolet screen$synthetic; NSC-7778$Cosmet. Sci. Technol. Ser. (2006), 30, 135-151; Skin Pharmacol. Physiol. (2005), 18(6), 253-62; J. Am. Acad. Dermatol. (1983), 9(3), 354-60$USP, INN	Cosmet. Sci. Technol. Ser. (2006), 30, 135-151; Skin Pharmacol. Physiol. (2005), 18(6), 253-62; J. Am. Acad. Dermatol. (1983), 9(3), 354-60	131-57-7	synthetic; NSC-7778	USP, INN	UVINUL M40
1502391	RITONAVIR	121115-01	E09	antiviral	NORVIR$antiviral$synthetic; Abbott-84538$Drugs 52:541 (1996); JAMA 283:492 (2000); N Engl J Med 346:2039 (2002)$USP, INN, BAN	Drugs 52:541 (1996); JAMA 283:492 (2000); N Engl J Med 346:2039 (2002)	155213-67-5	synthetic; Abbott-84538	USP, INN, BAN	NORVIR
1500455	OXYPHENBUTAZONE	121115-01	E10	antiinflammatory	TANDEARIL$antiinflammatory$synthetic$Arch. Intern. Med. (1976), 136(9), 1023-8; Eur. Cytokine Network (2005), 16(2), 144-151; Biochem. Pharmacol. (1964), 13, 1305-17$USP-XXIII, INN, BAN	Arch. Intern. Med. (1976), 136(9), 1023-8; Eur. Cytokine Network (2005), 16(2), 144-151; Biochem. Pharmacol. (1964), 13, 1305-17	7081-38-1, 129-20-4 [anhydrous]	synthetic	USP-XXIII, INN, BAN	TANDEARIL
1500442	NORTRIPTYLINE HYDROCHLORIDE	121115-01	E11	antidepressant	AVENTYL$antidepressant$synthetic; 38489$Lancet 1:287 (1984); Eur Urol 12:109 (1986)$USP, INN, BAN, JAN	Lancet 1:287 (1984); Eur Urol 12:109 (1986)	894-71-3, 72-69-5 [nortriptyline]	synthetic; 38489	USP, INN, BAN, JAN	AVENTYL
1505443	METHSUXIMIDE	121115-01	F02	anticonvulsant	CELONTIN$anticonvulsant$synthetic$Adv. Neurol. (1980), 27, 587-96; Neurology (1983), 33(4), 414-8; Neurology (1981), 31(6), 741-4$USP, INN, BAN	Adv. Neurol. (1980), 27, 587-96; Neurology (1983), 33(4), 414-8; Neurology (1981), 31(6), 741-4	77-41-8	synthetic	USP, INN, BAN	CELONTIN
1504914	LEVOCETIRIZINE DIHYDROCHLORIDE	121115-01	F03	H1 antihistamine, antiallergic	XYZAL$H1 antihistamine, antiallergic$synthetic$Drugs Today (2009), 45(3), 213-225; Curr. Med. Res. Opin. (2010), 26(6), 1269-1275; Synthesis (1995), (7), 766-8$USAN, INN, BAN	Drugs Today (2009), 45(3), 213-225; Curr. Med. Res. Opin. (2010), 26(6), 1269-1275; Synthesis (1995), (7), 766-8	130018-77-8 (base)	synthetic	USAN, INN, BAN	XYZAL
1506196	ISOBUTAMBEN	121115-01	F04	anesthetic (topical)		Arzneim. Forsch. (1968), 18(7), 791-8; Ther. Ggw. (1911), 51, 348-51	94-14-4	synthetic	USAN, INN
1502410	ABACAVIR SULFATE	121115-01	F05	antiviral	ZIAGEN$antiviral$synthetic$Drugs 55:729 (1998); J Am Med Assoc 285:1155 (2001)$USAN, INN, BAN	Drugs 55:729 (1998); J Am Med Assoc 285:1155 (2001)	188062-50-2	synthetic	USAN, INN, BAN	ZIAGEN
1500472	PHENACEMIDE	121115-01	F06	anticonvulsant	PHENURONE$anticonvulsant$synthetic$Arzneim Forsch 18:524 (1968)$USP-XIII, INN, BAN	Arzneim Forsch 18:524 (1968)	63-98-9	synthetic	USP-XIII, INN, BAN	PHENURONE
1505544	GUANADREL SULFATE	121115-01	F07	antihypertensive	HYLOREL$antihypertensive$synthetic$Am. J. Cardiol. (1991), 67(7), 590-6; Aust. J. Pharm. Sci. (1976), 5(2), 35-40; Proc. Soc. Exp. Biol. Med. (1972), 139(2), 600-3$USP, INN	Am. J. Cardiol. (1991), 67(7), 590-6; Aust. J. Pharm. Sci. (1976), 5(2), 35-40; Proc. Soc. Exp. Biol. Med. (1972), 139(2), 600-3	22195-34-2	synthetic	USP, INN	HYLOREL
1505446	NAFTIFINE HYDROCHLORIDE	121115-01	F08	antifungal	NAFTIN$antifungal$synthetic; AW-105-843$J. Drugs Dermatol. (2011), 10(11), 1282-1288; Antimicrob. Agents Chemother. (1981), 19(3), 386-9; Antimicrob. Agents Chemother. (1981), 19(3), 390-2$USP, INN, BAN	J. Drugs Dermatol. (2011), 10(11), 1282-1288; Antimicrob. Agents Chemother. (1981), 19(3), 386-9; Antimicrob. Agents Chemother. (1981), 19(3), 390-2	65473-14-5	synthetic; AW-105-843	USP, INN, BAN	NAFTIN
1500477	PHENINDIONE	121115-01	F09	anticoagulant	HEDULIN$anticoagulant$synthetic$Arch Intern Med 105:121 (1960); Austral New Zeal J Surg 39:207 (1969)$USP-XXII, INN, BAN	Arch Intern Med 105:121 (1960); Austral New Zeal J Surg 39:207 (1969)	83-12-5	synthetic	USP-XXII, INN, BAN	HEDULIN
1505553	MEPRYLCAINE HYDROCHLORIDE	121115-01	F10	local anesthetic, 5HT2 agonist		Clin. Pharmacol. Ther. (1964), 5, 49-62; J. Am. Chem. Soc. (1945), 67, 933-9	956-03-6	synthetic	USP-XXII
1500482	PHENYLBUTAZONE	121115-01	F11	antiinflammatory	AZOLID$antiinflammatory$synthetic$Fundam Appl Toxicol 7:299 (1986); Pharmacotherapy 7:25 (1987)$USP, INN, BAN, JAN	Fundam Appl Toxicol 7:299 (1986); Pharmacotherapy 7:25 (1987)	50-33-9	synthetic	USP, INN, BAN, JAN	AZOLID
1501010	FENOFIBRATE	121115-01	G02	antihyperlipidemic	TRICOR$antihyperlipidemic$synthetic$Praxis 68:24 (1979); Schweiz Med Wochensch 109:601 (1979); Artery 9:120 (1981)$USAN, INN, BAN	Praxis 68:24 (1979); Schweiz Med Wochensch 109:601 (1979); Artery 9:120 (1981)	49562-28-9	synthetic	USAN, INN, BAN	TRICOR
1501011	FENOPROFEN	121115-01	G03	antiinflammatory	NALFON$antiinflammatory$synthetic; 53858$Pharmacol. Biochem. Prop. Drug Subst. (1977), 1, 183-213; Drugs (1977), 13(4), 241-65; Prostaglandins (1974), 6(2), 107-13$USAN, INN, BAN	Pharmacol. Biochem. Prop. Drug Subst. (1977), 1, 183-213; Drugs (1977), 13(4), 241-65; Prostaglandins (1974), 6(2), 107-13	31879-05-7	synthetic; 53858	USAN, INN, BAN	NALFON
1501015	FLUFENAMIC ACID	121115-01	G04	antiinflammatory, analgesic	ARLEF$antiinflammatory, analgesic$synthetic; CI-440, CN-27554$Arthritis Rheum 6:36 (1963); 12:472 (1969); Farmaco Ed Sci 26:191 (1971)$USAN, INN, BAN, JAN	Arthritis Rheum 6:36 (1963); 12:472 (1969); Farmaco Ed Sci 26:191 (1971)	530-78-9	synthetic; CI-440, CN-27554	USAN, INN, BAN, JAN	ARLEF
211425	HYDROXYAMPHETAMINE HYDROBROMIDE	121115-01	G05	analeptic (peripheral)	PAREDRINE$analeptic (peripheral)$synthetic$J. Pharmacol. Exp. Ther. (1980), 213(3), 504-8; J. Pharmacol. Exp. Ther. (1973), 185(3), 620-32; Br. J. Pharmacol. (1970), 40(2), 219-26$USP, INN, BAN	J. Pharmacol. Exp. Ther. (1980), 213(3), 504-8; J. Pharmacol. Exp. Ther. (1973), 185(3), 620-32; Br. J. Pharmacol. (1970), 40(2), 219-26	306-21-8, 1518-86-1 [hydroxyamphetamine]	synthetic	USP, INN, BAN	PAREDRINE
1501016	FENBENDAZOLE	121115-01	G06	anthelmintic	PANACUR$anthelmintic$synthetic; Hoe-881V$Res. Vet. Sci. (2004), 76(2), 95-108; Br. Vet. J. (1979), 135(4), 318-23; Am. J. Vet. Res. (1978), 39(6), 1037-8$USAN, INN, BAN	Res. Vet. Sci. (2004), 76(2), 95-108; Br. Vet. J. (1979), 135(4), 318-23; Am. J. Vet. Res. (1978), 39(6), 1037-8	43210-67-9	synthetic; Hoe-881V	USAN, INN, BAN	PANACUR
1500277	ERGONOVINE MALEATE	121115-01	G07	oxytocic, 5HT antagonist	ERGOTRATE$oxytocic, 5HT antagonist$ergot and Convolvulvaceae spp$Drugs (1998), 56(4), 523-535; J. Pharmacol. Exp. Ther. (1993), 265(3), 1272-9; Mol. Pharmacol. (1983), 23(3), 585-93$USP, INN, BAN, JAN	Drugs (1998), 56(4), 523-535; J. Pharmacol. Exp. Ther. (1993), 265(3), 1272-9; Mol. Pharmacol. (1983), 23(3), 585-93	129-51-1, 60-79-7 [ergonovine]	ergot and Convolvulvaceae spp	USP, INN, BAN, JAN	ERGOTRATE
1501103	MEFENAMIC ACID	121115-01	G08	antiinflammatory, analgesic	PONSTEL$antiinflammatory, analgesic$synthetic; CI-473, CN-35355$N. Engl. J. Med. (1980), 302(22), 1237-43; Ann. Phys. Med. (1966), Suppl7-16, ; J. Pharmacol. Exp. Ther. (1965), 148, 373-9$USP, INN, BAN, JAN	N. Engl. J. Med. (1980), 302(22), 1237-43; Ann. Phys. Med. (1966), Suppl7-16, ; J. Pharmacol. Exp. Ther. (1965), 148, 373-9	61-68-7	synthetic; CI-473, CN-35355	USP, INN, BAN, JAN	PONSTEL
1503244	LASALOCID SODIUM	121115-01	G09	antibacterial	BOVOTEC$antibacterial$Streptomyces lasaliensis$J Am Chem Soc 73: 5295 (1951); Am J Vet Res 42:433 (1981)$USAN, INN, BAN	J Am Chem Soc 73: 5295 (1951); Am J Vet Res 42:433 (1981)	25999-31-9	Streptomyces lasaliensis	USAN, INN, BAN	BOVOTEC
1503207	CYCLOBENZAPRINE HYDROCHLORIDE	121115-01	G10	muscle relaxant (skeletal)	FLEXERIL$muscle relaxant (skeletal)$synthetic; MK-130$Arch Int Pharmacodyn Ther 144:481 (1963); Neuropharmacology 17:445, 721 (1978);$USP, INN	Arch Int Pharmacodyn Ther 144:481 (1963); Neuropharmacology 17:445, 721 (1978);	6202-23-9, 303-53-7 [cyclobenzaprine]	synthetic; MK-130	USP, INN	FLEXERIL
1501109	PROBUCOL	121115-01	G11	antihyperlipidemic	LORELCO$antihyperlipidemic$synthetic; DH-581$Drugs 15:409 (1978); Am J Cardiol 57:1H (1986); N Engl J Med 337:365 (1997): Circulation 105:2549 (2002).$USP, INN, BAN, JAN	Drugs 15:409 (1978); Am J Cardiol 57:1H (1986); N Engl J Med 337:365 (1997): Circulation 105:2549 (2002).	23288-49-5	synthetic; DH-581	USP, INN, BAN, JAN	LORELCO
1501110	MEBENDAZOLE	121115-01	H02	anthelmintic	VERMOX$anthelmintic$synthetic$Parasitol. Today (2000), 16(2), 71-77; Am. J. Trop. Med. Hyg. (1974), 23(2), 151-3; Parasitology (1975), 70(2), 273-85$USP, INN, BAN, JAN	Parasitol. Today (2000), 16(2), 71-77; Am. J. Trop. Med. Hyg. (1974), 23(2), 151-3; Parasitology (1975), 70(2), 273-85	31431-39-7	synthetic	USP, INN, BAN, JAN	VERMOX
1504282	DEXLANSOPRAZOLE	121115-01	H03	antiulcer, proton pump inhibitor	DEXILANT$antiulcer, proton pump inhibitor$synthetic; enantomer of lansoprazole (01503926)$Aliment Pharmacol Ther 29:928 (2009)$USAN, INN	Aliment Pharmacol Ther 29:928 (2009)	138530-94-6	synthetic; enantomer of lansoprazole (01503926)	USAN, INN	DEXILANT
1504818	IBANDRONATE SODIUM	121115-01	H04	bone resorption inhibitor, anthypercalcemic	BONIVA$bone resorption inhibitor, anthypercalcemic$synthetic; BM-210955$Therapeut Clin Risk Man 2:3 (2006); Bone 44:423 (2009); J Gastrointestin Liver Dis 20::141 (2011)$USAN, INN, BAN, JAN	Therapeut Clin Risk Man 2:3 (2006); Bone 44:423 (2009); J Gastrointestin Liver Dis 20::141 (2011)	138926-19-9	synthetic; BM-210955	USAN, INN, BAN, JAN	BONIVA
1503234	PROPIOLACTONE	121115-01	H05	antiinfective	BETAPRONE$antiinfective$synthetic; NSC-21626$Appl. Microbiol 7:199 (1959); Appl Environ Microbiol 9:278 (1961); IARC Monographs 4:259 (1974)$USAN, INN	Appl. Microbiol 7:199 (1959); Appl Environ Microbiol 9:278 (1961); IARC Monographs 4:259 (1974)	57-57-8	synthetic; NSC-21626	USAN, INN	BETAPRONE
1501119	PROGLUMIDE	121115-01	H06	anticholinergic	NULSA$anticholinergic$synthetic; W-5219$Minerva Med 58:3653 (1967); Eur J Pharmacol 64:69 (1980); Science 219:1449 (1983)$USAN, INN, BAN, JAN	Minerva Med 58:3653 (1967); Eur J Pharmacol 64:69 (1980); Science 219:1449 (1983)	6620-60-6	synthetic; W-5219	USAN, INN, BAN, JAN	NULSA
1505786	TRICLABENDAZOLE	121115-01	H07	anthelmintic		Vet Parasitol 13:145 (1983); Vet Rec 113:315 (1983)	68786-66-3	synthetic	INN, BAN
1501127	ATENOLOL	121115-01	H08	beta adrenergic blocker	TENORMIN$beta adrenergic blocker$synthetic$Drugs Exper Clin Res 6:639 (1980); Drugs 25 Suppl 2:1 (9183)$USP, INN, BAN, JAN	Drugs Exper Clin Res 6:639 (1980); Drugs 25 Suppl 2:1 (9183)	29122-68-7	synthetic	USP, INN, BAN, JAN	TENORMIN
1505497	SOLIFENACIN SUCCINATE	121115-01	H09	muscarinic M3 antagonist	VESICARE$muscarinic M3 antagonist$synthetic; YM-905, YM-67905$Curr Med Res Opin21:71 (2005); Drugs 66:175 (2006)$USAN, INN	Curr Med Res Opin21:71 (2005); Drugs 66:175 (2006)	242478-37-1	synthetic; YM-905, YM-67905	USAN, INN	VESICARE
1501134	PIMOZIDE	121115-01	H10	antipsychotic	ORAP$antipsychotic$synthetic; McN-JR-6238, R-6238$Science 220:1304 (1983); Am J Psychiatry 140:1235 (1983)$USP, INN, BAN, JAN	Science 220:1304 (1983); Am J Psychiatry 140:1235 (1983)	2062-78-4	synthetic; McN-JR-6238, R-6238	USP, INN, BAN, JAN	ORAP
1505462	SULISOBENZONE	121115-01	H11	ultraviolet screen	SUNGARD$ultraviolet screen$synthetic; NSC-60584$J Invest Dermatol 34:51 (1960)$USP	J Invest Dermatol 34:51 (1960)	4065-45-6	synthetic; NSC-60584	USP	SUNGARD
1501137	NEFOPAM	121115-02	A02	analgesic	ACUPAN$analgesic$synthetic$Drugs (1980), 19(4), 249-67; J. Int. Med. Res. (1976), 4(2), 138-43; Clin. Pharmacol. Ther. (1975), 18(5 Pt 1), 530-4$USAN, INN, BAN	Drugs (1980), 19(4), 249-67; J. Int. Med. Res. (1976), 4(2), 138-43; Clin. Pharmacol. Ther. (1975), 18(5 Pt 1), 530-4	23327-57-3, 13669-70-0 [nefopam]	synthetic	USAN, INN, BAN	ACUPAN
1502362	GANCICLOVIR	121115-02	A03	antiviral	CYTOVENE$antiviral$synthetic; BW-759U, RS-21592$J Med Chem 26:759 (1983); PNAS 80:2767 (1983); N Engl J Med 335:721 (1996)$USP, INN, BAN, JAN	J Med Chem 26:759 (1983); PNAS 80:2767 (1983); N Engl J Med 335:721 (1996)	82410-32-0	synthetic; BW-759U, RS-21592	USP, INN, BAN, JAN	CYTOVENE
1505043	FLUBENDAZOLE	121115-02	A04	anthelmitic	FLUBENOL$anthelmitic$synthetic; R17889$Arzneim Forsch 28:586. 605 (1978)$USAN, INN, BAN	Arzneim Forsch 28:586. 605 (1978)	31430-15-6	synthetic; R17889	USAN, INN, BAN	FLUBENOL
1505281	ZOLMITRIPTAN	121115-02	A05	antimigraine, 5HT[1B/1D] agonist	ZOMIG$antimigraine, 5HT[1B/1D] agonist$synthetic$Br J Clin Pharmacol 41:141 (1996); Expert Opin Pharmacother 6:1019 (2005)$USAN, INN, BAN	Br J Clin Pharmacol 41:141 (1996); Expert Opin Pharmacother 6:1019 (2005)	139264-17-8	synthetic	USAN, INN, BAN	ZOMIG
1501142	SULFACHLORPYRIDAZINE	121115-02	A06	antibacterial	VETISULID$antibacterial$synthetic$J Vet Diag Invest 5:541 (1993); Vet Rec 137:483 (1995)$USP, INN, BAN	J Vet Diag Invest 5:541 (1993); Vet Rec 137:483 (1995)	80-32-0	synthetic	USP, INN, BAN	VETISULID
1502273	DOCETAXEL	121115-02	A07	antineoplastic	TAXOTERE$antineoplastic$synthetic; RP-56976$Acc. Chem. Res. (1993), 26(4), 160-7; Cancer Res. (1991), 51(18), 4845-52; J. Med. Chem. (1991), 34(3), 992-8$USAN, INN, BAN	Acc. Chem. Res. (1993), 26(4), 160-7; Cancer Res. (1991), 51(18), 4845-52; J. Med. Chem. (1991), 34(3), 992-8	148408-66-6	synthetic; RP-56976	USAN, INN, BAN	TAXOTERE
1501144	SULFADIMETHOXINE	121115-02	A08	antibacterial	MADRIBON$antibacterial$synthetic$Am J Dis Child 104:669 (1962); Arzneim Forsch 15:441 (1965); Calif Med 107:344 (1967); Chemotherapy 14:37,195 (1969)$USP, INN, BAN, JAN	Am J Dis Child 104:669 (1962); Arzneim Forsch 15:441 (1965); Calif Med 107:344 (1967); Chemotherapy 14:37,195 (1969)	122-11-2	synthetic	USP, INN, BAN, JAN	MADRIBON
1501147	SULFAMONOMETHOXINE	121115-02	A09	antibacterial	PROSULFA$antibacterial$synthetic; DJ-1550$Arzneim Forsch 20:1206 (1970); Jpn J Exp Med 41:459 (1971)$USAN, INN, BAN, JAN	Arzneim Forsch 20:1206 (1970); Jpn J Exp Med 41:459 (1971)	1220-83-3	synthetic; DJ-1550	USAN, INN, BAN, JAN	PROSULFA
1300044	TARTARIC ACID (L)	121115-02	A10	pharmaceutical aid			87-69-4	common plant constituent	NF, JAN
300047	ANISODAMINE HYDROBROMIDE	121115-02	A11	anticholinergic, antispasmodic		Naturwissenschaften 49: 281 (1962)	17659-49-3	Scopolia tanguticus	CHINA
1501150	SULPIRIDE	121115-02	B02	dopamine receptor antagonist, antipsychotic	DOGMATYL$dopamine receptor antagonist, antipsychotic$synthetic$Curr Ther Res 53:484 (1993); CNS Drugs 2:313 (1994)$USAN, INN, BAN, JAN	Curr Ther Res 53:484 (1993); CNS Drugs 2:313 (1994)	15676-16-1	synthetic	USAN, INN, BAN, JAN	DOGMATYL
1503225	LONIDAMINE	121115-02	B03	contraceptive, spermicidal	DORIDAMINA$contraceptive, spermicidal$synthetic; AF-1890$Drugs Today (2003), 39(3), 157-74; Prog. Med. Chem. (1985), 21,111-135; Chemotherapy (1981), 27 Suppl 2, 107-20$INN, BAN	Drugs Today (2003), 39(3), 157-74; Prog. Med. Chem. (1985), 21,111-135; Chemotherapy (1981), 27 Suppl 2, 107-20	50264-69-2	synthetic; AF-1890	INN, BAN	DORIDAMINA
1501153	SULOCTIDIL	121115-02	B04	peripheral vasodilator		hepatotoxic at clinical dose (600mg)	54063-56-8, 54767-75-8	synthetic; MJF-12637, CP-556S	USAN, INN, BAN
1505817	RAMELTEON	121115-02	B05	melatonin receptor agonist	ROZEREM$melatonin receptor agonist$synthetic; TAK-375; M-II$Neuropharmacol 48:301 (2005); J Clin Pharmacol 47:485 (2007); CNS Neurosci Ther 15:32 (2008)$USAN, INN	Neuropharmacol 48:301 (2005); J Clin Pharmacol 47:485 (2007); CNS Neurosci Ther 15:32 (2008)	196597-26-9	synthetic; TAK-375; M-II	USAN, INN	ROZEREM
1501155	SULFAMETER	121115-02	B06	antibacterial	SULLA$antibacterial$synthetic; AHR-857$Arzneim Forsch 11:682, 695 (1961); Chemotherapy 14:195 (1969)$USAN, INN, BAN	Arzneim Forsch 11:682, 695 (1961); Chemotherapy 14:195 (1969)	651-06-9	synthetic; AHR-857	USAN, INN, BAN	SULLA
1501156	SULFAMETHOXYPYRIDAZINE	121115-02	B07	antibacterial	MIDICEL$antibacterial$synthetic$Arzneim Forsch 15:1441 (1965); Chemotherapy 14:195 (1969)$USP-XVII, INN, BAN	Arzneim Forsch 15:1441 (1965); Chemotherapy 14:195 (1969)	80-35-3	synthetic	USP-XVII, INN, BAN	MIDICEL
1504283	ARMODAFINIL	121115-02	B08	analeptic	NUVIGIL$analeptic$synthetic; R-enatiomer of modafinil (01505361)$Expert Opin Invest Drugs 17:565 (2008); Clin Drug Invest 29:87, 601(2009); J Clin Psychiatry 71:32 (2010)$USAN	Expert Opin Invest Drugs 17:565 (2008); Clin Drug Invest 29:87, 601(2009); J Clin Psychiatry 71:32 (2010)	112111-43-0	synthetic; R-enatiomer of modafinil (01505361)	USAN	NUVIGIL
1501171	SACCHARIN	121115-02	B09	sweetener	GARANTOSE$sweetener$synthetic$Fundam Appl Toxicol 4:674 (1984); Food Chem Toxicol 23:419 (1985)$USAN, NF	Fundam Appl Toxicol 4:674 (1984); Food Chem Toxicol 23:419 (1985)	81-07-2	synthetic	USAN, NF	GARANTOSE
1505458	PHENSUCCIMIDE	121115-02	B10	anticonvulsant	MILONTIN$anticonvulsant$synthetic$J Lab Clin Med 41:78 (1953)$USP, INN, BAN	J Lab Clin Med 41:78 (1953)	86-34-0	synthetic	USP, INN, BAN	MILONTIN
1501175	FLURANDRENOLIDE	121115-02	B11	antiinflammatory	CORDRAN$antiinflammatory$semisynthetic; 33379$J. Invest. Dermatol. (1965), 45(5), 347-54; Arch. Dermatol. (1964), 89, 404-10; Skin (1963), 2, 311-2$USP, INN, BAN, JAN	J. Invest. Dermatol. (1965), 45(5), 347-54; Arch. Dermatol. (1964), 89, 404-10; Skin (1963), 2, 311-2	1524-88-5	semisynthetic; 33379	USP, INN, BAN, JAN	CORDRAN
1503874	PIPERACETAZINE	121115-02	C02	antipsychotic	QUIDE$antipsychotic$synthetic; PC-1421$Curr Ther Res 16:124 (1974); JAMA 215:783 (1971)$USAN, USP-XXII, INN	Curr Ther Res 16:124 (1974); JAMA 215:783 (1971)	3819-00-9	synthetic; PC-1421	USAN, USP-XXII, INN	QUIDE
1502357	LOFEXIDINE HYDROCHLORIDE	121115-02	C03	antihypertensive	BRITLOFEX$antihypertensive$synthetic;MDL-14042$J Pharmacol 8:351 (1977); Biochem Pharmacol 28:141 (1979); Arzneim Forsch 32:915, 955 (1982)$USAN, INN, BAN	J Pharmacol 8:351 (1977); Biochem Pharmacol 28:141 (1979); Arzneim Forsch 32:915, 955 (1982)	21498-08-8	synthetic;MDL-14042	USAN, INN, BAN	BRITLOFEX
1501187	FLUNISOLIDE	121115-02	C04	antiinflammatory	AEROBID$antiinflammatory$semisynthetic; RS-3999$Pharmacotherapy (1984), 4(6), 334-42; Drugs (1980), 19(6), 397-411; Clin. Allergy (1980), 10(1), 65-70$USP, INN, BAN, JAN	Pharmacotherapy (1984), 4(6), 334-42; Drugs (1980), 19(6), 397-411; Clin. Allergy (1980), 10(1), 65-70	77326-96-6, 3385-03-3	semisynthetic; RS-3999	USP, INN, BAN, JAN	AEROBID
1501196	FLUMETHASONE	121115-02	C05	antiinflammatory	FLUCORT$antiinflammatory$semisynthetic; U-10974$California Med 104:363 (1966); Equine Vet J 5:162 (1973)$USAN, INN, BAN	California Med 104:363 (1966); Equine Vet J 5:162 (1973)	2135-17-3	semisynthetic; U-10974	USAN, INN, BAN	FLUCORT
1501200	XYLAZINE	121115-02	C06	analgesic	ROMPUN$analgesic$synthetic$Arch Pharmakol Exp Pathol 268:348 (1971)$USP, INN, BAN	Arch Pharmakol Exp Pathol 268:348 (1971)	23076-35-9, 7361-61-7 [xylazine]	synthetic	USP, INN, BAN	ROMPUN
1501201	TOLAZAMIDE	121115-02	C07	antidiabetic	TOLINASE$antidiabetic$synthetic; U-17835$Proc Soc Exp Biol Med 107:245 (1961); Anal Profiles Drug Subs Excip 22:489 (1993)$USP, INN, BAN, JAN	Proc Soc Exp Biol Med 107:245 (1961); Anal Profiles Drug Subs Excip 22:489 (1993)	1156-19-0	synthetic; U-17835	USP, INN, BAN, JAN	TOLINASE
1501202	GALANTAMINE	121115-02	C08	anticholinesterase, analgesic, antiAlzheimer	REMINYL$anticholinesterase, analgesic, antiAlzheimer$Galanthus, Narcissus and other Lillaceae$J. Clin. Psychiatry (2000), 61(10), 710-1; Int. J. Neuropharmacol. (1968), 7(1), 7-14; Br. J. Anaesth. (1967), 39(12), 963-8$USAN	J. Clin. Psychiatry (2000), 61(10), 710-1; Int. J. Neuropharmacol. (1968), 7(1), 7-14; Br. J. Anaesth. (1967), 39(12), 963-8	357-70-0, 1953-04-4 [hydrobromide]	Galanthus, Narcissus and other Lillaceae	USAN	REMINYL
1506183	MEGLUTOL	121115-02	C09	antihyperlipoproteinemia		J. Am. Chem. Soc. (1956), 78, 4498-9; Scand. J. Gastroenterol. (1984), 19(6), 820-3; Experientia (1968), 24(8), 791-2	503-49-1	synthesis; CB-337	USAN, INN
1502281	FULVESTRANT	121115-02	C10	antiestrogen	FASLODEX$antiestrogen$synthetic; ICI-182780, ZD-9238$Drugs (2011), 71(3), 363-380; Int. J. Cancer (1994), 56(2), 295-300; Cancer Res. (1991), 51(15), 3867-73$USAN, INN, BAN	Drugs (2011), 71(3), 363-380; Int. J. Cancer (1994), 56(2), 295-300; Cancer Res. (1991), 51(15), 3867-73	129453-61-8	synthetic; ICI-182780, ZD-9238	USAN, INN, BAN	FASLODEX
1501215	KETOPROFEN	121115-02	C11	antiinflammatory	ACTRON$antiinflammatory$synthetic; RP-19583$Drugs (1996), 52(Suppl. 5), 24-46; Eur. J. Med. Chem. (1974), 9(4), 381-9; Drugs (1974), 8(3), 168-75$USP, INN, BAN, JAN	Drugs (1996), 52(Suppl. 5), 24-46; Eur. J. Med. Chem. (1974), 9(4), 381-9; Drugs (1974), 8(3), 168-75	22071-15-4	synthetic; RP-19583	USP, INN, BAN, JAN	ACTRON
1501217	LISINOPRIL	121115-02	D02	ACE inhibitor	ZESTRIL$ACE inhibitor$synthetic$J. Pharm. Sci. (1985), 74(3), 352-4; Spec. Publ. - R. Soc. Chem. (1984), (50), 36-46; Am. J. Cardiol. (1984), 53(1), 116-9$USP, INN, BAN, JAN	J. Pharm. Sci. (1985), 74(3), 352-4; Spec. Publ. - R. Soc. Chem. (1984), (50), 36-46; Am. J. Cardiol. (1984), 53(1), 116-9	83915-83-7, 76547-98-3 [anhydrous]	synthetic	USP, INN, BAN, JAN	ZESTRIL
1503900	DABIGATRAN ETEXILATE MESYLATE	121115-02	D03	antithrombotic, serine protease inhibitor	PRADAXA$antithrombotic, serine protease inhibitor$synthetic; BIBR-1048$J Med Chem 45:1757 (2002); J Thromb Haemost 2:1573 (2004); J Clin Pharmacol 45:555 (2005)$USAN	J Med Chem 45:1757 (2002); J Thromb Haemost 2:1573 (2004); J Clin Pharmacol 45:555 (2005)	593282-20-3	synthetic; BIBR-1048	USAN	PRADAXA
1504107	TEPOXALIN	121115-02	D04	antipsoratic	ZUBRIN$antipsoratic$synthetic; ORF-20485, RWJ-20485$Fundamental Appl Toxicol 33:38 (1996); Am J Vet Res 66:966 (2005)$USAN, INN	Fundamental Appl Toxicol 33:38 (1996); Am J Vet Res 66:966 (2005)	103475-41-8	synthetic; ORF-20485, RWJ-20485	USAN, INN	ZUBRIN
1502020	FOLIC ACID	121115-02	D05	hematopoietic vitamin	FOLICET$hematopoietic vitamin$liver, kidney, green plants and fungi$Am. J. Clin. Nutr. (1979), 32(2), 368-417; Chemotherapy (1973), 19(3), 179-95; Semin. Hematol. (1970), 7(1), 23-39$USP, INN, BAN, JAN	Am. J. Clin. Nutr. (1979), 32(2), 368-417; Chemotherapy (1973), 19(3), 179-95; Semin. Hematol. (1970), 7(1), 23-39	59-30-3	liver, kidney, green plants and fungi	USP, INN, BAN, JAN	FOLICET
1502021	PHTHALYLSULFATHIAZOLE	121115-02	D06	antibacterial	ENDOTHALYL$antibacterial$synthetic$J Pharmacol Exp Therap 81:116 (1944)$USP-XX, INN, BAN	J Pharmacol Exp Therap 81:116 (1944)	85-73-4	synthetic	USP-XX, INN, BAN	ENDOTHALYL
1502025	SUCCINYLSULFATHIAZOLE	121115-02	D07	antibacterial	SULFASUXIDINE$antibacterial$synthetic$J Pharmacol Exp Ther 75:231 (1942)$USP-XVIII, INN, BAN	J Pharmacol Exp Ther 75:231 (1942)	116-43-8	synthetic	USP-XVIII, INN, BAN	SULFASUXIDINE
1502026	TRANEXAMIC ACID	121115-02	D08	hemostatic	CYKLOKAPRON$hemostatic$synthetic; CL-65366$N Engl J Med 308:1571 (1983); Drugs 57:1005 (1999)$USAN, INN, BAN, JAN	N Engl J Med 308:1571 (1983); Drugs 57:1005 (1999)	1197-18-8	synthetic; CL-65366	USAN, INN, BAN, JAN	CYKLOKAPRON
1502028	CEPHALEXIN	121115-02	D09	antibacterial	KEFLEX$antibacterial$semisynthetic$Antimicrob Agents Chemother 1968:353, 361, 489; Post Grad Med J 59 Suppl 5:1 (1983)$USP, INN, BAN, JAN	Antimicrob Agents Chemother 1968:353, 361, 489; Post Grad Med J 59 Suppl 5:1 (1983)	23325-78-2, 15686-71-2 [anhydrous]	semisynthetic	USP, INN, BAN, JAN	KEFLEX
1502030	OXOLINIC ACID	121115-02	D10	antibacterial	UTIBID$antibacterial$synthetic; W-4565$Expert Opin. Drug Metab. Toxicol. (2010), 6(8), 919-938; J. Med. Chem. (1974), 17(11), 1237-9; Chem. Pharm. Bull. (1977), 25(8), 1877-91$USAN, INN, BAN	Expert Opin. Drug Metab. Toxicol. (2010), 6(8), 919-938; J. Med. Chem. (1974), 17(11), 1237-9; Chem. Pharm. Bull. (1977), 25(8), 1877-91	14698-29-4	synthetic; W-4565	USAN, INN, BAN	UTIBID
1300048	XYLOSE	121115-02	D11	diagnostic aid			58-86-6	many woods, straw, corncobs, cottonseed hulls and pecan shells.	USP	XYLOPHAN
1504916	OCTINOXATE	121115-02	E02	sunscreen, UV-B absorber		J. Soc. Cosmet. Chem. (1984), 35(8), 439-45; Int. J. Dermatol. (1983), 22(4), 247-55; Int. J. Cosmet. Sci. (1979), 1(6), 341-61	5466-77-3	synthetic	USP, INN
1502289	TEMOZOLAMIDE	121115-02	E03	antineoplastic	TEMODAR$antineoplastic$synthetic; SCH-52365, M&B-39831$Cancer Treat Rev23:35 (1997); Exp Rev Anticancer Ther 1:13 (2001)$USAN, INN, BAN	Cancer Treat Rev23:35 (1997); Exp Rev Anticancer Ther 1:13 (2001)	85622-93-1	synthetic; SCH-52365, M&B-39831	USAN, INN, BAN	TEMODAR
1505394	MOXIDECTIN	121115-02	E04	anthelmintic, antiparasitic	CYDECTIN$anthelmintic, antiparasitic$semisynthetic; CL-301423$J Econ Entomol 84:1266 (1991); Am J Vet Res 53:1409 (1992)$USAN, INN, BAN	J Econ Entomol 84:1266 (1991); Am J Vet Res 53:1409 (1992)	113507-06-5	semisynthetic; CL-301423	USAN, INN, BAN	CYDECTIN
1502379	DAPTOMYCIN (5 millimolar/DMSO)	121115-02	E05	antibacterial	CUBICIN$antibacterial$synthetic; LY-146032$J. Infect. (2007), 55(3), 205-13; Antimicrob. Agents Chemother. (1986), 30(5), 781-4; Antimicrob. Agents Chemother. (1986), 30(4), 532-5$USAN, INN, BAN	J. Infect. (2007), 55(3), 205-13; Antimicrob. Agents Chemother. (1986), 30(5), 781-4; Antimicrob. Agents Chemother. (1986), 30(4), 532-5	103060-53-3	synthetic; LY-146032	USAN, INN, BAN	CUBICIN
1502300	DIAVERIDINE	121115-02	E06	antibacterial		JACS 73:3758 (1951); J Med Chem 14:462 (1971)	5355-16-18	synthetic; BW-49-210	USAN, INN, BAN
1502301	LOMUSTINE	121115-02	E07	antineoplastic	CEENU$antineoplastic$synthetic; CCNU, NSC-79037$J Med Chem 9:892 (1966); Toxicol Appl Pharmacol 21:405 (1972)$USAN, INN, BAN	J Med Chem 9:892 (1966); Toxicol Appl Pharmacol 21:405 (1972)	13010-47-4	synthetic; CCNU, NSC-79037	USAN, INN, BAN	CEENU
1504418	VILAZODONE HYDROCHLORIDE	121115-02	E08	antidepressant, serotonin reuptake inhibitor, 5HT1A agonist	VIIBRYD$antidepressant, serotonin reuptake inhibitor, 5HT1A agonist$synthetic$J Psychosocial Nurse Mental Health 49:19 (2011); Psychopharmacology 1:3 81 (2011)$USAN, INN	J Psychosocial Nurse Mental Health 49:19 (2011); Psychopharmacology 1:3 81 (2011)	163521-12-8 (base)	synthetic	USAN, INN	VIIBRYD
1502044	OFLOXACIN	121115-02	E09	antibacterial	FLOXIN$antibacterial$synthetic$J Antimicrob Chemother 22 Suppl C 9 (1988); 39:829 (1997)$USP, INN, BAN, JAN	J Antimicrob Chemother 22 Suppl C 9 (1988); 39:829 (1997)	82419-36-1	synthetic	USP, INN, BAN, JAN	FLOXIN
1502046	BEZAFIBRATE	121115-02	E10	antihyperlipidemic		Atherosclerosis 29:477 (1978); 31:421, 429 (1978); Drugs 33:539 (1987)	41859-67-0	synthetic; BM-15075	USAN, INN, BAN, JAN
1505720	ALGESTONE ACETOPHENIDE	121115-02	E11	antiacne, progestin	DROXONE$antiacne, progestin$semisynthetic; SQ-15101$J Anim Sci 26:764 (1967); Acta Endocrinol 61:494 (1969); 65:683 (1970)$USAN	J Anim Sci 26:764 (1967); Acta Endocrinol 61:494 (1969); 65:683 (1970)	24356-94-3	semisynthetic; SQ-15101	USAN	DROXONE
1506018	MOLINDONE HYDROCHLORIDE	121115-02	F02	antipsychotic		J. Clin. Psychopharmacol. (1989), 9(4), 268-76; Neuropharmacology (1983), 22(3A), 273-8; Nature (1967), 216(5115), 578-9	15622-65-8	synthetic; EN-1733A	USP, INN, BAN
1500132	AUROTHIOGLUCOSE	121115-02	F03	antirheumatic	SOLGANAL$antirheumatic$synthetic$Fed Proc 36:143 (1977); Clin Rheumatol 5:359 (1986); 13:60 (1994)$USP	Fed Proc 36:143 (1977); Clin Rheumatol 5:359 (1986); 13:60 (1994)	12192-57-3	synthetic	USP	SOLGANAL
1505347	RIBOFLAVIN	121115-02	F04	Vitamin B2; Vitamin cofactor; LD50(rat) 560 mg/kg ip	FLAVAXIN$Vitamin B2; Vitamin cofactor; LD50(rat) 560 mg/kg ip$retina, whey and urine$Helv Chim Acta 35:457 (1952); Tet. Lett.,1969:3489; JACS 98:830 (1976); Experientia 36:149 (1980)$USP, INN, BAN, JAN	Helv Chim Acta 35:457 (1952); Tet. Lett.,1969:3489; JACS 98:830 (1976); Experientia 36:149 (1980)	83-88-5	retina, whey and urine	USP, INN, BAN, JAN	FLAVAXIN
1504174	BUPROPION	121115-02	F05	antidepressant	WELLBUTRIN$antidepressant$synthetic$J Clin Psychiatry 56:395 (1995); Expert Opin Pharmacother 4:533 (2003)$USP, INN, BAN	J Clin Psychiatry 56:395 (1995); Expert Opin Pharmacother 4:533 (2003)	31677-93-7, 34911-55-2 [bupropion]	synthetic	USP, INN, BAN	WELLBUTRIN
1505306	ASPARTAME	121115-02	F06	sweetener	NUTRASWEET$sweetener$synthetic; APM, SC-18862$JACS 91:2684 (1969); Science 170:81 (1970)$USAN, NF, INN, BAN	JACS 91:2684 (1969); Science 170:81 (1970)	22839-47-0	synthetic; APM, SC-18862	USAN, NF, INN, BAN	NUTRASWEET
1505742	ASCORBYL PALMITATE	121115-02	F07	antioxidant	EMPROVE$antioxidant$semisynthetic$J Am Oil Chem Soc 51:321 (1974)$USAN, NF	J Am Oil Chem Soc 51:321 (1974)	137-66-6	semisynthetic	USAN, NF	EMPROVE
1506188	TERPENE HYDRATE	121115-02	F08	expectorant		Ann 180:71 (1876); 230:225 (1885); J Chem Soc 127:1632 (1925)	2451-01-6	Pinus spp	USP, INN
1505397	NIACINAMIDE	121115-02	F09	Vitamin B3; enzyme cofactor; anti-pellagra		Cancer Res. (2011), 71(13), 4473-4483; Lett. Drug Des. Discovery (2004), 1(1), 58-65; Chim. Oggi (1996), 14(6), 55-57	98-92-0	widespread in plants, yeasts, fungi	USP, INN, JAN
1505270	PROPRANOLOL HYDROCHLORIDE (+/-)	121115-02	F10	antihypertensive, antianginal, antiarrhythmic	INDERAL$antihypertensive, antianginal, antiarrhythmic$synthetic; AY-64043, ICI-45520$Eur J Med Chem 9:563 (1974); Drugs 37 Suppl 2:42 (1989)$USP, INN, BAN, JAN	Eur J Med Chem 9:563 (1974); Drugs 37 Suppl 2:42 (1989)	318-98-9, 525-66-6 [propranolol]	synthetic; AY-64043, ICI-45520	USP, INN, BAN, JAN	INDERAL
1500401	METHSCOPOLAMINE BROMIDE	121115-02	F11	anticholinergic	PAMINE$anticholinergic$semisynthetic$Arch. Int. Pharmacodyn. Ther. (1991), 314, 90-104; J. Pharmacol. Exp. Ther. (1954), 110, 188-204; J. Am. Pharm. Assoc. (1954), 43, 35-8$USP-XXII, BAN, JAN	Arch. Int. Pharmacodyn. Ther. (1991), 314, 90-104; J. Pharmacol. Exp. Ther. (1954), 110, 188-204; J. Am. Pharm. Assoc. (1954), 43, 35-8	155-41-9	semisynthetic	USP-XXII, BAN, JAN	PAMINE
2300219	EDROPHONIUM CHLORIDE	121115-02	G02	acetylcholinesterase inhibitor	ENLON$acetylcholinesterase inhibitor$synthetic$Survey Anesthesiology 12:377 (1968); Acta Physiol Scand 141:289 (1991)$USP, INN, BAN, JAN	Survey Anesthesiology 12:377 (1968); Acta Physiol Scand 141:289 (1991)	116-38-1, 312-48-1 [edrophonium]	synthetic	USP, INN, BAN, JAN	ENLON
2300009	TILORONE	121115-02	G03	antiviral		Science 169:1213 (1970); Proc Soc Exp Biol Med 137:357 (1971)	27591-69-1, 27591-97-5 [tilorone]	synthetic	USAN, INN
2300061	CLOMIPRAMINE HYDROCHLORIDE	121115-02	G04	antidepressant	ANAFRANIL$antidepressant$synthetic; G-34586$Clin Pharm 9:165 (1990)$USP, INN, BAN, JAN	Clin Pharm 9:165 (1990)	17321-77-6, 303-49-1 [clomipramine]	synthetic; G-34586	USP, INN, BAN, JAN	ANAFRANIL
1504829	ARTESUNATE	121115-02	G05	antimalarial	ARSUMAX$antimalarial$semisynthetic$J Med Chem 30:2147 (1987); Lancet 355:352 (2000)$USAN, INN, BAN	J Med Chem 30:2147 (1987); Lancet 355:352 (2000)	182824-33-5	semisynthetic	USAN, INN, BAN	ARSUMAX
1506193	TROCLOSENE POTASSIUM	121115-02	G06	antiinfective	ACCEPTA 8505$antiinfective$synthetic; ACL-59$J Org Chem 25:1595 (1960)$USAN	J Org Chem 25:1595 (1960)	2244-21-5	synthetic; ACL-59	USAN	ACCEPTA 8505
1301012	ADIPIC ACID	121115-02	G07	acidulating agent		JACS 62:869 (1910), J Org Chem 38:3729 (1973)	124-04-9	synthetic	NF
1506192	SODIUM MONOFLUOROPHOSPHATE	121115-02	G08	dental carries prophylactic		J Peridontal Res 4:103 (1969); Annals Intern Med 129:1 (1998)	10163-15-2	synthetic	USP
1505113	FLUNIXIN MEGLUMINE	121115-02	G09	analgesic, antiinflammatory	BANAMINE$analgesic, antiinflammatory$synthetic; SCH-14714$J Am Vet Med Assoc 194:45 (1989); 202: 71 (1993)$USP	J Am Vet Med Assoc 194:45 (1989); 202: 71 (1993)	42461-84-7	synthetic; SCH-14714	USP	BANAMINE
1501140	MEPHENESIN	121115-02	G10	muscle relaxant (skeletal)	TOLSEROL$muscle relaxant (skeletal)$synthetic$Proc. R. Soc. Med. (1948), 41(9), 593-606; Br. J. Pharmacol. Chemother. (1947), 2(4), 241-50; Mod. Trends Neurol. (1975), 6205-21$NF-XII, INN, BAN	Proc. R. Soc. Med. (1948), 41(9), 593-606; Br. J. Pharmacol. Chemother. (1947), 2(4), 241-50; Mod. Trends Neurol. (1975), 6205-21	59-47-2	synthetic	NF-XII, INN, BAN	TOLSEROL
1505451	PREDNISOLONE TEBUTATE	121115-02	G11	antiinflammatory, glucocorticoid		Agents Actions (1980), 10(3), 258-65; Rheumatology (2003), 42(9), 1093-100	7681-14-3	semisynthetic	USP, JAN
1506086	SULFADOXINE	121115-02	H02	antibacterial	FANASIL$antibacterial$synthetic; RO-4-4393$Chemotherapy 14:195 (1969); Br Med J 328:545 (2004)$USP, INN, BAN, JAN	Chemotherapy 14:195 (1969); Br Med J 328:545 (2004)	2447-57-6	synthetic; RO-4-4393	USP, INN, BAN, JAN	FANASIL
1506069	FINASTERIDE	121115-02	H03	anti-androgen, alpha-reductase inhibitor	PROSCAR$anti-androgen, alpha-reductase inhibitor$synthetic; MK-906$Pharmacotherapy 13:309 (1993); N Eng J Med 338:557 (1998)$USP, INN, BAN	Pharmacotherapy 13:309 (1993); N Eng J Med 338:557 (1998)	98319-26-7	synthetic; MK-906	USP, INN, BAN	PROSCAR
1506082	PENTETIC ACID	121115-02	H04	chelating agent, diagnostic aid		Chest 105:1765 (1994); Int J Toxicol 27 Suppl 2:71 (2008)	67-43-6	synthetic; DTPA	USP, INN, BAN
1506157	NIKETHAMIDE	121115-02	H05	analeptic	NIKETHYL$analeptic$synthetic$J Pharmacol Exp Therap 132:295 (1961); JAMA 185:69 (1963)$NF-XIII, INN, BAN	J Pharmacol Exp Therap 132:295 (1961); JAMA 185:69 (1963)	59-26-7	synthetic	NF-XIII, INN, BAN	NIKETHYL
1505438	HYDROCORTISONE VALERATE	121115-02	H06	antiinflammatory, glucocorticoid	WESTCORT$antiinflammatory, glucocorticoid$semisynthetic$J. Med. Chem. (1983), 26(3), 318-28; J. Med. Chem. (1982), 25(6), 747-9; Clin. Ther. (1984), 6(3), 282-93$USP	J. Med. Chem. (1983), 26(3), 318-28; J. Med. Chem. (1982), 25(6), 747-9; Clin. Ther. (1984), 6(3), 282-93	57524-89-7	semisynthetic	USP	WESTCORT
1503421	RITANSERIN	121115-02	H07	antiserotonin	TISERTON$antiserotonin$synthetic; R-55667$Headache 30:439 (1990); Sleep 16:647 (1993); Prog Neuropsycho Biol Psychiatry 32:1879 (2008)$USAN, INN, BAN	Headache 30:439 (1990); Sleep 16:647 (1993); Prog Neuropsycho Biol Psychiatry 32:1879 (2008)	87051-43-2	synthetic; R-55667	USAN, INN, BAN	TISERTON
1505271	CROTAMITON	121115-02	H08	antipruritic, scabicide	EURAX$antipruritic, scabicide$synthetic$Fundam. Clin. Pharmacol. (2003), 17(2), 217-225; Int. J. Dermatol. (1992), 31(5), 357-8; Int. J. Dermatol. (1982), 21(10), 611-3$USP, INN, BAN, JAN	Fundam. Clin. Pharmacol. (2003), 17(2), 217-225; Int. J. Dermatol. (1992), 31(5), 357-8; Int. J. Dermatol. (1982), 21(10), 611-3	483-63-6	synthetic	USP, INN, BAN, JAN	EURAX
1505369	ZOLPIDEM	121115-02	H09	sedative, hypnotic	AMBIEN$sedative, hypnotic$synthetic; SL-80.0750-23N$Drugs 40:291 (1990)$USAN, INN, BAN	Drugs 40:291 (1990)	82626-48-0	synthetic; SL-80.0750-23N	USAN, INN, BAN	AMBIEN
1505729	DOCOSANOL	121115-02	H10	antiviral	ABREVA$antiviral$Pygeum africanum$Antiviral Res 40:85 (1998)$USAN	Antiviral Res 40:85 (1998)	661-19-8	Pygeum africanum	USAN	ABREVA
1502355	LEVONORGESTREL	121115-02	H11	progestin	MIRENA$progestin$synthetic;WY-5104$Ann. Med. (1993), 25(2), 155-60; Clin. Pharmacol. Ther. (1966), 7(4), 490-500; Steroids (1963), 2(3), 319-35$USP, INN, BAN	Ann. Med. (1993), 25(2), 155-60; Clin. Pharmacol. Ther. (1966), 7(4), 490-500; Steroids (1963), 2(3), 319-35	797-63-7	synthetic;WY-5104	USP, INN, BAN	MIRENA
1502359	DIFLOXACIN HYDROCHLORIDE	121115-03	A02	antibacterial, DNA gyrase inhibitor	DICURAL$antibacterial, DNA gyrase inhibitor$synthetic; Abbott-56619$Antimicrob Agents Chemother 29:193 (1986); 30:689 (1986$USAN, INN	Antimicrob Agents Chemother 29:193 (1986); 30:689 (1986	91296-86-5	synthetic; Abbott-56619	USAN, INN	DICURAL
1500145	BETAMETHASONE VALERATE	121115-03	A03	glucocorticoid	BETA-VAL$glucocorticoid$semisynthetic$Arch Disease Childhood 48:856 (1973); Postgrad Med J 50 Suppl 4:50 (1974); 53:315 (1977)$USP, INN, BAN, JAN	Arch Disease Childhood 48:856 (1973); Postgrad Med J 50 Suppl 4:50 (1974); 53:315 (1977)	2152-44-5	semisynthetic	USP, INN, BAN, JAN	BETA-VAL
1500280	ERYTHROMYCIN	121115-03	A04	antibacterial	ERYDERM$antibacterial$Streptomyces erythreus$Antibiot. Chemother. (1971), 17, 52-66; Tet. Lett. (1965), (11), 679-85; Antibiot. Chemother. (1952), 2, 281-3$USP, INN, BAN, JAN	Antibiot. Chemother. (1971), 17, 52-66; Tet. Lett. (1965), (11), 679-85; Antibiot. Chemother. (1952), 2, 281-3	114-07-8	Streptomyces erythreus	USP, INN, BAN, JAN	ERYDERM
1505973	CYPROHEPTADINE HYDROCHLORIDE	121115-03	A05	H1-antihistamine, antipruritic	PERIACTIN$H1-antihistamine, antipruritic$synthetic$Endocrinology (1981), 108(4), 1115-24; Arch. Int. Pharmacodyn. Ther. (1964), 148, 135-71; J. Pharmacol. Exp. Ther. (1947), 89(3), 247-55$USP, INN, BAN, JAN	Endocrinology (1981), 108(4), 1115-24; Arch. Int. Pharmacodyn. Ther. (1964), 148, 135-71; J. Pharmacol. Exp. Ther. (1947), 89(3), 247-55	41354-29-4	synthetic	USP, INN, BAN, JAN	PERIACTIN
1500778	LIOTHYRONINE	121115-03	A06	thyroid hormone blocker, antidepressant		Ann Thora Surg 56:S2 (1993); Arch Gen Psychiatry 53:842 (1996)	6893-02-3	semisynthetic	USP, BAN, JAN
1500568	THEOPHYLLINE	121115-03	A07	bronchodilator	ELIXOPHYLLIN$bronchodilator$Camelia thea, Paullinia cupana$Anal Profiles Drug Subs 4:466 (1975); Crit Care Clin 7:639 (1991)$USP, BAN, JAN	Anal Profiles Drug Subs 4:466 (1975); Crit Care Clin 7:639 (1991)	5967-84-0, 58-55-9 [anhydrous]	Camelia thea, Paullinia cupana	USP, BAN, JAN	ELIXOPHYLLIN
1500583	TOLNAFTATE	121115-03	A08	antifungal	TINACTIN$antifungal$synthetic; SCH-10144$Antimicrob Agents Chemother 1962:259; Tox Appl Pharmacol 8:368, 380 (1966)$USP, INN, BAN, JAN	Antimicrob Agents Chemother 1962:259; Tox Appl Pharmacol 8:368, 380 (1966)	2398-96-1	synthetic; SCH-10144	USP, INN, BAN, JAN	TINACTIN
1500594	TRIMETHOBENZAMIDE HYDROCHLORIDE	121115-03	A09	antiemetic	TIGAN$antiemetic$synthetic$Anal Profiles Drug Subs 2:551 (1973)$USP, INN	Anal Profiles Drug Subs 2:551 (1973)	554-92-7, 138-56-7 [trimethobenzamide]	synthetic	USP, INN	TIGAN
1502041	CEFAMANDOLE NAFATE	121115-03	A10	antibacterial	MANDOL$antibacterial$semisynthetic$Antimicrob Agents Chemother 1:221 (1972); 3:657 (1973); 10:814 (1976)$USP, BAN	Antimicrob Agents Chemother 1:221 (1972); 3:657 (1973); 10:814 (1976)	42540-40-9, 34444-01-4 [cefamandole]	semisynthetic	USP, BAN	MANDOL
1506154	DIMETHYL FUMARATE	121115-03	A11	immunomodulator		Clin. Immunol. (2012), 142(1), 44-48; Expert Opin. Invest. Drugs (2010), 19(12), 1603-1612; Arch. Med. Res. (2008), 39(7), 639-646	624-49-7	synthetic; AZL-O-211089	USAN
1502195	PIRACETAM	121115-03	B02	antinauseant	NORZETAM$antinauseant$synthetic; CL-871; UCB-6215$Arch Int Pharmacodyn Ther 166:238 (1967); 188:401 (1970); Arzneim Forsch 30:1947 (1980)$USAN, INN, BAN	Arch Int Pharmacodyn Ther 166:238 (1967); 188:401 (1970); Arzneim Forsch 30:1947 (1980)	7491-74-9	synthetic; CL-871; UCB-6215	USAN, INN, BAN	NORZETAM
1503092	GLUCONOLACTONE	121115-03	B03	chelating agent		Int. J. Food Microbiol. (1996), 29(2-3), 241-54; Int. J. Food Microbiol. (1994), 24(1-2), 283-93; Int. J. Food Microbiol. (1988), 7(4), 349-52	90-80-2	synthetic	USP
1503101	AZLOCILLIN SODIUM	121115-03	B04	antibacterial	AZLIN$antibacterial$semisynthetic$Infection 5:163 (1977); Arzneim Forsch 29:1915 (1979); J Antimicrob Chemother 11 Suppl B: 1 (1983)$USAN, INN, BAN	Infection 5:163 (1977); Arzneim Forsch 29:1915 (1979); J Antimicrob Chemother 11 Suppl B: 1 (1983)	37091-66-0	semisynthetic	USAN, INN, BAN	AZLIN
1503428	CHOLINE CHLORIDE	121115-03	B05	choleretic, lipotropic, hepatoprotectant	LIPOTRIL$choleretic, lipotropic, hepatoprotectant$widespread in the plant and animal kingdoms$Toxicol Appl Pharmacol 12:486 (1968); Life Sci 22:1555 (1978); Science 201:274 (1978)$USP, INN	Toxicol Appl Pharmacol 12:486 (1968); Life Sci 22:1555 (1978); Science 201:274 (1978)	67-48-1, 62-49-7 [choline]	widespread in the plant and animal kingdoms	USP, INN	LIPOTRIL
1503722	ATORVASTATIN CALCIUM	121115-03	B06	antihyperlipidemic, HMGCoA reductase inhibitor	LIPITOR$antihyperlipidemic, HMGCoA reductase inhibitor$synthetic$Ann Pharmacother 32:1030 (1998); Drugs 65:137 (2005)$USAN, INN, BAN	Ann Pharmacother 32:1030 (1998); Drugs 65:137 (2005)	134523-03-8, 134523-00-5 [atorvastatin]	synthetic	USAN, INN, BAN	LIPITOR
1503932	OXYPHENCYCLIMINE HYDROCHLORIDE	121115-03	B07	anticholinergic	DARICON$anticholinergic$synthetic$J Pharmacol Exp Ther 125:330 (1959); Digestive Dis Sci 12:1122 (1986)$USP-XXII, INN, BAN, JAN	J Pharmacol Exp Ther 125:330 (1959); Digestive Dis Sci 12:1122 (1986)	125-52-0, 125-53-1 [oxyphencyclimine]	synthetic	USP-XXII, INN, BAN, JAN	DARICON
1503935	PROPAFENONE HYDROCHLORIDE	121115-03	B08	antiarrhythmic	RYTHYMOL$antiarrhythmic$synthetic$Drugs 45:85 (1993); Am J Cardiol 82:59N, 66N (1998);$USP, INN, BAN, JAN	Drugs 45:85 (1993); Am J Cardiol 82:59N, 66N (1998);	34183-22-7, 54063-53-5 [propafenone]	synthetic	USP, INN, BAN, JAN	RYTHYMOL
1503975	FLUCONAZOLE	121115-03	B09	antifungal	DIFLUCAN$antifungal$synthetic$J Drug Dev 5:235 (1993); Antimicrob Agents Chemother 39:1 (1995); 40:1935 (1996)$USAN, INN, BAN, JAN	J Drug Dev 5:235 (1993); Antimicrob Agents Chemother 39:1 (1995); 40:1935 (1996)	86386-73-4	synthetic	USAN, INN, BAN, JAN	DIFLUCAN
1503977	LOVASTATIN	121115-03	B10	antihyperlipidemic, HMGCoA reductase inhibitor	MEVACOR$antihyperlipidemic, HMGCoA reductase inhibitor$Aspergillus spp; mevinolin$PNAS 77:3957 (1980); Int J Oncol 12:717 (1998)$USP, INN, BAN	PNAS 77:3957 (1980); Int J Oncol 12:717 (1998)	75330-75-5	Aspergillus spp; mevinolin	USP, INN, BAN	MEVACOR
1500105	ACETYLCYSTEINE	121115-03	B11	mucolytic	MUCOMYST$mucolytic$synthetic$Toxicol Appl Pharmacol 18:185 (1971); Am J Med 91 Suppl 3C:131S (1991)$USP, INN, BAN, JAN	Toxicol Appl Pharmacol 18:185 (1971); Am J Med 91 Suppl 3C:131S (1991)	616-91-1	synthetic	USP, INN, BAN, JAN	MUCOMYST
1506104	ACESULFAME POTASSIUM	121115-03	C02	sweetener	SUNETT$sweetener$synthetic$Angewandte Chem IntL Ed 12:869 (1973); 37:1802 (1998); Horm Metab Res 19:233 (1987)$NF, INN, BAN	Angewandte Chem IntL Ed 12:869 (1973); 37:1802 (1998); Horm Metab Res 19:233 (1987)	55589-62-3	synthetic	NF, INN, BAN	SUNETT
1504094	TENIPOSIDE	121115-03	C03	antineoplastic	VUMON$antineoplastic$semisynthetic; VM-26$Cancer Res 35:1756 (1975); 38:2549 (1978); Clin Pharmokinet 12:223 (1987); Anal Profiles Drug Subs 19:575 (1990)$USAN, INN, BAN	Cancer Res 35:1756 (1975); 38:2549 (1978); Clin Pharmokinet 12:223 (1987); Anal Profiles Drug Subs 19:575 (1990)	29767-20-2	semisynthetic; VM-26	USAN, INN, BAN	VUMON
1504105	TANNIC ACID	121115-03	C04	nonspecific enzyme/receptor blocker		mixed galloyl esters of penta-o-galloylglucose (m-digalloyl shown)	1401-55-4	principal constituent of tree galls, esp Quercus spp;	USP, JAN
1502006	CARPROFEN	121115-03	C05	antiinflammatory, analgesic	RIMADYL$antiinflammatory, analgesic$synthetic$J Clin Pharmacol 20:347 (1980); Pharmacotherapy 7:16 (1987)$USAN, INN, BAN	J Clin Pharmacol 20:347 (1980); Pharmacotherapy 7:16 (1987)	53716-49-7	synthetic	USAN, INN, BAN	RIMADYL
1503978	HYDROXYCHLOROQUINE SULFATE	121115-03	C06	antimalarial, lupus suppressant	PLAQUENIL$antimalarial, lupus suppressant$synthetic$Nat. Rev. Rheumatol. (2010), 6(1), 10-11; Am. J. Trop. Med. Hyg. (1956), 5, 681-5; J. Am. Chem. Soc. (1950), 72, 1814-15$USP-XXII, INN	Nat. Rev. Rheumatol. (2010), 6(1), 10-11; Am. J. Trop. Med. Hyg. (1956), 5, 681-5; J. Am. Chem. Soc. (1950), 72, 1814-15	747-36-4, 118-42-3 [hydroxychloroquine]	synthetic	USP-XXII, INN	PLAQUENIL
1503611	PENTOXIFYLLINE	121115-03	C07	PDE inhibitor, bronchodilator, vasodilator	PENTOXIL$PDE inhibitor, bronchodilator, vasodilator$synthetic; BL-191$Arzneim Forsch 21:1159, 1160 (1971); Drugs 34:50 (1987)$USP, INN, BAN, JAN	Arzneim Forsch 21:1159, 1160 (1971); Drugs 34:50 (1987)	6493-05-6	synthetic; BL-191	USP, INN, BAN, JAN	PENTOXIL
1504148	MEPIVACAINE HYDROCHLORIDE	121115-03	C08	anesthetic (local)	CARBOCAINE$anesthetic (local)$synthetic$Mol Pharmacol 54: 162 (1998)$USP, INN, BAN, JAN	Mol Pharmacol 54: 162 (1998)	1722-62-9, 96-88-8 [mepivacaine]	synthetic	USP, INN, BAN, JAN	CARBOCAINE
1504152	NILUTAMIDE	121115-03	C09	antiandrogen	NILANDRON$antiandrogen$synthetic; RU-23908$Pharmacotherapy 31: 65 (1997)$USAN, INN, BAN	Pharmacotherapy 31: 65 (1997)	63612-50-0	synthetic; RU-23908	USAN, INN, BAN	NILANDRON
1504184	AMINOLEVULINIC ACID HYDROCHLORIDE	121115-03	C10	antineoplastic	LEVULAN$antineoplastic$synthetic$J Photochem Photobiol B 41:145 (1997); Hautarzt 51:528 (2000); Eur J Dermatol 10:351 (2000)$USAN	J Photochem Photobiol B 41:145 (1997); Hautarzt 51:528 (2000); Eur J Dermatol 10:351 (2000)	5451-09-2	synthetic	USAN	LEVULAN
1503078	ANIRACETAM	121115-03	C11	cognitive enhancer		Clin Drug Invest 5 Suppl 1:4, 50, 60, 73, 96 (1993)	72432-10-1	synthetic; Ro-13-5057	USAN, INN, JAN
1504229	METAXALONE	121115-03	D02	muscle relaxant (skeletal)	SKELAXON$muscle relaxant (skeletal)$synthetic$Clin. Ther. (2004), 26(9), 1355-1367; J. Pain Symptom Manage. (2004), 28(2), 140-175; Int. Congr. Symp. Ser. - R. Soc. Med. (2000), 245, 45-53$USAN, INN, BAN	Clin. Ther. (2004), 26(9), 1355-1367; J. Pain Symptom Manage. (2004), 28(2), 140-175; Int. Congr. Symp. Ser. - R. Soc. Med. (2000), 245, 45-53	1665-48-1	synthetic	USAN, INN, BAN	SKELAXON
1504211	CHLOROGUANIDE HYDROCHLORIDE	121115-03	D03	antimalarial	PALUDRINE$antimalarial$synthetic$Drugs (2003), 63(6), 597-623; Angew. Chem. (Int. Ed. Engl.) (2003), 42(43), 5274-93; Nature (1947), 160(4066), 463$USP-XIV, INN, BAN	Drugs (2003), 63(6), 597-623; Angew. Chem. (Int. Ed. Engl.) (2003), 42(43), 5274-93; Nature (1947), 160(4066), 463	637-32-1	synthetic	USP-XIV, INN, BAN	PALUDRINE
1504231	CLARITHROMYCIN	121115-03	D04	antibacterial	BIAXIN$antibacterial$Streptomyces erythreus; TE-031$Antimicrob Agents Chemother 30:865 (1986); J Antimicrob Chemother 27 Suppl A:1 (1991)$USP, INN, BAN, JAN	Antimicrob Agents Chemother 30:865 (1986); J Antimicrob Chemother 27 Suppl A:1 (1991)	81103-11-9	Streptomyces erythreus; TE-031	USP, INN, BAN, JAN	BIAXIN
1506123	MODALINE SULFATE	121115-03	D05	antidepressant, antisecretory		J Clin Pharmacol 4: 86, 288 (1964); Psychosomatics 1965 6:1 (1965); Biochem Pharmacol 15:1309 (1966)	2856-75-9	synthetic; W-3207B	USAN, INN
1505410	BENURESTAT	121115-03	D06	urease inhibitor		Invest Urol 12:381 (1975); 18:102 (1980)	38274-54-3	synthetic; EU-2826	USAN, INN
1500649	THEOBROMINE	121115-03	D07	diuretic, bronchodilator, cardiotonic	THESODATE$diuretic, bronchodilator, cardiotonic$Camelia, Theobroma, Cola spp$J Allergy Clin Immunol 76:703 (1985)$NF-XII, BAN	J Allergy Clin Immunol 76:703 (1985)	83-67-0	Camelia, Theobroma, Cola spp	NF-XII, BAN	THESODATE
1504263	ROSIGLITAZONE MALEATE	121115-03	D08	antidiabetic	AVANDIA$antidiabetic$synthetic; BRL-49653$Eur J Clin Pharmacol 55:53 (1999); Drugs 57:921 (1999)$USAN, INN, BAN	Eur J Clin Pharmacol 55:53 (1999); Drugs 57:921 (1999)	122320-73-4	synthetic; BRL-49653	USAN, INN, BAN	AVANDIA
1504268	LOSARTAN	121115-03	D09	antihypertensive, AT1 angiotensin II antagonist	COZAAR$antihypertensive, AT1 angiotensin II antagonist$synthetic; DuP-753$Lancet 349:747 (1997); J Clin Hypertens 3:283 (2001); N Engl J Med 345:861 (2001)$USAN, INN, BAN	Lancet 349:747 (1997); J Clin Hypertens 3:283 (2001); N Engl J Med 345:861 (2001)	124750-99-8, 114798-26-4 [losartan]	synthetic; DuP-753	USAN, INN, BAN	COZAAR
1505020	HOMOSALATE	121115-03	D10	UV screen, analgesic	EUSOLEX$UV screen, analgesic$synthetic$Int. J. Pharm. (2011), 408(1-2), 27-38; Int. J. Cosmet. Sci. (1979), 1(6), 341-61; J. Soc. Cosmet. Chem. (1978), 29(9), 525-36$USP, INN	Int. J. Pharm. (2011), 408(1-2), 27-38; Int. J. Cosmet. Sci. (1979), 1(6), 341-61; J. Soc. Cosmet. Chem. (1978), 29(9), 525-36	118-56-9	synthetic	USP, INN	EUSOLEX
300618	SALICYLANILIDE	121115-03	D11	antipyretic, fungicide	SALINIDOL$antipyretic, fungicide$synthetic$Arch Derm Syphilol 58:56 (1948); 67:479 (1953)$NF-XIII	Arch Derm Syphilol 58:56 (1948); 67:479 (1953)	87-17-2	synthetic	NF-XIII	SALINIDOL
1505022	PROPOFOL	121115-03	E02	anesthetic	DIPRIVAN$anesthetic$synthetic; ICI-35868$Br J Anesthes 52:731 (1980); 56:617 (1984)$USAN, INN, BAN	Br J Anesthes 52:731 (1980); 56:617 (1984)	2078-54-8	synthetic; ICI-35868	USAN, INN, BAN	DIPRIVAN
1505411	BENZOXIQUINE	121115-03	E03	antiinfective	DIOXYLINE$antiinfective$synthetic; NSC-3951$Int J Toxicol 16:117 (1997)$USAN, INN	Int J Toxicol 16:117 (1997)	86-75-9	synthetic; NSC-3951	USAN, INN	DIOXYLINE
2300292	MIANSERIN HYDROCHLORIDE	121115-03	E04	5HT antagonist	ATHYMIL$5HT antagonist$synthetic; ORG-GB-94$Br. J. Clin. Pharmacol. (1978), 5 Suppl 113S-17S; Curr. Ther. Res. (1975), 18(6), 849-54; Br. J. Pharmacol. (1974), 52(3), 431P$USAN, INN, BAN, JAN	Br. J. Clin. Pharmacol. (1978), 5 Suppl 113S-17S; Curr. Ther. Res. (1975), 18(6), 849-54; Br. J. Pharmacol. (1974), 52(3), 431P	21535-47-7, 24219-97-4 [mianserin]	synthetic; ORG-GB-94	USAN, INN, BAN, JAN	ATHYMIL
1505209	VALSARTAN	121115-03	E05	Angiotensin II inhibitor, antihypertensive	DIOVAN$Angiotensin II inhibitor, antihypertensive$synthetic; CGP-48933$Br J Pharmacol 110:761 (1993); J Clin Hypertens 3:283 (2001); Expert Opin Pharmacother 5:181 (2004)$USAN, INN, BAN	Br J Pharmacol 110:761 (1993); J Clin Hypertens 3:283 (2001); Expert Opin Pharmacother 5:181 (2004)	137862-53-4	synthetic; CGP-48933	USAN, INN, BAN	DIOVAN
200331	SALSALATE	121115-03	E06	analgesic	DISALSID$analgesic$synthetic; NSC-49171$J Pharm Sci 73:1657 (1984); Clin Ther 3:80 (1980); 6:388 (1984); Curr Ther Res 42:720 (1987)$USP, INN, BAN	J Pharm Sci 73:1657 (1984); Clin Ther 3:80 (1980); 6:388 (1984); Curr Ther Res 42:720 (1987)	552-94-3	synthetic; NSC-49171	USP, INN, BAN	DISALSID
300024	HYDROCORTISONE	121115-03	E07	glucocorticoid, antiinflammatory	HYDROCORTONE$glucocorticoid, antiinflammatory$adrenal glands$J. Clin. Pharmacol. J. New Drugs (1970), 10(1), 3-11; Prog. Drug Res. (1963), 511-153; J. Allergy (1956), 27(5), 395-7$USP, INN, BAN, JAN	J. Clin. Pharmacol. J. New Drugs (1970), 10(1), 3-11; Prog. Drug Res. (1963), 511-153; J. Allergy (1956), 27(5), 395-7	50-23-7	adrenal glands	USP, INN, BAN, JAN	HYDROCORTONE
1505321	RIFAXIMIN	121115-03	E08	antibacterial, RNA synthesis inhibitor	XIFAXAN$antibacterial, RNA synthesis inhibitor$semisynthetic$Drugs 49:467 (1995)$USAN, INN	Drugs 49:467 (1995)	80621-81-4	semisynthetic	USAN, INN	XIFAXAN
1506124	ADRENOLONE HYDROCHLORIDE	121115-03	E09	adrenergic (opthalmic)	STRYPHNASAL$adrenergic (opthalmic)$synthetic$Int J Pharmaceut 1:189 (1978)$USAN, INN	Int J Pharmaceut 1:189 (1978)	62-13-5, 99-45-6 (base)	synthetic	USAN, INN	STRYPHNASAL
1502351	IMIQUIMOD	121115-03	E10	immunomodulator	ALDARA$immunomodulator$synthetic; R-837, S-26308$Cancer Res 53:5176 (1993); Arch Dermatol 134:25 (1998); J Am Acad Dermatol 43:S1 (2000)$USAN, INN, BAN	Cancer Res 53:5176 (1993); Arch Dermatol 134:25 (1998); J Am Acad Dermatol 43:S1 (2000)	99011-02-6	synthetic; R-837, S-26308	USAN, INN, BAN	ALDARA
1505292	NONOXYNOL-9	121115-03	E11	spermatocide, contraceptive	CONCEPTROL$spermatocide, contraceptive$synthetic$J Steroid Biochem Mol Biol 65:143 (1998)$USP, INN	J Steroid Biochem Mol Biol 65:143 (1998)	26027-38-3	synthetic	USP, INN	CONCEPTROL
1505366	RANOLAZINE	121115-03	F02	antianginal, antiischemic	RANEXA$antianginal, antiischemic$synthetic; RS-43285-003; CVT-303$Gen Pharmacol 30:639 (1998); Expert Opin Invest Drugs 11:117 (2002)$USAN, INN	Gen Pharmacol 30:639 (1998); Expert Opin Invest Drugs 11:117 (2002)	95635-55-5	synthetic; RS-43285-003; CVT-303	USAN, INN	RANEXA
211468	DANTHRON	121115-03	F03	cathartic	DORBANE$cathartic$Rheum palmatum, Xyris semifuscata$JACS 53: 4112 (1931)$USP-XXI, INN, BAN	JACS 53: 4112 (1931)	117-10-2	Rheum palmatum, Xyris semifuscata	USP-XXI, INN, BAN	DORBANE
1505376	ACEDAPSONE	121115-03	F04	antimalarial, leprostatic	HANSOLAR$antimalarial, leprostatic$synthetic; CI-556, CN-1883, DADDS, PAM-MAR-1165$Antimicrob Agents Chemother 9:102 (1976); Am J Trop Med Hyg.24:485 (1975); 28:559 (1979)$USAN, INN, BAN	Antimicrob Agents Chemother 9:102 (1976); Am J Trop Med Hyg.24:485 (1975); 28:559 (1979)	77-46-3	synthetic; CI-556, CN-1883, DADDS, PAM-MAR-1165	USAN, INN, BAN	HANSOLAR
1505385	ATOMOXETINE HYDROCHLORIDE	121115-03	F05	norepinephrine reuptake inhibitor	STRATTERA$norepinephrine reuptake inhibitor$synthetic; LY-139603$J Clin Pharmacol 25:296 (1985); Drug Metab Dispos 30:319 (2002); Cli Pharmacokinet 4:571 (2005)$USAN, INN, BAN	J Clin Pharmacol 25:296 (1985); Drug Metab Dispos 30:319 (2002); Cli Pharmacokinet 4:571 (2005)	82248-59-7	synthetic; LY-139603	USAN, INN, BAN	STRATTERA
300029	DESOXYCORTICOSTERONE ACETATE	121115-03	F06	mineralocorticoid	PERCOTEN$mineralocorticoid$adrenocortex$Endocrinology (1967), 81(6), 1231-40; Arch. Int. Pharmacodyn. Ther. (1967), 166(1), 79-86; Acta Endocrinol. (1967), 54(3), 399-410$USP, INN, BAN	Endocrinology (1967), 81(6), 1231-40; Arch. Int. Pharmacodyn. Ther. (1967), 166(1), 79-86; Acta Endocrinol. (1967), 54(3), 399-410	56-47-3	adrenocortex	USP, INN, BAN	PERCOTEN
1505389	TRAMADOL HYDROCHLORIDE	121115-03	F07	analgesic	ULTRAM$analgesic$synthetic; U-26225A, CG-315E$Arzneim Forsch 28:107, 114 (1978); Drugs 47 Suppl 1: 1 (1994)$USAN, INN, BAN, JAN	Arzneim Forsch 28:107, 114 (1978); Drugs 47 Suppl 1: 1 (1994)	36282-47-0	synthetic; U-26225A, CG-315E	USAN, INN, BAN, JAN	ULTRAM
1505392	TERBINAFINE HYDROCHLORIDE	121115-03	F08	antifungal	LAMISIL$antifungal$synthetic, SF-86-327$Proc 13th Int Congr Chemother 6:116/52 (1983); Br Med J 318:1031 (1999)$USAN, INN, BAN	Proc 13th Int Congr Chemother 6:116/52 (1983); Br Med J 318:1031 (1999)	78628-80-5, 91161-71-6(base)	synthetic, SF-86-327	USAN, INN, BAN	LAMISIL
1505801	TOPIRAMATE	121115-03	F09	anticonvulsant, antimigraine, GABA-A agonist, AMP/kinate glutamate receptor antagonist, carbonic anhydrase inhibitor	TOPAMAX$anticonvulsant, antimigraine, GABA-A agonist, AMP/kinate glutamate receptor antagonist, carbonic anhydrase inhibitor$synthetic; RWJ-17021$Int J Clin Pract 59:961 (2005); Clin Ther 27:154 (2005)$USAN, INN, BAN	Int J Clin Pract 59:961 (2005); Clin Ther 27:154 (2005)	97240-79-4	synthetic; RWJ-17021	USAN, INN, BAN	TOPAMAX
1505802	GEMIFLOXACIN MESYLATE	121115-03	F10	antibacterial	FACTIVE$antibacterial$synthetic; SB-265805S, LB-20304a$Antimicrob Agents Chemother 44:1604 (2000); Expert Opin Pharmacother 5:1117 (2004)$USAN	Antimicrob Agents Chemother 44:1604 (2000); Expert Opin Pharmacother 5:1117 (2004)	204519-65-3	synthetic; SB-265805S, LB-20304a	USAN	FACTIVE
1505803	PRAVASTATIN SODIUM	121115-03	F11	antihyperlipidemic, HMGCoA reductase inhibitor	PRAVACHOL$antihyperlipidemic, HMGCoA reductase inhibitor$synthetic; CS-514; SQ-31000$Athersclerosis 61:125 (1986); N Engl J Med 323:224 (1998); 339:1349 (1998); 342:317 (2000)$USAN, INN, BAN, JAN	Athersclerosis 61:125 (1986); N Engl J Med 323:224 (1998); 339:1349 (1998); 342:317 (2000)	81131-70-6	synthetic; CS-514; SQ-31000	USAN, INN, BAN, JAN	PRAVACHOL
1505811	LEVALBUTEROL HYDROCHLORIDE	121115-03	G02	bronchodilator, tocolytic	XOPENEX$bronchodilator, tocolytic$synthetic$Pulm. Pharmacol. Ther. (1997), 10(2), 97-104; J. Pharmacol. Exp. Ther. (1974), 189(1), 616-25; J. Med. Chem. (1971), 14(9), 895-6$USAN	Pulm. Pharmacol. Ther. (1997), 10(2), 97-104; J. Pharmacol. Exp. Ther. (1974), 189(1), 616-25; J. Med. Chem. (1971), 14(9), 895-6	50293-90-8	synthetic	USAN	XOPENEX
1505814	METFORMIN HYDROCHLORIDE	121115-03	G03	antidiabetic	FORTAMET$antidiabetic$synthetic; LA-6023$Diabete Metab 5:233 (1979); Brit Med J 327:951 (2003); Clin Ther 25:2991 (2003)$USAN, JAN_x000D_ (metformin is INN, BAN)	Diabete Metab 5:233 (1979); Brit Med J 327:951 (2003); Clin Ther 25:2991 (2003)	1115-70-4, 657-24-9(metformin)	synthetic; LA-6023	USAN, JAN_x000D_ (metformin is INN, BAN)	FORTAMET
1505816	PREGABALIN	121115-03	G04	anticonvulsant	LYRICA$anticonvulsant$synthetic; CI-1008$J Clin Psychiatry 65:596 (1033 (2004); Curr Opin Invest Drugs 5:82 (2004)$USAN, INN	J Clin Psychiatry 65:596 (1033 (2004); Curr Opin Invest Drugs 5:82 (2004)	148553-50-8	synthetic; CI-1008	USAN, INN	LYRICA
1505820	TOPOTECAN HYDROCHLORIDE	121115-03	G05	antineoplastic; topoisomerase I inhibitor		J Clin Oncol 14:1552 (1996); Expert Opin Drug Safety 4:45 (2005)	119413-54-6	semisynthetic; SKF-104864A	USAN, INN, BAN
2300176	PHENOXYBENZAMINE HYDROCHLORIDE	121115-03	G06	alpha adrenergic blocker	DIBENZYLINE$alpha adrenergic blocker$synthetic$J Clin Invest 49:2036 (1970); Arch Gen Psychiatry 29:402 (1973); J Thorac Cardiovasc Surg 126:448 (2003)$USP	J Clin Invest 49:2036 (1970); Arch Gen Psychiatry 29:402 (1973); J Thorac Cardiovasc Surg 126:448 (2003)	63-92-3, 59-96-1 [phenoxybenzamine]	synthetic	USP	DIBENZYLINE
1500680	ARECOLINE HYDROBROMIDE	121115-03	G07	anthelmintic (Cestodes), hypotensive, cathartic		Ber 21: 3404 (1888); Biochem J 122: 503 (1971)	300-08-3, 63-75-2 [arecoline]	betel nuts (Arica catechu)	NF-XIII
1503432	MEPARTRICIN	121115-03	G08	antifungal, antiprotozoal		Acta Haematol 69:409 (1983); J Antimicrob Chemother 16:169 (1985); Urology 63:13 (2004)	11121-32-7	Streptomyces aureofaciens; SPA-S-160, SN-654	USAN, INN, BAN
1505818	PANTOPRAZOLE	121115-03	G09	proton pump inhibitor, gastric acid release inhibitor, antiulcer	PROTONIX$proton pump inhibitor, gastric acid release inhibitor, antiulcer$synthetic; SK&F-96022, BY-1023$Gastroenterology 118:696 (2000); Am J Health Syst Pharm 58:999 (2001)$USAN, INN, BAN	Gastroenterology 118:696 (2000); Am J Health Syst Pharm 58:999 (2001)	102625-70-7	synthetic; SK&F-96022, BY-1023	USAN, INN, BAN	PROTONIX
2300241	LOPERAMIDE HYDROCHLORIDE	121115-03	G10	Ca channel blocker	IMODIUM$Ca channel blocker$synthetic; R-18553$Drugs (1978), 15(1), 33-52; Arzneim. Forsch. (1974), 24(10), 1633-6; J. Med. Chem. (1973), 16(7), 782-6$USP, INN, BAN, JAN	Drugs (1978), 15(1), 33-52; Arzneim. Forsch. (1974), 24(10), 1633-6; J. Med. Chem. (1973), 16(7), 782-6	34552-83-5, 53179-11-6 [loperamide]	synthetic; R-18553	USP, INN, BAN, JAN	IMODIUM
2300332	PODOFILOX	121115-03	G11	antineoplastic, inhibits microtubule assembly, and human DNA topoisomerase II; antimitotic agent	CONDYLOX$antineoplastic, inhibits microtubule assembly, and human DNA topoisomerase II; antimitotic agent$Podophylum peltatum; podophylotoxin$JACS 73: 2909 (1951); 75: 1308 (1953); J Med Chem 32: 604 (1989); Pharmacol Ther 59: 163 (1993); J Prot Chem 17: 663 (1998)$USAN, BAN	JACS 73: 2909 (1951); 75: 1308 (1953); J Med Chem 32: 604 (1989); Pharmacol Ther 59: 163 (1993); J Prot Chem 17: 663 (1998)	518-28-5	Podophylum peltatum; podophylotoxin	USAN, BAN	CONDYLOX
2300205	LEVODOPA	121115-03	H02	antiparkinsonian	LARADOPA$antiparkinsonian$Vicia faba seedlings, Sarothamnus spp, & other palnts$Expert Opin. Drug Metab. Toxicol. (2011), 7(7), 847-855; Clin. Pharmacol. Ther. (1970), 11(6), 789-801; Biochem. Med. (1970), 4(3-4), 357-9$USP, INN, BAN, JAN	Expert Opin. Drug Metab. Toxicol. (2011), 7(7), 847-855; Clin. Pharmacol. Ther. (1970), 11(6), 789-801; Biochem. Med. (1970), 4(3-4), 357-9	59-92-7	Vicia faba seedlings, Sarothamnus spp, & other palnts	USP, INN, BAN, JAN	LARADOPA
1503221	ETHISTERONE	121115-03	H03	progestogen		Pharmacotherapy (2003), 23(12), 1573-91; J. Med. Chem. (1967), 10(3), 446-51; Fertil. Steril. (1967), 18(2), 238-56	434-03-7	synthetic; NSC-9565	NF-XIII, INN, BAN
1503721	ENROFLOXACIN	121115-03	H04	antibacterial	BAYTRIL$antibacterial$synthetic$Tierarztl. Praxis (1991), 19(1), 14-20; Antimicrob. Agents Chemother. (1990), 34(3), 496-7; VMR, Vet. Med. Rev. (1987), (2), 90-9$USAN, INN, BAN	Tierarztl. Praxis (1991), 19(1), 14-20; Antimicrob. Agents Chemother. (1990), 34(3), 496-7; VMR, Vet. Med. Rev. (1987), (2), 90-9	93106-60-6	synthetic	USAN, INN, BAN	BAYTRIL
300548	SPARTEINE SULFATE	121115-03	H05	oxytocic		J Chem Soc 1949: 663	6160-12-9, 299-39-8 [anhydrous]	Lupinus spp and other Leguminosae	USAN, BAN, JAN
300034	TESTOSTERONE PROPIONATE	121115-03	H06	androgen, antineoplastic	VIRORMONE$androgen, antineoplastic$semisynthetic$Biochem J 31:780 (1937); Endocrinology 26:26 (1940); J.Urol 48:778 (1942); J Clin Invest 24:89 (1945)$USP, JAN	Biochem J 31:780 (1937); Endocrinology 26:26 (1940); J.Urol 48:778 (1942); J Clin Invest 24:89 (1945)	57-85-2	semisynthetic	USP, JAN	VIRORMONE
1503240	PYRIDOSTIGMINE BROMIDE	121115-03	H07	cholinergic	MESTINON$cholinergic$synthetic; RO-1-5130$Fundam Appl Toxicol 1:217 (1981); J Appl Toxicol 14:317 (1994)$USP, INN, BAN, JAN	Fundam Appl Toxicol 1:217 (1981); J Appl Toxicol 14:317 (1994)	101-26-8, 155-97-5 [pyridostigmine]	synthetic; RO-1-5130	USP, INN, BAN, JAN	MESTINON
1506067	ENILCONAZOLE SULFATE	121115-03	H08	antifungal	CLINAFARM$antifungal$synthetic; R-23979$Arzneim Forsch 31:309 (1981)$USAN, INN, BAN	Arzneim Forsch 31:309 (1981)	35554-44-0	synthetic; R-23979	USAN, INN, BAN	CLINAFARM
1505725	BETAMETHASONE SODIUM PHOSPHATE	121115-03	H09	antiinflammatory, glucocorticoid	CELESTONE$antiinflammatory, glucocorticoid$semisynthetic$Br Med J 291:788 (1985); 303:761 (1991)$USP, BAN, JAN	Br Med J 291:788 (1985); 303:761 (1991)	151-73-5	semisynthetic	USP, BAN, JAN	CELESTONE
1301013	ADELMIDROL	121115-03	H10	antiinflammatory, analgesic	RETOPIX$antiinflammatory, analgesic$synthetic$Acta Dermatovenerol Croat 15:80 (2007); J Cell Mol Med. 13:1086 (2009)$INN	Acta Dermatovenerol Croat 15:80 (2007); J Cell Mol Med. 13:1086 (2009)	1675-66-7	synthetic	INN	RETOPIX
1504218	ACRISORCIN	121115-03	H11	antifungal	AKRINOL$antifungal$synthetic$Antibiot Chemother11:587 (1961)$USP-XXII, INN	Antibiot Chemother11:587 (1961)	7527-91-5	synthetic	USP-XXII, INN	AKRINOL
1503892	DYCLONINE HYDROCHLORIDE	121115-04	A02	anesthetic (local)	DYCLONE$anesthetic (local)$synthetic$Anesthesiology 17:648 (1956); Arch Otolaryngol 74:437 (1961)$USP	Anesthesiology 17:648 (1956); Arch Otolaryngol 74:437 (1961)	586-60-7	synthetic	USP	DYCLONE
307023	TESTOSTERONE	121115-04	A03	androgen, antineoplastic	TESTIM$androgen, antineoplastic$mamallian male hormone$Neurobiol Aging 15:559 (1994); Am J Med 98 Suppl 1A: 17S (1995); Sci Am 272:76 (1995)$USP, INN, BAN	Neurobiol Aging 15:559 (1994); Am J Med 98 Suppl 1A: 17S (1995); Sci Am 272:76 (1995)	58-22-0	mamallian male hormone	USP, INN, BAN	TESTIM
212037	MEQUINOL	121115-04	A04	skin depigmentor		Biopharmaceut Drug Dispo 20:301–308 (1999); J Am Acad Dermatol 42,:459 (2000)	150-76-5	synthetic; BMS-181158	USAN, INN
310039	alpha-TOCHOPHEROL	121115-04	A05	vitamin E, antioxidant		N Engl J Med 336:1216 (1997); J Am Med Assoc 277:1380 (1977)	59-02-9	soya, wheat germ and other plant oils	USP
310040	alpha-TOCHOPHERYL ACETATE	121115-04	A06	vitamin E	EPHYNAL$vitamin E$derivative$Anal Profiles Drug Subs 3:111 (1974)$USP	Anal Profiles Drug Subs 3:111 (1974)	58-95-7	derivative	USP	EPHYNAL
1505715	PANTOTHENIC ACID(d) Na salt	121115-04	A07	vitamin B5		Biophys Res Commun 38:181 (1970)	63409-48-3	rice bran, queen bee jelly	USP, INN, JAN
330002	MITOMYCIN	121115-04	A08	antineoplastic	MUTAMYCIN$antineoplastic$Streptomyces verticillatus; NSC-26980$Semin. Oncol. (1988), 15(3 Suppl 4), 74-9; Science (1963), 142(3596), 1181-3; Proc. Natl. Acad. Sci. U. S. A. (1963), 50, 355-62$USP, INN, BAN, JAN	Semin. Oncol. (1988), 15(3 Suppl 4), 74-9; Science (1963), 142(3596), 1181-3; Proc. Natl. Acad. Sci. U. S. A. (1963), 50, 355-62	50-07-7	Streptomyces verticillatus; NSC-26980	USP, INN, BAN, JAN	MUTAMYCIN
1505777	DIATRIZOIC ACID	121115-04	A09	radiopaque agent	UROVIST$radiopaque agent$synthetic$Anal Profiles Drug Subst 4:137 (1975)$USP, BAN, JAN	Anal Profiles Drug Subst 4:137 (1975)	117-96-4	synthetic	USP, BAN, JAN	UROVIST
1500448	OXACILLIN SODIUM	121115-04	A10	antibacterial	BACTOCILL$antibacterial$semisynthetic; P-12, SQ-16423$Nature (1962), 195, 1300-1; Nature (1961), 192, 1183-4; Am. J. Med. Sci. (1965), 245(4), 399-412$USP, INN, BAN, JAN	Nature (1962), 195, 1300-1; Nature (1961), 192, 1183-4; Am. J. Med. Sci. (1965), 245(4), 399-412	7240-38-2, 1173-88-2 [anhydrous], 66-79-5 [oxacillin]	semisynthetic; P-12, SQ-16423	USP, INN, BAN, JAN	BACTOCILL
330082	MITOTANE	121115-04	A11	insecticide, antineoplastic	LYSODREN$insecticide, antineoplastic$synthetic; CB-313$J. Clin. Endocrinol. Metab. (2008), 93(7), 2454-62; Biochem. Med. (1967), 1(3), 280-7; Ann. Intern. Med. (1975), 82(5), 677-9$USP, BAN, JAN	J. Clin. Endocrinol. Metab. (2008), 93(7), 2454-62; Biochem. Med. (1967), 1(3), 280-7; Ann. Intern. Med. (1975), 82(5), 677-9	53-19-0	synthetic; CB-313	USP, BAN, JAN	LYSODREN
1500252	DIMERCAPROL	121115-04	B02	chelating agent (As, Au, Hg antidote)	BAL$chelating agent (As, Au, Hg antidote)$synthetic$Acta Pharmacologica et Toxicologica 11:68 (1955); Nursing Res 11:109 (1962)$USP, INN, BAN, JAN	Acta Pharmacologica et Toxicologica 11:68 (1955); Nursing Res 11:109 (1962)	59-52-9	synthetic	USP, INN, BAN, JAN	BAL
1502310	MEROPENEM	121115-04	B03	antibacterial	MERREM$antibacterial$semisynthetic; ICI-194660; SM-7338$J Antimicrob Chemother 24:Suppl A:1 (1989); J Antibiot 43:519 (1990); Cell Mol Life Sci 59:1928 (2002)$USP, INN, BAN	J Antimicrob Chemother 24:Suppl A:1 (1989); J Antibiot 43:519 (1990); Cell Mol Life Sci 59:1928 (2002)	96036-03-2	semisynthetic; ICI-194660; SM-7338	USP, INN, BAN	MERREM
1505485	PHYTONADIONE	121115-04	B04	vitamin K1	AQUAMEPHYTON$vitamin K1$semisynthetic$Arch Dermatol 114:1790 (1978); Arch Inter Med 163:2469 (2003)$USP, INN, BAN	Arch Dermatol 114:1790 (1978); Arch Inter Med 163:2469 (2003)	84-80-0	semisynthetic	USP, INN, BAN	AQUAMEPHYTON
1502345	URACIL	121115-04	B05	antineoplastic		JACS 63:263 (1941); Science 133:1923 (1961)	66-22-8	synthetic; SQ-6201	USAN, JAN
1500275	EQUILIN	121115-04	B06	estrogen		Lancet (1980), 1(8158), 14-16; Symp. Dtsch. Ges. Endokrinol. (1969), No. 15, 142-4; Steroids (1969), 13(2), 163-77	474-86-2	pregnant mare urine	USP
1503864	BENZONATATE	121115-04	B07	antitussive	TESSALON$antitussive$synthetic$J Toxicol Clin Toxicol 36:713 (1998); J Emergency Med 41:166 (2011)$USP, INN, BAN	J Toxicol Clin Toxicol 36:713 (1998); J Emergency Med 41:166 (2011)	104-31-4	synthetic	USP, INN, BAN	TESSALON
1500102	ACETAZOLAMIDE	121115-04	B08	carbonic anhydrase inhibitor, diuretic, antiglaucoma	ACETAMOX$carbonic anhydrase inhibitor, diuretic, antiglaucoma$synthetic; 6063$Br J Opthalmol77:136 (1993); J Wilderness Med 5:34 (1994)$USP, INN, BAN, JAN	Br J Opthalmol77:136 (1993); J Wilderness Med 5:34 (1994)	59-66-5	synthetic; 6063	USP, INN, BAN, JAN	ACETAMOX
1500103	ACETOHYDROXAMIC ACID	121115-04	B09	urease inhibitor, antiurolithic, antbacterial	LITHOSTAT$urease inhibitor, antiurolithic, antbacterial$synthetic$J Pharmacol Exp Ther 186:173 (1973); J Urol 119:9 (1978); Urology17:320 (1981)$USP, INN	J Pharmacol Exp Ther 186:173 (1973); J Urol 119:9 (1978); Urology17:320 (1981)	546-88-3	synthetic	USP, INN	LITHOSTAT
1500104	ACETYLCHOLINE CHLORIDE	121115-04	B10	cholinergic, antiarrhythmic, miotic, vasodilator (peripheral)	ACECOLINE$cholinergic, antiarrhythmic, miotic, vasodilator (peripheral)$synthetic$J Pharmacol Exp Ther 58:337 (1936)$USP	J Pharmacol Exp Ther 58:337 (1936)	60-31-1, 51-84-3 [acetylcholine]	synthetic	USP	ACECOLINE
1505256	SILIBININ	121115-04	B11	hepatoprotective agent, antioxidant		Arzneim-Forsch 20: 1248 (1970); Chem Ber 108: 790, 1482 (1975); Fitoterapia 6: 3 (1995)	22888-70-6	Silybum marianum	INN
1500107	ADENOSINE	121115-04	C02	antiarrhythmic, cardiac depressant	ADENOCARD$antiarrhythmic, cardiac depressant$widespread in living tissue$J Physiol 68:213 (1930); Prog Clin Biores 230:1 (1987)$USP, BAN	J Physiol 68:213 (1930); Prog Clin Biores 230:1 (1987)	58-61-7	widespread in living tissue	USP, BAN	ADENOCARD
1500108	ALLOPURINOL	121115-04	C03	antihyperuricemia, antigout, antiurolithic	ZYLOPRIM$antihyperuricemia, antigout, antiurolithic$synthetic$J Urol 117:690 (1970); N Engl J Med 300:1459 (1977); 315:1386 (1986)$USP, INN, BAN, JAN	J Urol 117:690 (1970); N Engl J Med 300:1459 (1977); 315:1386 (1986)	315-30-0	synthetic	USP, INN, BAN, JAN	ZYLOPRIM
1500109	ALVERINE CITRATE	121115-04	C04	anticholinergic	SPASMAVERINE$anticholinergic$synthetic$Br J Clin Pract 40:276 (1985)$USAN, INN, BAN	Br J Clin Pract 40:276 (1985)	5560-59-8, 150-59-4 [alverine]	synthetic	USAN, INN, BAN	SPASMAVERINE
1500110	AMANTADINE HYDROCHLORIDE	121115-04	C05	antiviral, antiparkinsonian; treatment of drug-induced extrapyrimidal reactions	SYMADINE$antiviral, antiparkinsonian; treatment of drug-induced extrapyrimidal reactions$synthetic$Toxicol Appl Pharmacol 15:642 (1967); J Neural Transm 43 Suppl:91 (1994); 46 Suppl:399 (1995)$USP, INN, BAN	Toxicol Appl Pharmacol 15:642 (1967); J Neural Transm 43 Suppl:91 (1994); 46 Suppl:399 (1995)	665-66-7, 768-94-5 [amantadine]	synthetic	USP, INN, BAN	SYMADINE
1500111	AMIKACIN SULFATE	121115-04	C06	antibacterial	AMIKIN$antibacterial$semisynthetic$Surgery 84:603 (1978); Eur J Clin Pharmacol 31:79 (1986); Dev Pharmacol Ther 20:167 (1993)$USP, JAN	Surgery 84:603 (1978); Eur J Clin Pharmacol 31:79 (1986); Dev Pharmacol Ther 20:167 (1993)	39831-55-5, 37517-28-5 [amikacin]	semisynthetic	USP, JAN	AMIKIN
1500112	AMILORIDE HYDROCHLORIDE	121115-04	C07	Na+ channel inhibitor, diuretic	MIDAMOR$Na+ channel inhibitor, diuretic$synthetic$Biochim Biophys Acta 944: 383 (1988)$USP, INN, BAN	Biochim Biophys Acta 944: 383 (1988)	17440-83-4, 2016-88-8 [anhydrous], 2609-46-3 [amiloride]	synthetic	USP, INN, BAN	MIDAMOR
1500114	AMINOCAPROIC ACID	121115-04	C08	hemostatic	AMICAR$hemostatic$synthetic$Br Med J 4:17 (1975); J Surg Oncology 33:109 (1986); J Thorac Cardiovasc Surg 95:538 (1988); Circulation 99:81 (1999)$USP, INN, BAN	Br Med J 4:17 (1975); J Surg Oncology 33:109 (1986); J Thorac Cardiovasc Surg 95:538 (1988); Circulation 99:81 (1999)	60-32-2	synthetic	USP, INN, BAN	AMICAR
1500115	AMINOGLUTETHIMIDE	121115-04	C09	aromatase inhibitor, antineoplastic, testosterone suppressant	CYTADREN$aromatase inhibitor, antineoplastic, testosterone suppressant$synthetic$Postgrad Med J 46:409 (1970); Singapore Med J 33:523 (1992); Chem Res Toxicol 20:10 (2007)$USP, INN, BAN	Postgrad Med J 46:409 (1970); Singapore Med J 33:523 (1992); Chem Res Toxicol 20:10 (2007)	125-84-8	synthetic	USP, INN, BAN	CYTADREN
1500116	AMINOSALICYLATE SODIUM	121115-04	C10	antibacterial, tuberculostatic	PAMISYL SODIUM$antibacterial, tuberculostatic$synthetic$J Pharm Pharmacol 2:764 (1950); Anal Profiles Drug Subs 10:1 (1981)$USP	J Pharm Pharmacol 2:764 (1950); Anal Profiles Drug Subs 10:1 (1981)	6018-19-5	synthetic	USP	PAMISYL SODIUM
1500117	AMITRIPTYLINE HYDROCHLORIDE	121115-04	C11	antidepressant	ELAVIL$antidepressant$synthetic$Anal Profiles Drug Subs 3:127 (1974); Arzneim Forsch 31:1278 (1981)$USP, INN, BAN, JAN	Anal Profiles Drug Subs 3:127 (1974); Arzneim Forsch 31:1278 (1981)	549-18-8	synthetic	USP, INN, BAN, JAN	ELAVIL
1500119	AMODIAQUINE DIHYDROCHLORIDE	121115-04	D02	antimalarial	CAMOQUIN$antimalarial$synthetic$Arzneim Forsch 22:1230 (1972); Anal Profiles Drug Subs 21:43 (1992)$USP, INN, BAN	Arzneim Forsch 22:1230 (1972); Anal Profiles Drug Subs 21:43 (1992)	6398-98-7, 69-44-3 [anhydrous], 86-42-0 [amodiaquine]	synthetic	USP, INN, BAN	CAMOQUIN
1500120	AMOXICILLIN	121115-04	D03	antibacterial	AMOXIL$antibacterial$semisynthetic$Antimicrob Agents Chemother 1970:407; Drugs 18:169 (1979)$USP, INN, BAN, JAN	Antimicrob Agents Chemother 1970:407; Drugs 18:169 (1979)	61336-70-7, 26787-78-0 [anhydrous]	semisynthetic	USP, INN, BAN, JAN	AMOXIL
1500122	AMPHOTERICIN B	121115-04	D04	antifungal	ABELCET$antifungal$Streptomycetes nodosus$New Engl J Med 296: 784 (1977)$USP, INN, BAN, JAN	New Engl J Med 296: 784 (1977)	1397-89-3	Streptomycetes nodosus	USP, INN, BAN, JAN	ABELCET
1500123	AMPICILLIN SODIUM	121115-04	D05	antibacterial	OMNIPEN$antibacterial$semisynthetic$Br Med J 2:193 (1961); Drugs 33:577 (1987)$USP, INN, BAN, JAN	Br Med J 2:193 (1961); Drugs 33:577 (1987)	69-52-3, 69-53-4 [ampicillin]	semisynthetic	USP, INN, BAN, JAN	OMNIPEN
1500138	BENZETHONIUM CHLORIDE	121115-04	D06	antiinfective (topical)	PHEMERIDE$antiinfective (topical)$synthetic$Lancet 243:49 (1944); J Am Pharm Assoc 40:267 (1951); J Am Coll Toxicol 4:65 (1985)$USP, INN, BAN, JAN	Lancet 243:49 (1944); J Am Pharm Assoc 40:267 (1951); J Am Coll Toxicol 4:65 (1985)	121-54-0	synthetic	USP, INN, BAN, JAN	PHEMERIDE
1500127	ANTHRALIN	121115-04	D07	antipsoriatic	ANTRADERM$antipsoriatic$synthetic$Skin Pharmacol 3:1 (1990); Clin Dermatol 15:723 (1997)$USP	Skin Pharmacol 3:1 (1990); Clin Dermatol 15:723 (1997)	480-22-8, 1143-38-0	synthetic	USP	ANTRADERM
1500128	ANTIPYRINE	121115-04	D08	analgesic	PARODYNE$analgesic$synthetic$J Pharmacol Exper Ther 89:205 (1947); Int J Oral Surg 11:304 (1982); Human Exper Toxicol 13:658 (1994)$USP, INN, BAN, JAN	J Pharmacol Exper Ther 89:205 (1947); Int J Oral Surg 11:304 (1982); Human Exper Toxicol 13:658 (1994)	60-80-0	synthetic	USP, INN, BAN, JAN	PARODYNE
1500126	ANTAZOLINE PHOSPHATE	121115-04	D09	antihistaminic	ANTISTINE PHOSPHATE$antihistaminic$synthetic$Postgrad Med J 48:304 (1972); Arch Ophthalmol 108:520 (1990)$USP	Postgrad Med J 48:304 (1972); Arch Ophthalmol 108:520 (1990)	154-68-7, 91-75-8 [antazoline]	synthetic	USP	ANTISTINE PHOSPHATE
1500129	APOMORPHINE HYDROCHLORIDE	121115-04	D10	emetic, antiparkinsonian, erextile dysfunction therapy	APOKYN$emetic, antiparkinsonian, erextile dysfunction therapy$synthetic$Biomed Pharmacother 49:197 (1995); J Impotence Res 14 Suppl 1:S53 (2002)$USP, BAN	Biomed Pharmacother 49:197 (1995); J Impotence Res 14 Suppl 1:S53 (2002)	41372-20-7, 314-19-2 [anhydrous], 58-00-4 [apomorphine]	synthetic	USP, BAN	APOKYN
1506174	HYMECHROME	121115-04	D11	choloretic, spasmolytic, sunscreen	CANTABILINE$choloretic, spasmolytic, sunscreen$Dalbergia volubilis, Eupatorium pauciflorum; LM-94$Indian J Chem B 15:492 (1977)$USAN, INN, BAN, JAN	Indian J Chem B 15:492 (1977)	90-33-5	Dalbergia volubilis, Eupatorium pauciflorum; LM-94	USAN, INN, BAN, JAN	CANTABILINE
1500131	ATROPINE SULFATE	121115-04	E02	anticholinergic, mydriatic	ATROPISOL$anticholinergic, mydriatic$Atropa and Datura spp$J Pharmacol Exp Ther 105:166 (1952); Toxicol Appl Pharmacol 18:185 (1971); Crit Care Clin 7:639 (1991)$USP, BAN	J Pharmacol Exp Ther 105:166 (1952); Toxicol Appl Pharmacol 18:185 (1971); Crit Care Clin 7:639 (1991)	51-55-8, 5908-99-6 [atropine sulfate], 55-48-1 [anhydrous]	Atropa and Datura spp	USP, BAN	ATROPISOL
1506048	TOCAINIDE HYDROCHLORIDE	121115-04	E03	anti-arrhythmic		J Med Chem 43:3792 (2000)	41708-72-9	synthetic	USP
1500133	AZATHIOPRINE	121115-04	E04	immunosuppressant, antineoplastic, antirheumatic	AZANIN$immunosuppressant, antineoplastic, antirheumatic$synthetic; BW-57-322$J Rheumatol 23 Suppl 44:64 (1996); Pharmacotherapy 7:165 (1987); Mult Scler 1:379 (1996)$USP, INN, BAN, JAN	J Rheumatol 23 Suppl 44:64 (1996); Pharmacotherapy 7:165 (1987); Mult Scler 1:379 (1996)	446-86-6	synthetic; BW-57-322	USP, INN, BAN, JAN	AZANIN
1500134	BACITRACIN	121115-04	E05	antibacterial		Anal Profiles Drug Subs 9:1 (1970)	1405-87-4	Bacillus licheniformis and B subtilis	USP, INN, BAN, JAN
1500135	BACLOFEN	121115-04	E06	muscle relaxant (skeletal)	KEMSTRO$muscle relaxant (skeletal)$synthetic$Drugs 8:1 (`974); N Engl J Med 343:625 (2000)$USP, INN, BAN, JAN	Drugs 8:1 (`974); N Engl J Med 343:625 (2000)	1134-47-0	synthetic	USP, INN, BAN, JAN	KEMSTRO
1500136	BECLOMETHASONE DIPROPIONATE	121115-04	E07	antiasthmatic, topical antiinflammatory	BECLOVENT$antiasthmatic, topical antiinflammatory$synthetic$J Asthma 19:21 (1982); Clin Ther 4:472 (1982); Ann Allergy 49:127 (1982)$USP, INN, BAN, JAN	J Asthma 19:21 (1982); Clin Ther 4:472 (1982); Ann Allergy 49:127 (1982)	5534-09-8, 4419-39-0 [beclomethasone]	synthetic	USP, INN, BAN, JAN	BECLOVENT
1500124	AMPROLIUM	121115-04	E08	coccidiostat	AMPROL$coccidiostat$synthetic$JACS 82:2974 (1960); Appl Microbiol 16:961 (1968)$USP, INN, BAN	JACS 82:2974 (1960); Appl Microbiol 16:961 (1968)	121-25-5	synthetic	USP, INN, BAN	AMPROL
1500137	BENSERAZIDE HYDROCHLORIDE	121115-04	E09	decarboxylase inhibitor	MADOPA$decarboxylase inhibitor$synthetic; Ro4-4602$J Pharmacol Exper Ther 161:14 (1968); J Pharm Pharmacol 24:289 (1972); Adv Neurol 45:493 (1987)$USAN, INN, BAN, JAN	J Pharmacol Exper Ther 161:14 (1968); J Pharm Pharmacol 24:289 (1972); Adv Neurol 45:493 (1987)	322-35-0	synthetic; Ro4-4602	USAN, INN, BAN, JAN	MADOPA
1500139	BENZOCAINE	121115-04	E10	anesthetic (topical)	ANBESOL$anesthetic (topical)$synthetic$Anal Profiles Drug Subs 12:73 (1983)$USP, INN, BAN	Anal Profiles Drug Subs 12:73 (1983)	94-09-7	synthetic	USP, INN, BAN	ANBESOL
1500141	BENZTHIAZIDE	121115-04	E11	diuretic, antihypertensive	AQUATAG$diuretic, antihypertensive$synthetic$Br Med J 1:1773 (1960); J Pharmacol Exp Ther 128:122 (1960); 131:271 (1961)$USP-XIII, INN, BAN, JAN	Br Med J 1:1773 (1960); J Pharmacol Exp Ther 128:122 (1960); 131:271 (1961)	91-33-8	synthetic	USP-XIII, INN, BAN, JAN	AQUATAG
1500143	beta-CAROTENE	121115-04	F02	antioxidant; provitamin A	SOLATENE$antioxidant; provitamin A$provitamin A; widespread in plants and animals$Nature 290:201 (1981); Atherosclerosis 112:187 (1995); J Am Coll Nutrition 18:426 (1999)$USP, INN	Nature 290:201 (1981); Atherosclerosis 112:187 (1995); J Am Coll Nutrition 18:426 (1999)	7235-40-7	provitamin A; widespread in plants and animals	USP, INN	SOLATENE
1500144	BETAMETHASONE	121115-04	F03	glucocorticoid, antiinflammatory	CELESTONE$glucocorticoid, antiinflammatory$semisynthetic; SCH-4831$Gut 3:312 (1962); J Endocrinol 165:79 (2000); Reprod Sci 17:186 (2010)$USP, INN, BAN, JAN	Gut 3:312 (1962); J Endocrinol 165:79 (2000); Reprod Sci 17:186 (2010)	378-44-9	semisynthetic; SCH-4831	USP, INN, BAN, JAN	CELESTONE
1500146	BETHANECHOL CHLORIDE	121115-04	F04	cholinergic	DUVOID$cholinergic$synthetic$J Neurol Neurosurgery Psychiatry 48:1297 (1985); Dis Colon Rectum 33:867 (1989)$USP, BAN, JAN	J Neurol Neurosurgery Psychiatry 48:1297 (1985); Dis Colon Rectum 33:867 (1989)	590-63-6, 674-38-4 [bethanechol]	synthetic	USP, BAN, JAN	DUVOID
1500147	BISACODYL	121115-04	F05	cathartic	DULCOLAX$cathartic$synthetic$Arzneim Forsch 3:19 (1953); J Clin Gastroenterol 36:386 (2003)$USP, INN, BAN, JAN	Arzneim Forsch 3:19 (1953); J Clin Gastroenterol 36:386 (2003)	603-50-9	synthetic	USP, INN, BAN, JAN	DULCOLAX
1500148	BITHIONATE SODIUM	121115-04	F06	anthelmintic, antiseptic	LOROTHIDOL$anthelmintic, antiseptic$synthetic$Soap Sanit Chem 29:34, 90 (1953)$USAN, INN, BAN, JAN	Soap Sanit Chem 29:34, 90 (1953)	97-18-7	synthetic	USAN, INN, BAN, JAN	LOROTHIDOL
1500151	BROMOCRIPTINE MESYLATE	121115-04	F07	prolactin inhibitor, antiparkinsonian	PARLODEL$prolactin inhibitor, antiparkinsonian$semisynthetic$Adv Drug Res 12:247 (1977); Drugs 36:67 (1988)$USP, BAN, JAN	Adv Drug Res 12:247 (1977); Drugs 36:67 (1988)	22260-51-1, 25614-03-3 [bromocriptine]	semisynthetic	USP, BAN, JAN	PARLODEL
1500152	BUSULFAN	121115-04	F08	antineoplastic, alkylating agent	MYLERAN$antineoplastic, alkylating agent$synthetic$Arzneim Forsch 20:1467 (1970); Exp Hematol 2:101 (1974); Mutat Res 168:15 (1986)$USP, INN, BAN, JAN	Arzneim Forsch 20:1467 (1970); Exp Hematol 2:101 (1974); Mutat Res 168:15 (1986)	55-98-1	synthetic	USP, INN, BAN, JAN	MYLERAN
1500155	CAFFEINE	121115-04	F09	CNS stimulant	NODOZ$CNS stimulant$Cofea, Theobroma, Camelia and Cola spp$Clin Pharmacol Ther 32:98 (1982); Dev Pharmacol Ther 6:315 (1983)$USP, INN, BAN, JAN	Clin Pharmacol Ther 32:98 (1982); Dev Pharmacol Ther 6:315 (1983)	58-08-2, 5743-12-4 [monohydrate]	Cofea, Theobroma, Camelia and Cola spp	USP, INN, BAN, JAN	NODOZ
1500156	CAMPHOR (1R)	121115-04	F10	analgesic, antiinfective, antipruritic		Drug Intell Clin Pharm 11:110 (1977); Clin Pediatr 16:901 (1977); Clin Toxicol 44:357 (2006)	464-49-3; 76-22-2	Cinnamomum camphora	USP, JAN
1500157	CAPREOMYCIN SULFATE	121115-04	F11	antibacterial, tuberculostatic	CAPASTAT$antibacterial, tuberculostatic$ Streptomyces capreolis; 34977$Ann NY Acad Sci 135:947, 960 (1966); Antibiot Chemother 16:27 (1970)$USP, INN, BAN, JAN	Ann NY Acad Sci 135:947, 960 (1966); Antibiot Chemother 16:27 (1970)	1405-37-4, 11003-38-6 [capreomycin]	Streptomyces capreolis; 34977	USP, INN, BAN, JAN	CAPASTAT
1500158	CARBACHOL	121115-04	G02	cholinergic, miotic	JESTRYL$cholinergic, miotic$synthetic$J Pharmacol Exp Ther 58:337 (1936); Eur J Respir Dis 64 Suppl 128:417 (1983); Am J Opthalmol 107:7 (1989)$USP, INN, BAN, JAN	J Pharmacol Exp Ther 58:337 (1936); Eur J Respir Dis 64 Suppl 128:417 (1983); Am J Opthalmol 107:7 (1989)	51-83-2	synthetic	USP, INN, BAN, JAN	JESTRYL
1500159	CARBAMAZEPINE	121115-04	G03	analgesic, anticonvulsant	TEGRETOL$analgesic, anticonvulsant$synthetic$Med Exp 11:191 (1964); Anal Profiles Drug Subs 9:87 !980); J Clin Pharm Ther 20:31 (1995)$USP, INN, BAN, JAN	Med Exp 11:191 (1964); Anal Profiles Drug Subs 9:87 !980); J Clin Pharm Ther 20:31 (1995)	298-46-4	synthetic	USP, INN, BAN, JAN	TEGRETOL
1500160	CARBENICILLIN DISODIUM	121115-04	G04	antibacterial	CARBECIN$antibacterial$semisynthetic; CP-15-639-2, BRL-2064$Arzneim Forsch 19:1222 (1969); Toxicol Appl Pharmacol 18:185 (1971)$USP, INN, BAN, JAN	Arzneim Forsch 19:1222 (1969); Toxicol Appl Pharmacol 18:185 (1971)	4800-94-6, 4697-36-3 [carbenicillin]	semisynthetic; CP-15-639-2, BRL-2064	USP, INN, BAN, JAN	CARBECIN
1500161	CARBINOXAMINE MALEATE	121115-04	G05	antihistaminic	CLISTIN$antihistaminic$synthetic$Ann Pharm Fr 20:463 (1962)$USP, INN, BAN, JAN	Ann Pharm Fr 20:463 (1962)	3505-38-2, 486-16-8 [carbinoxamine]	synthetic	USP, INN, BAN, JAN	CLISTIN
1500162	CARISOPRODOL	121115-04	G06	muscle relaxant (skeletal)	SOMA$muscle relaxant (skeletal)$synthetic$J Pharmacol Exp Therap 127:66 (1959)$USP, INN, BAN	J Pharmacol Exp Therap 127:66 (1959)	78-44-4	synthetic	USP, INN, BAN	SOMA
1500163	CEFADROXIL	121115-04	G07	antibacterial	DURICEF$antibacterial$semisynthetic$J Antimicrob Chemother 10:Suppl B:1 (1982); Drugs 32 Suppl 3:1 (1986)$USP, INN, BAN, JAN	J Antimicrob Chemother 10:Suppl B:1 (1982); Drugs 32 Suppl 3:1 (1986)	66592-87-8, 50370-12-2 [anhydrous], 119922-89-9 [hemihydrate]	semisynthetic	USP, INN, BAN, JAN	DURICEF
1500165	CEFOTAXIME SODIUM	121115-04	G08	antibacterial	CLAFORAN$antibacterial$semisynthetic$Antimicrob Agents Chemother 14:807 (1978); 16:109, 127 (1979)$USP, INN, BAN, JAN	Antimicrob Agents Chemother 14:807 (1978); 16:109, 127 (1979)	64485-93-4, 63527-52-6 [cefotaxime]	semisynthetic	USP, INN, BAN, JAN	CLAFORAN
1500166	CEPHALOTHIN SODIUM	121115-04	G09	antibacterial	KEFLIN$antibacterial$semisynthetic$Antimicrob Agents Chemother 1962:695, 706; Arzneim Forsch 16:1099 (1966); Jpn J Antibiot 27:746 (1974)$USP, INN, BAN, JAN	Antimicrob Agents Chemother 1962:695, 706; Arzneim Forsch 16:1099 (1966); Jpn J Antibiot 27:746 (1974)	58-71-9, 153-61-7 [cephalothin]	semisynthetic	USP, INN, BAN, JAN	KEFLIN
1500167	CEPHAPIRIN SODIUM	121115-04	G10	antibacterial	CEFADYL$antibacterial$semisynthetic$Antimicrob Agents Chemother 1969:244; 1:35, 303 (1972)$USP, INN, BAN, JAN	Antimicrob Agents Chemother 1969:244; 1:35, 303 (1972)	24356-60-3, 21593-23-7 [cephapirin]	semisynthetic	USP, INN, BAN, JAN	CEFADYL
1500168	CEPHRADINE	121115-04	G11	antibacterial	ANSPOR$antibacterial$semisynthetic$Curr Ther Res 14:101, 496 (1972)$USP, INN, BAN, JAN	Curr Ther Res 14:101, 496 (1972)	38821-53-3 [anhydrous], 58456-86-3 [dihydrate], 31828-50-9 [non-stoichiometric hydrate]	semisynthetic	USP, INN, BAN, JAN	ANSPOR
1500169	CETYLPYRIDINIUM CHLORIDE	121115-04	H02	antiinfective (topical)	CEPACOL$antiinfective (topical)$synthetic$J Pharmacol Exper Ther 74:401 (1944); J Am Pharm Assoc 35:89 (1946)$USP, INN, BAN, JAN	J Pharmacol Exper Ther 74:401 (1944); J Am Pharm Assoc 35:89 (1946)	6004-24-6, 123-03-5 [anhydrous]	synthetic	USP, INN, BAN, JAN	CEPACOL
1500171	CHLORAMBUCIL	121115-04	H03	antineoplastic, alkylating agent	LEUKERAN$antineoplastic, alkylating agent$synthetic$Biochem Pharmacol 13:969 (1964); Eur J Cancer 7:11 (1971)$USP, INN, BAN	Biochem Pharmacol 13:969 (1964); Eur J Cancer 7:11 (1971)	305-03-3	synthetic	USP, INN, BAN	LEUKERAN
1500172	CHLORAMPHENICOL PALMITATE	121115-04	H04	antibacterial, antirickettsial	CHLOROPAL$antibacterial, antirickettsial$semisynthetic$Antibiot Chemother 2:234 (1952); 7:374 (1957)$USP, BAN, JAN	Antibiot Chemother 2:234 (1952); 7:374 (1957)	530-43-8	semisynthetic	USP, BAN, JAN	CHLOROPAL
1500173	CHLORAMPHENICOL SODIUM SUCCINATE	121115-04	H05	antibacterial, antirickettsial, inhibits protein synthesis	GLOBENICOL$antibacterial, antirickettsial, inhibits protein synthesis$semisynthetic$Drugs 28:281 (1984); Anal Profiles Drug Subs 4:47 (1975)$USP, BAN, JAN	Drugs 28:281 (1984); Anal Profiles Drug Subs 4:47 (1975)	982-57-0, 56-75-7 [chloramphenicol]	semisynthetic	USP, BAN, JAN	GLOBENICOL
1500174	CHLORAMPHENICOL	121115-04	H06	antibacterial, antirickettsial, inhibits protein synthesis	CHLOROMYCETIN$antibacterial, antirickettsial, inhibits protein synthesis$Streptomyces venezuelae$IARC Monographs 10:85 (1976); Anal Profiles Drug Subs 4:47 (1975); 15:701 (1986)$USP, INN, BAN, JAN	IARC Monographs 10:85 (1976); Anal Profiles Drug Subs 4:47 (1975); 15:701 (1986)	56-75-7	Streptomyces venezuelae	USP, INN, BAN, JAN	CHLOROMYCETIN
1500175	CHLORCYCLIZINE HYDROCHLORIDE	121115-04	H07	H1-antihistamine	DI-PARALENE$H1-antihistamine$synthetic$J Pharmacol Exp Ther 96:388 (1949)$USP XXI, INN, BAN	J Pharmacol Exp Ther 96:388 (1949)	1620-21-9, 82-93-9 [base]	synthetic	USP XXI, INN, BAN	DI-PARALENE
1500177	CHLORHEXIDINE DIHYDROCHLORIDE	121115-04	H08	antibacterial (topical), disinfectant	LISIUM$antibacterial (topical), disinfectant$synthetic; AY-5312$Br J Pharmacol 9:192 (1954); J Periodontal Res 8 Suppl 12:55 (1973); 21 Suppl 16:1 (1986)$USP, INN, BAN, JAN	Br J Pharmacol 9:192 (1954); J Periodontal Res 8 Suppl 12:55 (1973); 21 Suppl 16:1 (1986)	3697-42-5, 55-56-1 [chlorhexidine]	synthetic; AY-5312	USP, INN, BAN, JAN	LISIUM
1502367	SODIUM CYCLAMATE	121115-04	H09	sweetener	SUCARYL SODIUM$sweetener$synthetic$Food Cosmet Toxicol 6:313 (1968); 11:735 (1973)$NF-XIII, INN, BAN	Food Cosmet Toxicol 6:313 (1968); 11:735 (1973)	100-88-9(acid)	synthetic	NF-XIII, INN, BAN	SUCARYL SODIUM
1500179	CHLOROQUINE DIPHOSPHATE	121115-04	H10	antimalarial, antiamebic, antirheumatic, intercalating agent	ARALEN$antimalarial, antiamebic, antirheumatic, intercalating agent$synthetic$Anal Profiles Drug Subs 5:61 (1976); Ann Rheum Dis 43:200 (1984); Br J Rheumatol 26:279 (1987)$USP, BAN	Anal Profiles Drug Subs 5:61 (1976); Ann Rheum Dis 43:200 (1984); Br J Rheumatol 26:279 (1987)	50-63-5	synthetic	USP, BAN	ARALEN
1500180	CHLOROTHIAZIDE	121115-04	H11	diuretic, antihypertensive	DIURIL$diuretic, antihypertensive$synthetic$Anal Profiles Drug Subs 18:33 (1989)$USP, INN, BAN	Anal Profiles Drug Subs 18:33 (1989)	58-94-6	synthetic	USP, INN, BAN	DIURIL
2300229	GLYBURIDE	121115-05	A02	antihyperglycemic	GLYNASE$antihyperglycemic$synthetic; HB-419, U-26452$Arzneim Forsch 19:1413 (1969); Pharmacotherapy 5:43 (1985)$USP, INN, BAN, JAN	Arzneim Forsch 19:1413 (1969); Pharmacotherapy 5:43 (1985)	10238-21-8	synthetic; HB-419, U-26452	USP, INN, BAN, JAN	GLYNASE
1500182	CHLOROXYLENOL	121115-05	A03	antibacterial, topical and urinary antiseptic	DETTOL$antibacterial, topical and urinary antiseptic$synthetic$J. Hosp. Infect. (1998), 38(4), 283-95; Am. J. Infect. Control (1988), 16(4), 173-7; Infect. Control (1986), 7(5), 268-72$USP, INN, BAN	J. Hosp. Infect. (1998), 38(4), 283-95; Am. J. Infect. Control (1988), 16(4), 173-7; Infect. Control (1986), 7(5), 268-72	88-04-0	synthetic	USP, INN, BAN	DETTOL
1500183	CHLORPHENIRAMINE MALEATE	121115-05	A04	antihistaminic	TELDRIN$antihistaminic$synthetic$J Pharmacol Exp Ther 124:347 (1958); Toxicol Appl Pharmacol 28:240 (1974)$USP, INN, BAN	J Pharmacol Exp Ther 124:347 (1958); Toxicol Appl Pharmacol 28:240 (1974)	113-92-8, 132-22-9 [chlorpheniramine]	synthetic	USP, INN, BAN	TELDRIN
1500184	CHLORPROMAZINE	121115-05	A05	antiemetic, antipsychotic	THORAZINE$antiemetic, antipsychotic$synthetic$Eur J Pharmacol 11:303 (1970); Toxicol Appl Pharmacol 18:185 (1971)$USP, INN, BAN, JAN	Eur J Pharmacol 11:303 (1970); Toxicol Appl Pharmacol 18:185 (1971)	50-53-3	synthetic	USP, INN, BAN, JAN	THORAZINE
1500185	CHLORPROPAMIDE	121115-05	A06	antidiabetic	DIABINESE$antidiabetic$synthetic$Indian J Med Res 55:1084 (1967); Toxicol Appl Pharmacol 18:185 (1971)$USP, INN, BAN, JAN	Indian J Med Res 55:1084 (1967); Toxicol Appl Pharmacol 18:185 (1971)	94-20-2	synthetic	USP, INN, BAN, JAN	DIABINESE
1500186	CHLORTETRACYCLINE HYDROCHLORIDE	121115-05	A07	antibacterial, antiamebic, Ca chelator, hepatotoxic; inhibits protein synthesis	AUREOMYCIN$antibacterial, antiamebic, Ca chelator, hepatotoxic; inhibits protein synthesis$Streptomyces aureofaciens$Ann NY Acad Sci 51: 177 (1948); JACS 74: 4976 (1952); 76: 3568 (1954)$USP, BAN	Ann NY Acad Sci 51: 177 (1948); JACS 74: 4976 (1952); 76: 3568 (1954)	64-72-2	Streptomyces aureofaciens	USP, BAN	AUREOMYCIN
1500187	CHLORTHALIDONE	121115-05	A08	diuretic, antihypertensive	THALITONE$diuretic, antihypertensive$synthetic; G-33182$Med Welt 1967:1384; J Pharmacol Exp Ther 180:723 (1972)$USP, INN, BAN, JAN	Med Welt 1967:1384; J Pharmacol Exp Ther 180:723 (1972)	77-36-1	synthetic; G-33182	USP, INN, BAN, JAN	THALITONE
1500188	CHLORZOXAZONE	121115-05	A09	muscle relaxant (skeletal)	PARAFON$muscle relaxant (skeletal)$synthetic$Arzneim Forsch 17:242 (1967); Curr Ther Res 9:537 (1967); 19:51 (1976)$USP, INN, BAN, JAN	Arzneim Forsch 17:242 (1967); Curr Ther Res 9:537 (1967); 19:51 (1976)	95-25-0	synthetic	USP, INN, BAN, JAN	PARAFON
1301025	ERYTHRITOL	121115-05	A10	sweetener			149-32-6	synthetic	NF
1500190	CINOXACIN	121115-05	A11	antibacterial	CINOBAC$antibacterial$synthetic; 64716$Pharmacotherapy 2:266 (1982); Drugs 25:544 (1983)$USP, INN, BAN, JAN	Pharmacotherapy 2:266 (1982); Drugs 25:544 (1983)	28657-80-9	synthetic; 64716	USP, INN, BAN, JAN	CINOBAC
1500191	CLEMASTINE FUMARATE	121115-05	B02	antihistaminic	TAVIST$antihistaminic$synthetic$Boll Chim Pharm 106:467 (1967)$USAN, BAN	Boll Chim Pharm 106:467 (1967)	14976-57-9, 15686-51-8 (base)	synthetic	USAN, BAN	TAVIST
1500192	CLIDINIUM BROMIDE	121115-05	B03	anticholinergic	QUARZAN$anticholinergic$synthetic; Ro-2-3773$Anal Profiles Drug Subs 2:145 (1973)$USP, INN, BAN	Anal Profiles Drug Subs 2:145 (1973)	3485-62-9	synthetic; Ro-2-3773	USP, INN, BAN	QUARZAN
1500193	CLINDAMYCIN HYDROCHLORIDE	121115-05	B04	antibacterial, inhibits protein synthesis	CLINSOL$antibacterial, inhibits protein synthesis$semisynthetic; U-21251$Toxicol Appl Pharmacol 21:516 (1971); Anal Profiles Drug Subs 10:75 (1981)$USAN, INN, BAN	Toxicol Appl Pharmacol 21:516 (1971); Anal Profiles Drug Subs 10:75 (1981)	21462-39-5, 58207-19-5 [monohydrate], 18323-44-9 [clindamycin]	semisynthetic; U-21251	USAN, INN, BAN	CLINSOL
1500196	CLOMIPHENE CITRATE	121115-05	B05	gonad stimulating principle	CLOMID$gonad stimulating principle$synthetic; MRL-41, MER-41$Fertil Steril 12:402 (1961); 28:707 (1977); Hum Reprod Update 2:483 (1996)$USP, INN, BAN	Fertil Steril 12:402 (1961); 28:707 (1977); Hum Reprod Update 2:483 (1996)	50-41-9, 911-45-5 [clomiphene]	synthetic; MRL-41, MER-41	USP, INN, BAN	CLOMID
1500198	CLONIDINE HYDROCHLORIDE	121115-05	B06	antihypertensive	CATAPRES$antihypertensive$synthetic; ST-155$J Pharmacol Exp Ther 227:421 (1983); Anal Profiles Drug Subs Excip 21:109 (1992)$USP, INN, BAN	J Pharmacol Exp Ther 227:421 (1983); Anal Profiles Drug Subs Excip 21:109 (1992)	4205-91-8, 4205-90-7 [clonidine]	synthetic; ST-155	USP, INN, BAN	CATAPRES
1500200	CLOTRIMAZOLE	121115-05	B07	antifungal	MYCELEX$antifungal$synthetic; Bay-5097, FB-5097$Arzneim Forsch 22:1260, 1276 (1972)$USP, INN, BAN, JAN	Arzneim Forsch 22:1260, 1276 (1972)	23593-75-1	synthetic; Bay-5097, FB-5097	USP, INN, BAN, JAN	MYCELEX
1500201	CLOXACILLIN SODIUM	121115-05	B08	antibacterial	TEGOPEN$antibacterial$semisynthetic; BRL-1621$Nature 195:1264 (1962); Toxicol Appl Pharmacol 18:185 (1971)$USP, INN, BAN, JAN	Nature 195:1264 (1962); Toxicol Appl Pharmacol 18:185 (1971)	7081-44-9, 642-78-4 [anhydrous]	semisynthetic; BRL-1621	USP, INN, BAN, JAN	TEGOPEN
1500202	CLOXYQUIN	121115-05	B09	antibacterial, antifungal		Antimicrob. Agents Chemother. (2007), 51(3), 1105-1106; J. Pharm. Sci. (1991), 80(6), 542-4; Mol. Pharmacol. (1982), 22(1), 140-4	130-16-5	synthetic	USAN, INN
1500205	COLCHICINE	121115-05	B10	antimitotic, antigout agent		J Am Chem Soc 74: 487 (1952)	64-86-8	Colchicum autumnale	USP, JAN
1506000	IFENPRODIL TARTRATE	121115-05	B11	NMDA receptor blocker		Mol. Pharmacol. 36: 758 (1989)	23210-58-4	synthetic; RC-61-91	INN
1500207	CORTISONE ACETATE	121115-05	C02	glucocorticoid	CORTONE$glucocorticoid$semisynthetic$J Biol Chem 162:630 (1946)$USP, INN, BAN, JAN	J Biol Chem 162:630 (1946)	50-04-4, 53-06-5 [cortisone]	semisynthetic	USP, INN, BAN, JAN	CORTONE
1500208	COTININE	121115-05	C03	antidepressant		JACS 79: 149 (1957)	486-56-6, 5695-98-7[fumarate]	Nicotiana tabacum	USAN, INN
1505374	VARDENAFIL HYDROCHLORIDE	121115-05	C04	erectile dysfunction, PD5 inhibitor	LEVITRA$erectile dysfunction, PD5 inhibitor$synthetic$Int J Impotency Res 16:470 (2004); Expert Opin Pharmacother 5:923 (2004)$USAN, INN, BAN	Int J Impotency Res 16:470 (2004); Expert Opin Pharmacother 5:923 (2004)	224789-15-5	synthetic	USAN, INN, BAN	LEVITRA
1500210	CROMOLYN SODIUM	121115-05	C05	antiasthmatic, antiallergy	INTAL$antiasthmatic, antiallergy$synthetic; FPL-670$Toxicol Appl Pharmacol 26:319 (1973); 57:367 (1981); Pharmacotherapy 5:156 (1985)$USP, INN, BAN, JAN	Toxicol Appl Pharmacol 26:319 (1973); 57:367 (1981); Pharmacotherapy 5:156 (1985)	15826-37-6, 16110-51-3 [cromolyn]	synthetic; FPL-670	USP, INN, BAN, JAN	INTAL
1500211	CYCLIZINE	121115-05	C06	H1 antihistamine		Br J Clin Pract 30:197 (1976); Eur J Anesthesiol 3:27 (1986)	82-92-8	synthetic	USP, BAN
1500212	CYCLOPENTOLATE HYDROCHLORIDE	121115-05	C07	mydriatic	ALPENTOLATE$mydriatic$synthetic$Neuropharmacology (1977), 16(12), 833-9; J. Pharmacol. Exp. Ther. (1958), 123, 230-7; Acta ophthalmol. (1976), 54(4), 456-72$USP, INN, BAN, JAN	Neuropharmacology (1977), 16(12), 833-9; J. Pharmacol. Exp. Ther. (1958), 123, 230-7; Acta ophthalmol. (1976), 54(4), 456-72	5870-29-1, 512-15-2 [cyclopentolate]	synthetic	USP, INN, BAN, JAN	ALPENTOLATE
1500213	CYCLOPHOSPHAMIDE	121115-05	C08	antineoplastic, alkylating agent	CYTOXAN$antineoplastic, alkylating agent$synthetic; NSC-26271$J. Pharm. Res. (2011), 4(8), 2755-2757; Oncologia (1965), 19(4), 285-93; Nature (1965), 205, 479-81$USP, INN, BAN, JAN	J. Pharm. Res. (2011), 4(8), 2755-2757; Oncologia (1965), 19(4), 285-93; Nature (1965), 205, 479-81	6055-19-2, 50-18-0 [anhydrous]	synthetic; NSC-26271	USP, INN, BAN, JAN	CYTOXAN
1500215	CYCLOSERINE (D)	121115-05	C09	antibacterial (tuberculostatic)	SEROMYCIN$antibacterial (tuberculostatic)$Streptomyces spp$J. Bacteriol. (1970), 103(3), 778-88; Biochem. Biophys. Res. Comm. (1962), 8377-82; CNS Drug Rev. (1995), 1(1), 74-90$USP, INN, BAN, JAN	J. Bacteriol. (1970), 103(3), 778-88; Biochem. Biophys. Res. Comm. (1962), 8377-82; CNS Drug Rev. (1995), 1(1), 74-90	68-41-7	Streptomyces spp	USP, INN, BAN, JAN	SEROMYCIN
1505995	BUTYL PARABEN	121115-05	C10	antifungal, preservative		J Am Coll Toxicol 3:147 (1984); Clin Chim Acta 224:147 (1994); J Appl Toxicol 23:285 (2003)	94-26-8	synthetic	USAN, NF, BAN
1500217	CYTARABINE	121115-05	C11	antineoplastic, antiviral, antimetabolite	DEPOCYT$antineoplastic, antiviral, antimetabolite$synthetic; CHX-3311$Cancer Treat Rep 70:1059 (1986); Adv Cancer Res 72:197 (1998); J Biol Chem 278:12461 (2003)$USP, INN, BAN, JAN	Cancer Treat Rep 70:1059 (1986); Adv Cancer Res 72:197 (1998); J Biol Chem 278:12461 (2003)	147-94-4	synthetic; CHX-3311	USP, INN, BAN, JAN	DEPOCYT
2300161	AMOXAPINE	121115-05	D02	antidepressant, inhibits norepinephrine uptake	ASENDIN$antidepressant, inhibits norepinephrine uptake$synthetic$Arch Int Pharmacodyn Ther 233:107 (1978); J Int Med Res 7:7 (1979)$USP, INN, BAN, JAN	Arch Int Pharmacodyn Ther 233:107 (1978); J Int Med Res 7:7 (1979)	14028-44-5	synthetic	USP, INN, BAN, JAN	ASENDIN
1500220	DANAZOL	121115-05	D03	anterior pituitary suppressant	DANOCRINE$anterior pituitary suppressant$synthetic; WIN-17757$J. Reprod. Med. (1990), 35(1 Suppl), 69-74; Drugs (1980), 19(5), 362-9; Fertil. Steril. (1971), 22(1), 9-18$USP, INN, BAN, JAN	J. Reprod. Med. (1990), 35(1 Suppl), 69-74; Drugs (1980), 19(5), 362-9; Fertil. Steril. (1971), 22(1), 9-18	17230-88-5	synthetic; WIN-17757	USP, INN, BAN, JAN	DANOCRINE
1500222	DAPSONE	121115-05	D04	antibacterial, leprostatic, dermatitis herpetiformis suppressant		Arch. Intern. Med. (1967), 120(2), 242-8; Int. J. Dermatol. (1988), 27(8), 547-52; Prog. Drug Res. (1974), 18, 99-172	80-08-0	synthetic; NSC-6091	USP, INN, BAN
1500223	DAUNORUBICIN	121115-05	D05	antineoplastic	DAUNOXOME$antineoplastic$Streptomyces peucetius; FI-6339, NDC-0082-4155, RP-13057$Biochem. Pharmacol. (1999), 57(7), 727-741; J. Cell Biol. (1965), 27(3), 545-50; Nature (1964), 201, 706-7$USAN, INN, BAN, JAN	Biochem. Pharmacol. (1999), 57(7), 727-741; J. Cell Biol. (1965), 27(3), 545-50; Nature (1964), 201, 706-7	20830-81-3	Streptomyces peucetius; FI-6339, NDC-0082-4155, RP-13057	USAN, INN, BAN, JAN	DAUNOXOME
1500225	DEHYDROCHOLATE SODIUM	121115-05	D06	choleretic	DECHOLIN SODIUM$choleretic$semisynthetic$Biochem. J. (1990), 270(3), 691-5; Drugs (1986), 31(5), 430-48; J. Pharmacol. Exp. Ther. (1945), 85, 343-5$USP-XXI, INN, BAN, JAN	Biochem. J. (1990), 270(3), 691-5; Drugs (1986), 31(5), 430-48; J. Pharmacol. Exp. Ther. (1945), 85, 343-5	145-41-5	semisynthetic	USP-XXI, INN, BAN, JAN	DECHOLIN SODIUM
1500226	DEMECLOCYCLINE HYDROCHLORIDE	121115-05	D07	antibacterial	DECLOMYCIN$antibacterial$Streptomyces aureofaiens$J. Am. Chem. Soc. (1957), 79, 4561-3; Med. Klin. (1963), 58, 1722-6; Br. J. Vener. Dis. (1962), 38, 157-60$USP, BAN, JAN	J. Am. Chem. Soc. (1957), 79, 4561-3; Med. Klin. (1963), 58, 1722-6; Br. J. Vener. Dis. (1962), 38, 157-60	127-33-3	Streptomyces aureofaiens	USP, BAN, JAN	DECLOMYCIN
1500227	DESIPRAMINE HYDROCHLORIDE	121115-05	D08	antidepressant	NORPRAMIN$antidepressant$synthetic; G-35020, JB-8181, EX-4355,RMI-9384A$J. Clin. Psychiatry (1984), 45(10 Pt 2), 3-9; Experientia (1965), 21, 39; Dis. Nerv. Syst. (1964), 25, 42-4$USP, INN, BAN, JAN	J. Clin. Psychiatry (1984), 45(10 Pt 2), 3-9; Experientia (1965), 21, 39; Dis. Nerv. Syst. (1964), 25, 42-4	58-28-6, 50-47-5 [desipramine]	synthetic; G-35020, JB-8181, EX-4355,RMI-9384A	USP, INN, BAN, JAN	NORPRAMIN
1500230	DEXAMETHASONE	121115-05	D09	glucocorticoid	MAXIDEX$glucocorticoid$semisynthetic$Adv. Exp. Med. Biol. (1986), 196, 81-96; Rheumatism (1962), 18, 81-3; Antibiot. Chemother. (1961), 11, 772-9$USP, INN, BAN, JAN	Adv. Exp. Med. Biol. (1986), 196, 81-96; Rheumatism (1962), 18, 81-3; Antibiot. Chemother. (1961), 11, 772-9	50-02-2	semisynthetic	USP, INN, BAN, JAN	MAXIDEX
1500231	DEXAMETHASONE ACETATE	121115-05	D10	glucocorticoid, antiinflammatory	DECADRON$glucocorticoid, antiinflammatory$semisynthetic$J Pharm Sci 75:934 (1986); EJHP Science 16:17 (2010)$USP, INN, BAN, JAN	J Pharm Sci 75:934 (1986); EJHP Science 16:17 (2010)	55812-90-3, 1177-87-3 [anhydrous]	semisynthetic	USP, INN, BAN, JAN	DECADRON
1500224	DEFEROXAMINE MESYLATE	121115-05	D11	chelating agent (Fe & Al)	DESFERAL$chelating agent (Fe & Al)$Strptomyces pilosus; BA-33112$Prog. Hematol. (1979), 11267-312; Helv. Chim. Acta (1962), 45, 631-7; Helv. Chim. Acta (1960), 43, 2118-28$USAN, INN, BAN	Prog. Hematol. (1979), 11267-312; Helv. Chim. Acta (1962), 45, 631-7; Helv. Chim. Acta (1960), 43, 2118-28	138-14-7, 70-51-9 [deferoxamine]	Strptomyces pilosus; BA-33112	USAN, INN, BAN	DESFERAL
1500232	DEXAMETHASONE SODIUM PHOSPHATE	121115-05	E02	glucocorticoid, antiinflammatory	HEXADROL$glucocorticoid, antiinflammatory$semisynthetic$Arzneim. Forsch. (1972), 22(2), 402-10; Arthritis Rheum. (1966), 9(3), 394-404; Steroids (1963), 2(6), 597-603$USP, BAN, JAN	Arzneim. Forsch. (1972), 22(2), 402-10; Arthritis Rheum. (1966), 9(3), 394-404; Steroids (1963), 2(6), 597-603	2392-39-4, 312-93-6 [dexamethasone 21-(dihydrogen phosphate)]	semisynthetic	USP, BAN, JAN	HEXADROL
1506160	FELBINAC	121115-05	E03	antiinflammatory	TRAXAM$antiinflammatory$synthetic$Inflammation 1:415 (1976); Invest Opthalmol 15:104 (`976)$USAN, INN, BAN, JAN	Inflammation 1:415 (1976); Invest Opthalmol 15:104 (`976)	5728-52-9	synthetic	USAN, INN, BAN, JAN	TRAXAM
1500235	DIBENZOTHIOPHENE	121115-05	E04	keratolytic		Polycyclic Aromat. Compd. (2004), 24(4-5), 733-742; Mutat. Res., Genet. Toxicol. Test. (1984), 135(2), 97-103; Environ. Toxicol. Chem. (2005), 24(10), 2526-2532	132-65-0	synthetic	USAN
1500236	DIBUCAINE HYDROCHLORIDE	121115-05	E05	anesthetic (local)	NUPERCAINAL$anesthetic (local)$synthetic$Pharmazie (1972), 27(8), 522-3; Arzneim. Forsch. (1958), 8, 181-90; N. Engl. J. Med. (1960), 263, 748-50,963-5$USP, INN, BAN	Pharmazie (1972), 27(8), 522-3; Arzneim. Forsch. (1958), 8, 181-90; N. Engl. J. Med. (1960), 263, 748-50,963-5	61-12-1, 85-79-0 [dibucaine]	synthetic	USP, INN, BAN	NUPERCAINAL
1500237	DICLOFENAC SODIUM	121115-05	E06	antiinflammatory	VOLATREN$antiinflammatory$synthetic; GP-45840$Drugs (1980), 20(1), 24-48; Biochem. Pharmacol. (1975), 24(5), 641-3; Experientia (1973), 29(4), 450-2$USP, JAN	Drugs (1980), 20(1), 24-48; Biochem. Pharmacol. (1975), 24(5), 641-3; Experientia (1973), 29(4), 450-2	15307-79-6	synthetic; GP-45840	USP, JAN	VOLATREN
1500238	DICLOXACILLIN SODIUM	121115-05	E07	antibacterial	DYNAPEN$antibacterial$semisynthetic; P-1011$Chemotherapy (1976), 22(3-4), 183-9; Antimicrob. Agents Chemother. (1965), 937-46; Antimicrob. Agents Chemother. (1965), (Oct.), 257-62$USAN, INN, BAN	Chemotherapy (1976), 22(3-4), 183-9; Antimicrob. Agents Chemother. (1965), 937-46; Antimicrob. Agents Chemother. (1965), (Oct.), 257-62	13412-64-1, 343-55-5 [anhydrous], 3116-76-5 [dicloxacillin]	semisynthetic; P-1011	USAN, INN, BAN	DYNAPEN
1500239	DICUMAROL	121115-05	E08	anticoagulant	DICUMOL$anticoagulant$synthetic$J Biol Chem 138:21, 513, 529 (1041); 142:941 (1942)$USAN, INN	J Biol Chem 138:21, 513, 529 (1041); 142:941 (1942)	66-76-2	synthetic	USAN, INN	DICUMOL
1500240	DICYCLOMINE HYDROCHLORIDE	121115-05	E09	anticholinergic	BENTYL$anticholinergic$synthetic$Br. J. Pharmacol. (1990), 99(4), 753-61; J. Pharmacol. Exp. Ther. (1964), 146(3), 354-8; J. Am. Chem. Soc. (1947), 69, 2902-6$USP, INN, BAN, JAN	Br. J. Pharmacol. (1990), 99(4), 753-61; J. Pharmacol. Exp. Ther. (1964), 146(3), 354-8; J. Am. Chem. Soc. (1947), 69, 2902-6	67-92-5, 77-19-0 [dicyclomine]	synthetic	USP, INN, BAN, JAN	BENTYL
1500241	DIENESTROL	121115-05	E10	estrogen	ESTRAGUARD$estrogen$synthetic$Arch. Toxicol. Suppl. (1985), 833-42; Crit. Rev. Biochem. (1981), 10(3), 171-212; Am. J. Med. (1947), 2(3), 251$USP, INN, BAN	Arch. Toxicol. Suppl. (1985), 833-42; Crit. Rev. Biochem. (1981), 10(3), 171-212; Am. J. Med. (1947), 2(3), 251	84-17-3, 13029-44-2 [//E,E//]	synthetic	USP, INN, BAN	ESTRAGUARD
1500242	DIETHYLCARBAMAZINE CITRATE	121115-05	E11	anthelmintic	HETRAZAN$anthelmintic$synthetic$Parasitology (1992), 105 Suppl, S49-60; J. Lab. Clin. Med. (1948), 33(1), 216-35; J. Am. Med. Assoc. (1947), 135(11), 708-12$USP, INN, BAN, JAN	Parasitology (1992), 105 Suppl, S49-60; J. Lab. Clin. Med. (1948), 33(1), 216-35; J. Am. Med. Assoc. (1947), 135(11), 708-12	1642-54-2, 90-89-1 [diethylcarbamazine]	synthetic	USP, INN, BAN, JAN	HETRAZAN
1500244	DIETHYLSTILBESTROL	121115-05	F02	estrogen	STILBESTROL$estrogen$synthetic$APMIS (2000), 108(12), 793-804; Ann. Intern. Med. (1995), 122(10), 778-88; Eur. J. Cancer (1992), 28A(6-7), 1182-9$USP, INN, BAN	APMIS (2000), 108(12), 793-804; Ann. Intern. Med. (1995), 122(10), 778-88; Eur. J. Cancer (1992), 28A(6-7), 1182-9	56-53-1	synthetic	USP, INN, BAN	STILBESTROL
1500245	DIFLUNISAL	121115-05	F03	analgesic, antiinflammatory	DOLOBID$analgesic, antiinflammatory$synthetic$J. Pharmacol. Exp. Ther. (1979), 211(3), 678-85; Eur. J. Rheumatol. Inflammation (1978), 1(3), 308-11; Br. J. Clin. Pharmacol. (1977), 4, Suppl. 1, 7-13$USP, INN, BAN, JAN	J. Pharmacol. Exp. Ther. (1979), 211(3), 678-85; Eur. J. Rheumatol. Inflammation (1978), 1(3), 308-11; Br. J. Clin. Pharmacol. (1977), 4, Suppl. 1, 7-13	22494-42-4	synthetic	USP, INN, BAN, JAN	DOLOBID
1500246	DIGITOXIN	121115-05	F04	inotropic, cardiotonic	CRYSTODIGIN$inotropic, cardiotonic$Digitalis spp$Chem Rev 17: 187 (1935); Anal Profiles Drug Subst 3:149 (1974); Clin Pharmacokinet 2:292 (1977); Can J Chem 68:272 (1990)$USP, INN, BAN, JAN	Chem Rev 17: 187 (1935); Anal Profiles Drug Subst 3:149 (1974); Clin Pharmacokinet 2:292 (1977); Can J Chem 68:272 (1990)	71-63-6	Digitalis spp	USP, INN, BAN, JAN	CRYSTODIGIN
1500247	DIGOXIN	121115-05	F05	cardiac stimulant	LANOXIN$cardiac stimulant$Digitalis lanata or D. orientalis Lam., Scrophulariaceae$J.Chem.Soc.1930: 508; 1954: 2012$USP, INN, BAN, JAN	J.Chem.Soc.1930: 508; 1954: 2012	20830-75-5	Digitalis lanata or D. orientalis Lam., Scrophulariaceae	USP, INN, BAN, JAN	LANOXIN
1500248	DIHYDROERGOTAMINE MESYLATE	121115-05	F06	vasoconstrictor, antimigraine	MIGRANAL$vasoconstrictor, antimigraine$semisynthetic$Expert Opin. Pharmacother. (2010), 11(18), 3085-3093; Res. Clin. Stud. Headache (1978), 6, 6-12; J. Pharmacol. (1947), 90, 166-73$USP, INN, BAN, JAN	Expert Opin. Pharmacother. (2010), 11(18), 3085-3093; Res. Clin. Stud. Headache (1978), 6, 6-12; J. Pharmacol. (1947), 90, 166-73	6190-39-2	semisynthetic	USP, INN, BAN, JAN	MIGRANAL
1500249	DIHYDROSTREPTOMYCIN SULFATE	121115-05	F07	antibacterial, tuberculostatic		Antibiotics (1979), 5(1), 272-303; J. Bacteriol. (1947), 53, 205-11; J. Am. Chem. Soc. (1946), 68, 1390-1	5490-27-7, 128-46-1 [dihydrostreptomycin]	Streptomyces humidus	USP, INN, BAN, JAN
1500251	DIMENHYDRINATE	121115-05	F08	antiemetic	DRAMAMINE$antiemetic$synthetic$Neurosci. Biobehav. Rev. (2002), 26(1), 61-67; Science (1949), 109, 574; Ann. Otol., Rhinol., Laryngol. (1950), 59(3), 622-30$USP, INN, BAN, JAN	Neurosci. Biobehav. Rev. (2002), 26(1), 61-67; Science (1949), 109, 574; Ann. Otol., Rhinol., Laryngol. (1950), 59(3), 622-30	523-87-5	synthetic	USP, INN, BAN, JAN	DRAMAMINE
1500253	DIMETHADIONE	121115-05	F09	anticonvulsant		J. Pharmacol. Exp. Ther. (1968), 161(2), 335-41; Epilepsy Res. (1996), 23(1), 15-36; Neurosci. Lett. (1989), 98(1), 74-8	695-53-4	synthetic; BAX-1400Z, AC-1198, DMO	USAN, INN
1500255	DIOXYBENZONE	121115-05	F10	ultraviolet screen		J. Soc. Cosmet. Chem. (1978), 29(9), 525-36; J. Soc. Cosmet. Chem. (1969), 20(10), 639-51; Br. J. Dermatol. (1969), 81(10), 731-6	131-53-3	synthetic; NSC-56769	USP, INN
1500256	DIPHENHYDRAMINE HYDROCHLORIDE	121115-05	F11	antihistaminic	BENADRIL$antihistaminic$synthetic$Allergy Asthma Proc. (2007), 28(4), 418-426; J. Med. Pharm. Chem. (1960), 257-77; J. Pharmacol. Exp. Ther. (1945), 85, 122-8$USP, INN, BAN, JAN	Allergy Asthma Proc. (2007), 28(4), 418-426; J. Med. Pharm. Chem. (1960), 257-77; J. Pharmacol. Exp. Ther. (1945), 85, 122-8	147-24-0	synthetic	USP, INN, BAN, JAN	BENADRIL
1500258	DIPHENYLPYRALINE HYDROCHLORIDE	121115-05	G02	antihistaminic	HISPRIL$antihistaminic$synthetic$Eur. J. Pharmacol. (2005), 506(3), 237-240; J. Pharmacol. Exp. Ther. (1968), 160(1), 243-8; J. Clin. Pharmacol. J. New Drugs (1968), 8(1), 42-53$USP-XXI, INN, BAN, JAN	Eur. J. Pharmacol. (2005), 506(3), 237-240; J. Pharmacol. Exp. Ther. (1968), 160(1), 243-8; J. Clin. Pharmacol. J. New Drugs (1968), 8(1), 42-53	132-18-3 147-20-6 [diphenylpyraline]	synthetic	USP-XXI, INN, BAN, JAN	HISPRIL
1500259	DIPYRIDAMOLE	121115-05	G03	coronary vasodilator	PERSANTINE$coronary vasodilator$synthetic; RA-8$N. Engl. J. Med. (1987), 316(20), 1247-57; Arzneim. Forsch. (1959), 9, 476-80; Arzneim. Forsch. (1959), 9, 39-45$USP, INN, BAN, JAN	N. Engl. J. Med. (1987), 316(20), 1247-57; Arzneim. Forsch. (1959), 9, 476-80; Arzneim. Forsch. (1959), 9, 39-45	58-32-2	synthetic; RA-8	USP, INN, BAN, JAN	PERSANTINE
1601020	DIETHYLTOLUAMIDE	121115-05	G04	insect repellant	DEET$insect repellant$synthetic$J. Med. Entomol. (1981), 18(5), 357-61; J. Am. Acad. Dermatol. (2008), 58(5), 865-71; J. Med. Entomol. (1978), 14(5), 536-41$USP, INN, BAN	J. Med. Entomol. (1981), 18(5), 357-61; J. Am. Acad. Dermatol. (2008), 58(5), 865-71; J. Med. Entomol. (1978), 14(5), 536-41	134-62-3	synthetic	USP, INN, BAN	DEET
1500261	DISOPYRAMIDE PHOSPHATE	121115-05	G05	antiarrhythmic	NORPACE$antiarrhythmic$synthetic; SC-13957$Angiology (1987), 38(2 Pt 2), 174-83; Ann. Intern. Med. (1982), 96(3), 337-43; J. Pharmacol. Exp. Ther. (1962), 136(1), 114-24$USP, INN, BAN, JAN	Angiology (1987), 38(2 Pt 2), 174-83; Ann. Intern. Med. (1982), 96(3), 337-43; J. Pharmacol. Exp. Ther. (1962), 136(1), 114-24	3737-09-5	synthetic; SC-13957	USP, INN, BAN, JAN	NORPACE
1502380	DEFLAZACORT	121115-05	G06	antiinflammatory	CALCORT$antiinflammatory$synthetic; DL-458-IT, MDL-458$Drug Ther. Bull. (1999), 37(8), 57-8; Drugs (1995), 50(2), 317-33; J. Med. Chem. (1967), 10(5), 799-802$USAN, INN, BAN	Drug Ther. Bull. (1999), 37(8), 57-8; Drugs (1995), 50(2), 317-33; J. Med. Chem. (1967), 10(5), 799-802	14484-47-0	synthetic; DL-458-IT, MDL-458	USAN, INN, BAN	CALCORT
1500263	DOPAMINE HYDROCHLORIDE	121115-05	G07	cardiotonic, antihypotensive	INTROPIN$cardiotonic, antihypotensive$synthetic; ASL-279$Am. J. Psychiatry (1970), 127(2), 199-207; Pharm. J. (1969), 203(5530), 503-6; Prog. Brain Res. (2000), 126, 433-453$USP, INN, BAN, JAN	Am. J. Psychiatry (1970), 127(2), 199-207; Pharm. J. (1969), 203(5530), 503-6; Prog. Brain Res. (2000), 126, 433-453	62-31-7, 51-61-6 [dopamine]	synthetic; ASL-279	USP, INN, BAN, JAN	INTROPIN
1500264	DOXEPIN HYDROCHLORIDE	121115-05	G08	antidepressant	SINEQUAN$antidepressant$synthetic; P-3693A$Drugs 13:161 (1977); Clin Ther 7:181 (1985)$USP, INN, BAN	Drugs 13:161 (1977); Clin Ther 7:181 (1985)	1229-29-4, 1668-19-5 [doxepin], 4698-39-9 [(//E//)-isomer], 25127-31-5 [(//Z//)-isomer]	synthetic; P-3693A	USP, INN, BAN	SINEQUAN
1500266	DOXYCYCLINE HYDROCHLORIDE	121115-05	G09	antibacterial	PERIOSTAT$antibacterial$semisynthetic; GS-3065$Chemotherapy (1968), 13, 1-20; Proc. Soc. Exp. Biol. Med. (1966), 122(4), 1107-12; J. Am. Chem. Soc. (1960), 82, 3381-8$USP, INN, BAN	Chemotherapy (1968), 13, 1-20; Proc. Soc. Exp. Biol. Med. (1966), 122(4), 1107-12; J. Am. Chem. Soc. (1960), 82, 3381-8	17086-28-1, 564-25-0 [anhydrous]	semisynthetic; GS-3065	USP, INN, BAN	PERIOSTAT
1500267	DOXYLAMINE SUCCINATE	121115-05	G10	antihistaminic, hypnotic	DECAPRYN$antihistaminic, hypnotic$synthetic$J. Am. Chem. Soc. (1948), 70, 4001-9; Ann. Allergy (1948), 6, 122-30; J. Lab. Clin. Med. (1948), 33, 319-24$USP, INN, BAN	J. Am. Chem. Soc. (1948), 70, 4001-9; Ann. Allergy (1948), 6, 122-30; J. Lab. Clin. Med. (1948), 33, 319-24	562-10-7, 469-21-6 [doxylamine]	synthetic	USP, INN, BAN	DECAPRYN
1500268	DYCLONINE HYDROCHLORIDE	121115-05	G11	anesthetic (topical)	DYCLONE$anesthetic (topical)$synthetic$Int. J. Mol. Sci. (2006), 7(1), 12-34; Jpn. J. Pharmacol. (1976), 26(1), 111-14; J. Pharmacol. Exp. Ther. (1955), 115, 413-18$USP, INN, BAN	Int. J. Mol. Sci. (2006), 7(1), 12-34; Jpn. J. Pharmacol. (1976), 26(1), 111-14; J. Pharmacol. Exp. Ther. (1955), 115, 413-18	536-43-6, 586-60-7 [dyclonine]	synthetic	USP, INN, BAN	DYCLONE
1500269	DYPHYLLINE	121115-05	H02	PDE inhibitor, bronchodilator, vasodilator	LUFYLLIN$PDE inhibitor, bronchodilator, vasodilator$synthetic$J. Bone Miner. Res. (2007), 22(10), 1640-1648; Therapie (1971), 26(5), 911-17; Mol. Pharmacol. (1970), 6(6), 597-603$USP, INN, BAN, JAN	J. Bone Miner. Res. (2007), 22(10), 1640-1648; Therapie (1971), 26(5), 911-17; Mol. Pharmacol. (1970), 6(6), 597-603	479-18-5	synthetic	USP, INN, BAN, JAN	LUFYLLIN
1500270	TRISODIUM ETHYLENEDIAMINE TETRACETATE	121115-05	H03	chelating agent, antioxidant	LIMCLAIR$chelating agent, antioxidant$synthetic$Int J Toxicol 21 Suppl 2:95 (2002)$USAN	Int J Toxicol 21 Suppl 2:95 (2002)	150-38-9	synthetic	USAN	LIMCLAIR
1500272	EMETINE DIHYDROCHLORIDE	121115-05	H04	inhibits RNA, DNA and protein synthesis		Nature 162: 524 (1948)	316-42-7, 483-18-1 [emetine]	Uragoga ipecacuanha	USP, BAN
1500274	EPINEPHRINE BITARTRATE	121115-05	H05	adrenergic agonist, bronchodilator, antiglaucoma agent	BRONITIN$adrenergic agonist, bronchodilator, antiglaucoma agent$Portulaca grandiflora$Pharmacol Rev 23:1 (1971); Br Med J 327:1332 (2003)$USP, JAN	Pharmacol Rev 23:1 (1971); Br Med J 327:1332 (2003)	51-42-3	Portulaca grandiflora	USP, JAN	BRONITIN
1506195	IPROHEPTINE	121115-05	H06	vasoconstrictor, antihistamine, nasal decongestant	METRON$vasoconstrictor, antihistamine, nasal decongestant$synthetic$Arzneim Forsch 17:25 (1967)$INN, JAN	Arzneim Forsch 17:25 (1967)	13946-02-6	synthetic	INN, JAN	METRON
1500276	ERGOCALCIFEROL	121115-05	H07	antirachitic vitamin; LD50 (rat) 56 mg/kg po	DRISDOL$antirachitic vitamin; LD50 (rat) 56 mg/kg po$irradiation of ergosterol$Steroids 1959:90; Prog Chem Org Nat Prod 27:131 (1969)$USP, INN, BAN, JAN	Steroids 1959:90; Prog Chem Org Nat Prod 27:131 (1969)	50-14-6	irradiation of ergosterol	USP, INN, BAN, JAN	DRISDOL
2300325	METOLAZONE	121115-05	H08	diuretic, antihypertensive	ZAROXOLYN$diuretic, antihypertensive$synthetic; SR-720-22$J. Med. Chem. (1970), 13(5), 886-95; Arch. Int. Pharmacodyn. Ther. (1969), 177(1), 71-87; Curr. Ther. Res. (1976), 20(6), 737-44$USP, INN, BAN, JAN	J. Med. Chem. (1970), 13(5), 886-95; Arch. Int. Pharmacodyn. Ther. (1969), 177(1), 71-87; Curr. Ther. Res. (1976), 20(6), 737-44	17560-51-9	synthetic; SR-720-22	USP, INN, BAN, JAN	ZAROXOLYN
1500279	ERYTHROMYCIN ETHYLSUCCINATE	121115-05	H09	antibacterial	ERYPED$antibacterial$semisynthetic$Clin. Ther. (1989), 11(6), 812-9; Pediatr. Infect. Dis. (1982), 1(6), 384-7; Antibiot. Chemother. (1957), 7, 487-9$USP, JAN	Clin. Ther. (1989), 11(6), 812-9; Pediatr. Infect. Dis. (1982), 1(6), 384-7; Antibiot. Chemother. (1957), 7, 487-9	1264-62-6, 114-07-8 [erythromycin]	semisynthetic	USP, JAN	ERYPED
1500282	ESTRADIOL	121115-05	H10	estrogen	VIVELLE$estrogen$pregnancy urine$Experientia (1990), 46(1), 13-25; J. Steroid Biochem. (1989), 34(1-6), 285-7; Ann. N. Y. Acad. Sci. (1986), 464, 152-67$USP, INN, BAN	Experientia (1990), 46(1), 13-25; J. Steroid Biochem. (1989), 34(1-6), 285-7; Ann. N. Y. Acad. Sci. (1986), 464, 152-67	50-28-2	pregnancy urine	USP, INN, BAN	VIVELLE
1500283	ESTRADIOL CYPIONATE	121115-05	H11	estrogen	DEPO$estrogen$semisynthetic$Drug Saf 9:365 ((1993); J Reprod Med 39:343 (1994)$USP	Drug Saf 9:365 ((1993); J Reprod Med 39:343 (1994)	313-06-4	semisynthetic	USP	DEPO
1500284	ESTRADIOL VALERATE	121115-06	A02	estrogen	DELESTRGEN$estrogen$semisynthetic; NSC-17590$Expert Opin. Pharmacother. (2010), 11(7), 1147-1157; Acta Endocrinol. (1960), 35, 59-68; J. Am. Chem. Soc. (1956), 78, 3755-61$USP	Expert Opin. Pharmacother. (2010), 11(7), 1147-1157; Acta Endocrinol. (1960), 35, 59-68; J. Am. Chem. Soc. (1956), 78, 3755-61	979-32-8	semisynthetic; NSC-17590	USP	DELESTRGEN
1500285	ESTRIOL	121115-06	A03	estrogen	THEELOL$estrogen$mammalian hormone$JACS 76:2943 (1954); Biochem Prep 12:81 (1968); J Steroid Biochem 20:945 (1984)$USP, INN, BAN, JAN	JACS 76:2943 (1954); Biochem Prep 12:81 (1968); J Steroid Biochem 20:945 (1984)	50-27-1, 514-68-1 [as, succinate]	mammalian hormone	USP, INN, BAN, JAN	THEELOL
1500286	ESTRONE	121115-06	A04	estrogen	THEELIN$estrogen$pregnacy urine, dates and Punica granatum seeds$Anal Profiles Drug Subs 12:135 (1983)$USP, INN, BAN	Anal Profiles Drug Subs 12:135 (1983)	53-16-7	pregnacy urine, dates and Punica granatum seeds	USP, INN, BAN	THEELIN
1500287	ETHACRYNIC ACID	121115-06	A05	diuretic	EDECRIN$diuretic$synthetic; MK-595, NSC-85791$Ann. Rev. Pharmacol. Toxicol. (1981), 21, 265-93; Circulation (1965), 31, 5-18; JAMA, J. Am. Med. Assoc. (1963), 185, 854-63$USP, INN, BAN, JAN	Ann. Rev. Pharmacol. Toxicol. (1981), 21, 265-93; Circulation (1965), 31, 5-18; JAMA, J. Am. Med. Assoc. (1963), 185, 854-63	58-54-8	synthetic; MK-595, NSC-85791	USP, INN, BAN, JAN	EDECRIN
1500288	ETHAMBUTOL HYDROCHLORIDE	121115-06	A06	antibacterial (tuberculostatic)	MYAMBUTOL$antibacterial (tuberculostatic)$synthetic; CL-40881$Lung Biol. Health Dis. (2010), 237, 113-143; Ann. N. Y. Acad. Sci. (1966), 135(2), 686-710; J. Bacteriol. (1963), 86, 749-56$USP, INN, BAN, JAN	Lung Biol. Health Dis. (2010), 237, 113-143; Ann. N. Y. Acad. Sci. (1966), 135(2), 686-710; J. Bacteriol. (1963), 86, 749-56	1070-11-7, 74-55-5 [ethambutol]	synthetic; CL-40881	USP, INN, BAN, JAN	MYAMBUTOL
1500291	ETHINYL ESTRADIOL	121115-06	A07	estrogen, plus progestogen as oral contraceptive	ESTINYL$estrogen, plus progestogen as oral contraceptive$semisynthetic NSC-10973;$Am. J. Obstet. Gynecol. (1989), 160(5 Pt 2), 1260-4; Int. J. Fertil. (1963), 8, 589-600; Am. J. Obstet. Gynecol. (1947), 54(5), 855-60$USP, INN, BAN, JAN	Am. J. Obstet. Gynecol. (1989), 160(5 Pt 2), 1260-4; Int. J. Fertil. (1963), 8, 589-600; Am. J. Obstet. Gynecol. (1947), 54(5), 855-60	57-63-6	semisynthetic NSC-10973;	USP, INN, BAN, JAN	ESTINYL
1500292	ETHIONAMIDE	121115-06	A08	antibacterial, tuberculostatic	TRECATOR$antibacterial, tuberculostatic$synthetic; 1314-TH$J Biol Chem 277:12824 (2002); Am J Trop Med Hyg 74:457 (2006)$USP, INN, BAN, JAN	J Biol Chem 277:12824 (2002); Am J Trop Med Hyg 74:457 (2006)	536-33-4	synthetic; 1314-TH	USP, INN, BAN, JAN	TRECATOR
1500293	ETHOPROPAZINE HYDROCHLORIDE	121115-06	A09	antiparkinsonian, anticholinergic	PARSIDOL$antiparkinsonian, anticholinergic$synthetic$J. Pharm. Pharmacol. (1998), 50(11), 1299-1305; Compt. Rend. (1951), 232, 2232-3; J. Physiol. (1950), 42, 877-89$USP-XXIII, INN, BAN	J. Pharm. Pharmacol. (1998), 50(11), 1299-1305; Compt. Rend. (1951), 232, 2232-3; J. Physiol. (1950), 42, 877-89	1094-08-2, 522-00-9 [ethopropazine]	synthetic	USP-XXIII, INN, BAN	PARSIDOL
1500295	EUCATROPINE HYDROCHLORIDE	121115-06	A10	anticholinergic (opthalmic)		Pharmazie (1995), 50(7), 493-5; Invest. Ophthalmol. (1973), 12(7), 542-4; Am. J. Ophthalmol. (1936), 20, 33-9	536-93-6, 100-91-4 [eucatropine]	semisynthetic	USP, INN, BAN
1500296	EUGENOL	121115-06	A11	analgesic (topical), antiseptic, antifungal		Nat. Prod. Comm. (2010), 5(12), 1999-2006; Curr. Bioact. Compd. (2006), 2(1), 57-66; Oral Surg., Oral Med., Oral Pathol. (1992), 73(6), 729-37	97-53-0	common in plant essential oils	USP
1500299	FLUDROCORTISONE ACETATE	121115-06	B02	mineralocorticoid	FLORINEF$mineralocorticoid$semisynthetic$Ann. Rheum. Dis. (1955), 14, 251-8; J. Am. Chem. Soc. (1954), 76, 1455-6; Science (1954), 120, 496-7$USP, INN, BAN, JAN	Ann. Rheum. Dis. (1955), 14, 251-8; J. Am. Chem. Soc. (1954), 76, 1455-6; Science (1954), 120, 496-7	514-36-3, 127-31-1 [fludrocortisone]	semisynthetic	USP, INN, BAN, JAN	FLORINEF
1500300	FLUMETHAZONE PIVALATE	121115-06	B03	glucocorticoid, antiinflammatory	LOCORTEN$glucocorticoid, antiinflammatory$semisynthetic; NSC-107680$J. Invest. Dermatol. (1974), 63(3), 292-7; Biochem. Pharmacol. (1972), 21(16), 2161-7; Steroids (1965), 6(3), 339-49$USP, INN, BAN, JAN	J. Invest. Dermatol. (1974), 63(3), 292-7; Biochem. Pharmacol. (1972), 21(16), 2161-7; Steroids (1965), 6(3), 339-49	2002-29-1, 2135-17-3 [flumethasone]	semisynthetic; NSC-107680	USP, INN, BAN, JAN	LOCORTEN
1500302	FLUOCINOLONE ACETONIDE	121115-06	B04	glucocorticoid, antiinflammatory	RETISERT$glucocorticoid, antiinflammatory$semisynthetic; NSC-92339$J. Allergy Clin. Immunol. (2000), 106(4 Suppl), S179-90; Arch. Dermatol. (1964), 89, 561; J. Am. Osteopath. Assoc. (1963), 63, 257-60$USP, INN, BAN, JAN	J. Allergy Clin. Immunol. (2000), 106(4 Suppl), S179-90; Arch. Dermatol. (1964), 89, 561; J. Am. Osteopath. Assoc. (1963), 63, 257-60	67-73-2	semisynthetic; NSC-92339	USP, INN, BAN, JAN	RETISERT
1500303	FLUOCINONIDE	121115-06	B05	antiinflammatory, glucocorticoid	LIDEX$antiinflammatory, glucocorticoid$semisynthetic; NSC-101791$Arch. Dermatol. (1969), 99(6), 753-6; Endocrinology (1965), 76(5), 916-27; Steroids (1964), 4(1), 1-30$USP, INN, BAN, JAN	Arch. Dermatol. (1969), 99(6), 753-6; Endocrinology (1965), 76(5), 916-27; Steroids (1964), 4(1), 1-30	356-12-7	semisynthetic; NSC-101791	USP, INN, BAN, JAN	LIDEX
1500304	FLUOROMETHOLONE	121115-06	B06	glucocorticoid, antiinflammatory	OXYLONE$glucocorticoid, antiinflammatory$semisynthetic$Arch. Ophthalmol. (1975), 93(10), 1011-4; Proc. Soc. Exp. Biol. Med. (1959), 101, 653-6; Metab., Clin. Exp. (1958), 7, 398-404$USP, INN, BAN, JAN	Arch. Ophthalmol. (1975), 93(10), 1011-4; Proc. Soc. Exp. Biol. Med. (1959), 101, 653-6; Metab., Clin. Exp. (1958), 7, 398-404	426-13-1	semisynthetic	USP, INN, BAN, JAN	OXYLONE
1500305	FLUOROURACIL	121115-06	B07	antineoplastic, pyrimidine antimetabolite	CARAC$antineoplastic, pyrimidine antimetabolite$synthetic; Ro-2-9757$Curr. Med. Chem. (2011), 18(29), 4538-4556; Adv. Exp. Med. Biol. (2010), 678, 157-164; Cancer Res. (1963), 23, 1226-43$USP, INN, BAN, JAN	Curr. Med. Chem. (2011), 18(29), 4538-4556; Adv. Exp. Med. Biol. (2010), 678, 157-164; Cancer Res. (1963), 23, 1226-43	51-21-8	synthetic; Ro-2-9757	USP, INN, BAN, JAN	CARAC
1500308	FLURBIPROFEN	121115-06	B08	antiinflammatory, analgesic	ANSAID$antiinflammatory, analgesic$synthetic; BTS-18322, U-27182$Int. J. Clin. Pract. (2007), 61(8), 1396-1406; Drugs (1979), 18(6), 417-38; Agents Actions (1973), 3(4), 210-16$USP, INN, BAN, JAN	Int. J. Clin. Pract. (2007), 61(8), 1396-1406; Drugs (1979), 18(6), 417-38; Agents Actions (1973), 3(4), 210-16	5104-49-4	synthetic; BTS-18322, U-27182	USP, INN, BAN, JAN	ANSAID
1500309	FURAZOLIDONE	121115-06	B09	antibacterial	FUROXONE$antibacterial$NF-180; synthetic$Infect. Dis. Ther. (1994), 9, 391-401; J. Antimicrob. Chemother. (1976), 2(4), 325-36; J. Pharm. Pharmacol. (1964), 16, 663-9$USP, INN, BAN	Infect. Dis. Ther. (1994), 9, 391-401; J. Antimicrob. Chemother. (1976), 2(4), 325-36; J. Pharm. Pharmacol. (1964), 16, 663-9	67-45-8	NF-180; synthetic	USP, INN, BAN	FUROXONE
1500310	FUROSEMIDE	121115-06	B10	diuretic, antihypertensive	LASIX$diuretic, antihypertensive$synthetic$Toxicol Appl Pharmacol 18:185 (1971); Anal Profiles Drug Subs 18:153 (`989)$USP, INN, BAN, JAN	Toxicol Appl Pharmacol 18:185 (1971); Anal Profiles Drug Subs 18:153 (`989)	54-31-9	synthetic	USP, INN, BAN, JAN	LASIX
1500311	FUSIDIC ACID	121115-06	B11	antibacterial	FUCIDINE$antibacterial$Fusidium spp; SQ-16603$Tetrahedron 21: 3505 (1965)$USAN, INN, BAN	Tetrahedron 21: 3505 (1965)	6990-06-3	Fusidium spp; SQ-16603	USAN, INN, BAN	FUCIDINE
1500312	GALLAMINE TRIETHIODIDE	121115-06	C02	muscle relaxant (skeletal)	FLAXADIL$muscle relaxant (skeletal)$synthetic$Br. J. Anaesth. (1970), 42(3), 235-48; J. Pharmacol. Exp. Ther. (1950), 100(No. 4;Pt. 1), 489-501; J. Pharmacol. Exp. Ther. (1950), 100, 201-9$USP, INN	Br. J. Anaesth. (1970), 42(3), 235-48; J. Pharmacol. Exp. Ther. (1950), 100(No. 4;Pt. 1), 489-501; J. Pharmacol. Exp. Ther. (1950), 100, 201-9	65-29-2, 153-76-4 [gallamine]	synthetic	USP, INN	FLAXADIL
1500313	GEMFIBROZIL	121115-06	C03	antihyperlipoproteinemic	LOPID$antihyperlipoproteinemic$synthetic; CI-719$Immunopharmacol. Immunotoxicol. (2009), 31(3), 339-351; Proc. R. Soc. Med. (1976), 69(Suppl. 2), 3-5; J. Med. (1980), 11(2-3), 107-16$USP, INN, BAN	Immunopharmacol. Immunotoxicol. (2009), 31(3), 339-351; Proc. R. Soc. Med. (1976), 69(Suppl. 2), 3-5; J. Med. (1980), 11(2-3), 107-16	25812-30-0	synthetic; CI-719	USP, INN, BAN	LOPID
1500314	GENTAMICIN SULFATE	121115-06	C04	antibacterial	GARAMYCIN$antibacterial$Micromonospora spp; Sch-9724$Drug Action Drug Resist. Bact. (1975), 2, 77-111; Antimicrob. Agents Chemother. (1963), 161, 138-47; J. Med. Chem. (1963), 6, 463-4$USP, INN, BAN, JAN	Drug Action Drug Resist. Bact. (1975), 2, 77-111; Antimicrob. Agents Chemother. (1963), 161, 138-47; J. Med. Chem. (1963), 6, 463-4	1405-41-0, 1403-66-3 [gentamicin]	Micromonospora spp; Sch-9724	USP, INN, BAN, JAN	GARAMYCIN
1500315	GENTIAN VIOLET	121115-06	C05	antibacterial, anthelmintic	GVS$antibacterial, anthelmintic$synthetic$Dermatol. Clin. (2011), 29, 69-73; Drug Metab. Rev. (1990), 22(2-3), 161-78; Arch. Exp. Pathol. Pharmakol. (1934), 177, 103-12$USP, INN, BAN, JAN	Dermatol. Clin. (2011), 29, 69-73; Drug Metab. Rev. (1990), 22(2-3), 161-78; Arch. Exp. Pathol. Pharmakol. (1934), 177, 103-12	548-62-9	synthetic	USP, INN, BAN, JAN	GVS
1500316	GLUCOSAMINE HYDROCHLORIDE	121115-06	C06	antiarthritic		Adv Carbohydr Chem 15:159 (1960); Methods Carbohydr Chem 1:228 (1962)	3416-24-8	polysaccharides in bacteria, fungi, higher plants, invertebrates, vertebrates	USAN, NF-XXI
1500319	GRAMICIDIN (gramicidin A shown)	121115-06	C07	antibacterial		Biopolymers (1996), 40(1), 141-55; Bacteriol. Rev. (1977), 41(2), 449-74; J. Biol. Chem. (1941), 141, 171-85	1405-97-6	Gramicidin A (87%), B (7%), C (5%) and D (1%) ex Bacillus brevis	USP
1500321	GUAIFENESIN	121115-06	C08	expectorant	MUCINEX$expectorant$synthetic$Curr. Allergy Asthma Rep. (2009), 9(2), 101-106; Appl. Thera. (1967), 9(1), 55-9; J. Allergy (1962), 33, 479-84$USP, INN, BAN, JAN	Curr. Allergy Asthma Rep. (2009), 9(2), 101-106; Appl. Thera. (1967), 9(1), 55-9; J. Allergy (1962), 33, 479-84	93-14-1	synthetic	USP, INN, BAN, JAN	MUCINEX
1500322	GUANABENZ ACETATE	121115-06	C09	antihypertensive	WYTENSIN$antihypertensive$synthetic; WY-8678$J. Cardiovasc. Pharmacol. (1987), 10(Suppl. 12), S100-S103; Drugs (1983), 26(3), 212-29; Clin. Pharmacol. Ther. (1976), 19(6), 732-7$USP, JAN	J. Cardiovasc. Pharmacol. (1987), 10(Suppl. 12), S100-S103; Drugs (1983), 26(3), 212-29; Clin. Pharmacol. Ther. (1976), 19(6), 732-7	23256-50-0	synthetic; WY-8678	USP, JAN	WYTENSIN
1500323	GUANETHIDINE MONOSULFATE	121115-06	C10	antihypertensive, mitotic agent	ISMELIN$antihypertensive, mitotic agent$synthetic$Br. J. Pharmacol. (1974), 51(2), 237-47; Br. J. Pharmacol. Chemother. (1967), 30(1), 155-65; Br. J. Pharmacol. Chemother. (1963), 20, 362-77$USP, INN, BAN	Br. J. Pharmacol. (1974), 51(2), 237-47; Br. J. Pharmacol. Chemother. (1967), 30(1), 155-65; Br. J. Pharmacol. Chemother. (1963), 20, 362-77	645-43-2, 55-65-2 [guanethidine]	synthetic	USP, INN, BAN	ISMELIN
1500324	HALAZONE	121115-06	C11	antiinfectant		J. Hyg. (1972), 70(2), 313-23; Pflugers Arch. (1987), 409(3), 251-7	80-13-7	synthetic	USP, INN
1500325	HALOPERIDOL	121115-06	D02	antidyskinetic, antipsychotic	HALDOL$antidyskinetic, antipsychotic$synthetic; R-1625, McN-JR-1625$Br J Pharmacol 37:140 (1969); Toxicol Appl Pharmacol 18:185 (1971); Drugs 33:31 (1987)$USP, INN, BAN, JAN	Br J Pharmacol 37:140 (1969); Toxicol Appl Pharmacol 18:185 (1971); Drugs 33:31 (1987)	52-86-8	synthetic; R-1625, McN-JR-1625	USP, INN, BAN, JAN	HALDOL
1500327	HETACILLIN POTASSIUM	121115-06	D03	antibacterial	VERSAPEN$antibacterial$semisynthetic; BRL-804, BL-P-804$Br. Med. J. (1967), II(5555), 804-8; Antimicrob. Agents Chemother. (1965), 947-50; J. Org. Chem. (1966), 31(3), 897-9$USP-XIII, JAN	Br. Med. J. (1967), II(5555), 804-8; Antimicrob. Agents Chemother. (1965), 947-50; J. Org. Chem. (1966), 31(3), 897-9	5321-32-4, 3511-16-8 [hetacillin]	semisynthetic; BRL-804, BL-P-804	USP-XIII, JAN	VERSAPEN
1500328	HEXACHLOROPHENE	121115-06	D04	antiinfective (topical)	PHISOHEX$antiinfective (topical)$synthetic$J. Am. Pharm. Assoc. (1949), 10, 488-91; Br. Med. J. (1959), 2(5152), 606-9; J. Invest. Dermatol. (1950), 15(3), 257-63$USP, INN, BAN	J. Am. Pharm. Assoc. (1949), 10, 488-91; Br. Med. J. (1959), 2(5152), 606-9; J. Invest. Dermatol. (1950), 15(3), 257-63	70-30-4	synthetic	USP, INN, BAN	PHISOHEX
1500330	HEXYLRESORCINOL	121115-06	D05	anthelmintic, topical antiseptic		Appl. Biochem. Microbiol. (2010), 46(2), 159-165; J. Pharm. Pharmacol. (1959), 11421-6; Nature (1957), 180(4599), 1425-6	136-77-6	synthetic	USP, BAN
1500331	HISTAMINE DIHYDROCHLORIDE	121115-06	D06	H1&2 agonist, edema induction, gastric secretion stimulant		JACS 40:1716 (1918); J Biol Chem 180:703 (1949); Arzneim-Forsch 9:22 (1959)	51-45-6 [histamine]	Claviceps purpurea, many plants and animals	USAN
1500332	HOMATROPINE HYDROBROMIDE	121115-06	D07	anticholinergic (opthalmic)	ISOPTO$anticholinergic (opthalmic)$semisynthetic$Trans. N. Y. Acad. Sci. (1953), 16, 2-13; Q. J. Pharm. Pharmacol. (1944), 17, 88-95; Arch. Ophthalmol. (1940), 23, 340-50$USP, JAN	Trans. N. Y. Acad. Sci. (1953), 16, 2-13; Q. J. Pharm. Pharmacol. (1944), 17, 88-95; Arch. Ophthalmol. (1940), 23, 340-50	51-56-9, 87-00-3 [homatropine]	semisynthetic	USP, JAN	ISOPTO
1500333	HOMATROPINE METHYLBROMIDE	121115-06	D08	anticholinergic (opthalmic)	EQUIPIN$anticholinergic (opthalmic)$semisynthetic$Arch. Int. Pharmacodyn. Ther. (1967), 170(2), 461-7; J. Pharmacol. Exp. Ther. (1952), 104, 387-95; Arch. Exp. Pathol. Pharmakol. (1943), 202, 201-8$USP, INN, BAN	Arch. Int. Pharmacodyn. Ther. (1967), 170(2), 461-7; J. Pharmacol. Exp. Ther. (1952), 104, 387-95; Arch. Exp. Pathol. Pharmakol. (1943), 202, 201-8	80-49-9, 87-00-3 [homatropine]	semisynthetic	USP, INN, BAN	EQUIPIN
1500334	HYDRALAZINE HYDROCHLORIDE	121115-06	D09	antihypertensive	APRESOLINE$antihypertensive$semisynthetic$J. Clin. Hypertens. (2011), 13(9), 690-692; J. Pharm. Pharmacol. (1957), 9(12), 877-87; Angiology (1956), 7(4), 368-77$USP, INN, BAN	J. Clin. Hypertens. (2011), 13(9), 690-692; J. Pharm. Pharmacol. (1957), 9(12), 877-87; Angiology (1956), 7(4), 368-77	304-20-1, 86-54-4 [hydralazine]	semisynthetic	USP, INN, BAN	APRESOLINE
1500335	HYDROCHLOROTHIAZIDE	121115-06	D10	diuretic	ESIDRIX$diuretic$semisynthetic$J Pharmacol Exper Ther 134:273 (1961); Anal Profiles Drug Subs 10:405 (1981)$USP, INN, BAN, JAN	J Pharmacol Exper Ther 134:273 (1961); Anal Profiles Drug Subs 10:405 (1981)	58-93-5	semisynthetic	USP, INN, BAN, JAN	ESIDRIX
1500338	HYDROCORTISONE ACETATE	121115-06	D11	glucocorticoid, antiinflammatory	CORTRIL$glucocorticoid, antiinflammatory$semisynthetic$Arzneim. Forsch. (1960), 10, 921-3; J. Am. Chem. Soc. (1953), 75, 5486-9; Br. Med. J. (1952), 1952, I, 559-64$USP, INN, BAN, JAN	Arzneim. Forsch. (1960), 10, 921-3; J. Am. Chem. Soc. (1953), 75, 5486-9; Br. Med. J. (1952), 1952, I, 559-64	50-03-3	semisynthetic	USP, INN, BAN, JAN	CORTRIL
1500339	HYDROCORTISONE HEMISUCCINATE	121115-06	E02	glucocorticoid		Rev. Rhum. (1955), 22, 657-64; AMA Arch. Dermatol. (1956), 74, 613-14; J. Clin. Gastroenterol. (1986), 8(2), 154-9	83784-20-7, 2203-97-6 [anhydrous]	semisynthetic	USP, JAN
1500340	HYDROCORTISONE PHOSPHATE TRIETHYLAMINE	121115-06	E03	glucocorticoid	HYDROCORTONE$glucocorticoid$semisynthetic$J. Pharm. Sci. (1986), 75(10), 934-9; Chem. Ind. (1958), 1260-1; J. Am. Chem. Soc. (1958), 80, 4435$USP, INN, BAN, JAN	J. Pharm. Sci. (1986), 75(10), 934-9; Chem. Ind. (1958), 1260-1; J. Am. Chem. Soc. (1958), 80, 4435	3863-59-0 [cortisol 21-(dihydrogen phosphate)]	semisynthetic	USP, INN, BAN, JAN	HYDROCORTONE
1500341	HYDROFLUMETHIAZIDE	121115-06	E04	antihypertensive, diuretic	DIUCARDIN$antihypertensive, diuretic$synthetic$Am. J. Physiol. (1991), 261(3 Pt 2), F452-8; Am. J. Cardiol. (1960), 5, 402-6; Acta Pharmacol. Toxicol. (1959), 15, 265-74$USP, INN, BAN, JAN	Am. J. Physiol. (1991), 261(3 Pt 2), F452-8; Am. J. Cardiol. (1960), 5, 402-6; Acta Pharmacol. Toxicol. (1959), 15, 265-74	135-09-1	synthetic	USP, INN, BAN, JAN	DIUCARDIN
1500352	INOSITOL	121115-06	E05	growth factor		Biochem. J. (1986), 235(2), 313-22; Nature (1984), 309(5963), 63-6; Nat. Prod. Rep. (2010), 27(10), 1403-1430	87-89-8	lipotropic polyol widely distributed in plants and animals	NF-XII
1500344	HYDROXYUREA	121115-06	E06	antineoplastic, inhibits ribonucleoside diphosphate reductase	HYDREA$antineoplastic, inhibits ribonucleoside diphosphate reductase$synthetic; SQ-1089, NSC-32065$Mutat. Res. (1975), 32(2), 115-32; Cancer (1972), 30(6), 1639-46; Expert Rev. Anticancer Ther. (2011), 11(3), 403-414$USP, INN, BAN	Mutat. Res. (1975), 32(2), 115-32; Cancer (1972), 30(6), 1639-46; Expert Rev. Anticancer Ther. (2011), 11(3), 403-414	127-07-1	synthetic; SQ-1089, NSC-32065	USP, INN, BAN	HYDREA
1500345	HYDROXYZINE PAMOATE	121115-06	E07	anxiolytic, antihistaminic	VISTARIL$anxiolytic, antihistaminic$synthetic$Am. J. Obstet. Gynecol. (1978), 130(3), 294-9; J. Lab. Clin. Med. (1977), 90(4), 638-44$USP, JAN	Am. J. Obstet. Gynecol. (1978), 130(3), 294-9; J. Lab. Clin. Med. (1977), 90(4), 638-44	10246-75-0, 68-88-2 [hydroxyzine]	synthetic	USP, JAN	VISTARIL
1500346	HYOSCYAMINE	121115-06	E08	anticholinergic, analgesic	LEVSIN$anticholinergic, analgesic$Atropa, Datura and Hyoscyamus spp$Anal Profiles Drug Subst Excip 23:153 (1994)$USP, BAN	Anal Profiles Drug Subst Excip 23:153 (1994)	101-31-5	Atropa, Datura and Hyoscyamus spp	USP, BAN	LEVSIN
1500347	IBUPROFEN	121115-06	E09	antiinflammatory	ADVIL$antiinflammatory$synthetic; U-18573$Inflammopharmacology (2009), 17(6), 275-342; J. Pharm. Sci. (1967), 56(12), 1686; JAMA, J. Am. Med. Assoc. (1975), 233(4), 364-5,$USP, INN, BAN, JAN	Inflammopharmacology (2009), 17(6), 275-342; J. Pharm. Sci. (1967), 56(12), 1686; JAMA, J. Am. Med. Assoc. (1975), 233(4), 364-5,	15687-27-1, 58560-75-1 [(+/-) mixture]	synthetic; U-18573	USP, INN, BAN, JAN	ADVIL
1500348	IMIPRAMINE HYDROCHLORIDE	121115-06	E10	antidepressant	TOFRANIL$antidepressant$synthetic$Comp. Biochem. Physiol., Part C: Toxicol. Pharmacol. (1987), 86(2), 225-32; Nature (1979), 281(5727), 148-50; J. Ment. Sci. (1962), 108, 101-4$USP, INN, BAN, JAN	Comp. Biochem. Physiol., Part C: Toxicol. Pharmacol. (1987), 86(2), 225-32; Nature (1979), 281(5727), 148-50; J. Ment. Sci. (1962), 108, 101-4	113-52-0, 50-49-7 [imipramine]	synthetic	USP, INN, BAN, JAN	TOFRANIL
1500349	INDAPAMIDE	121115-06	E11	diuretic, antihypertensive	LOZOL$diuretic, antihypertensive$synthetic$Am. J. Cardiol. (1990), 65(17), 11H-27H; Curr. Med. Res. Opin. (1977), 5(Suppl. 1), 3-8; J. Cardiovasc. Pharmacol. (1979), 1(4), 389-94$USP, INN, BAN, JAN	Am. J. Cardiol. (1990), 65(17), 11H-27H; Curr. Med. Res. Opin. (1977), 5(Suppl. 1), 3-8; J. Cardiovasc. Pharmacol. (1979), 1(4), 389-94	26807-65-8	synthetic	USP, INN, BAN, JAN	LOZOL
1500350	INDOMETHACIN	121115-06	F02	antiinflammatory, antipyretic, analgesic	INDOCIN$antiinflammatory, antipyretic, analgesic$synthetic$Biochem. Pharmacol. (1974), 23(10), 1439-50; J. Pathol. Bacteriol. (1965), 90(2), 641-8; Clin. Pharmacol. Ther. (1965), 625-30$USP, INN, BAN, JAN	Biochem. Pharmacol. (1974), 23(10), 1439-50; J. Pathol. Bacteriol. (1965), 90(2), 641-8; Clin. Pharmacol. Ther. (1965), 625-30	53-86-1	synthetic	USP, INN, BAN, JAN	INDOCIN
1500351	INDOPROFEN	121115-06	F03	analgesic, antiinflammatory		Eur. J. Rheumatol. Inflammation (1981), 4(1), 3-10; Drugs Today (1977), 13(5), 200-5; Arzneim. Forsch. (1973), 23(8), 1100-7	31842-01-0	synthetic; K-4274	USAN, INN, BAN
1500364	LEUCOVORIN CALCIUM	121115-06	F04	antianemic, antidote to folic acid antagonists	WELLCOVERIN$antianemic, antidote to folic acid antagonists$synthetic; NSC-3590$J. Clin. Psychiatry (2009), 70(Suppl. 5), 12-17; Clin. Transl. Oncol. (2009), 11(8), 526-533; J. Am. Chem. Soc. (1949), 71, 3852-3$USP, INN, BAN, JAN	J. Clin. Psychiatry (2009), 70(Suppl. 5), 12-17; Clin. Transl. Oncol. (2009), 11(8), 526-533; J. Am. Chem. Soc. (1949), 71, 3852-3	1492-18-8	synthetic; NSC-3590	USP, INN, BAN, JAN	WELLCOVERIN
1500353	IODOQUINOL	121115-06	F05	antiamebic	IOQUIN$antiamebic$synthetic$Int. J. Dermatol. (1977), 16(4), 267-73; J. Am. Chem. Soc. (1936), 58, 1314; Am. J. Med. (1952), 12(4), 440-6$USP, INN, BAN	Int. J. Dermatol. (1977), 16(4), 267-73; J. Am. Chem. Soc. (1936), 58, 1314; Am. J. Med. (1952), 12(4), 440-6	83-73-8	synthetic	USP, INN, BAN	IOQUIN
2300104	TACRINE HYDROCHLORIDE	121115-06	F06	anticholinesterase, cognitive adjuvant, K channel blocker	COGNEX$anticholinesterase, cognitive adjuvant, K channel blocker$synthetic; CL-970$Clin Toxicol 16:269 (1980); N Engl J Med 315:1241 (1986);; JAMA 280:1777 (1998)$USP	Clin Toxicol 16:269 (1980); N Engl J Med 315:1241 (1986);; JAMA 280:1777 (1998)	1684-40-8	synthetic; CL-970	USP	COGNEX
1500355	ISONIAZID	121115-06	F07	antibacterial, tuberculostatic	NYDRAZID$antibacterial, tuberculostatic$synthetic$Lung Biol. Health Dis. (2010), 237, 113-143; Pharmacotherapy (2009), 29(12), 1468-1481; Am. Rev. Respir. Dis. (1969), 99(5), 729-49$USP, INN, BAN, JAN	Lung Biol. Health Dis. (2010), 237, 113-143; Pharmacotherapy (2009), 29(12), 1468-1481; Am. Rev. Respir. Dis. (1969), 99(5), 729-49	54-85-3	synthetic	USP, INN, BAN, JAN	NYDRAZID
1500356	ISOPROPAMIDE IODIDE	121115-06	F08	anticholinergic	DARBID$anticholinergic$synthetic$Biochem. J. (1972), 127(5), 86P; Nature (1962), 193, 493-4; Arch. Int. Pharmacodyn. Ther. (1955), 103, 120-8$USP, INN, BAN, JAN	Biochem. J. (1972), 127(5), 86P; Nature (1962), 193, 493-4; Arch. Int. Pharmacodyn. Ther. (1955), 103, 120-8	71-81-8, 7492-32-2 [isopropamide]	synthetic	USP, INN, BAN, JAN	DARBID
1500357	ISOPROTERENOL HYDROCHLORIDE	121115-06	F09	bronchodilator	AEROLONE$bronchodilator$synthetic$Am. Heart J. (1976), 92(5), 661-4; Adv. Drug Res. (1970), 5, 197-253; Circulation (1963), 28, 987-93$USP, INN, BAN, JAN	Am. Heart J. (1976), 92(5), 661-4; Adv. Drug Res. (1970), 5, 197-253; Circulation (1963), 28, 987-93	51-30-9, 7683-59-2 [isoproterenol]	synthetic	USP, INN, BAN, JAN	AEROLONE
1502389	OLSALAZINE SODIUM	121115-06	F10	antiinflammatory	AZODISAL SODIUM$antiinflammatory$synthetic; CJ-91B$Am. J. Gastroenterol. (1985), 80(3), 203-5; Clin. Pharm. (1992), 11(6), 514-28; Am. J. Gastroenterol. (1985), 80(3), 203-5$USAN, INN, BAN	Am. J. Gastroenterol. (1985), 80(3), 203-5; Clin. Pharm. (1992), 11(6), 514-28; Am. J. Gastroenterol. (1985), 80(3), 203-5	6054-98-4	synthetic; CJ-91B	USAN, INN, BAN	AZODISAL SODIUM
1500359	ISOXSUPRINE HYDROCHLORIDE	121115-06	F11	vasodilator	VASODILAN$vasodilator$synthetic$Mol. Pharmacol. (1976), 12(1), 16-31; Br. J. Pharmacol. (1972), 45(3), 510-18; Recl. Trav. Chim. Pays-Bas Belg. (1959), 78, 22-42$USP, INN, BAN, JAN	Mol. Pharmacol. (1976), 12(1), 16-31; Br. J. Pharmacol. (1972), 45(3), 510-18; Recl. Trav. Chim. Pays-Bas Belg. (1959), 78, 22-42	579-56-6, 395-28-8 [isoxsuprine]	synthetic	USP, INN, BAN, JAN	VASODILAN
1500360	KANAMYCIN A SULFATE	121115-06	G02	antibacterial	KANTREX$antibacterial$Streptomyces kanamyceticus$Anti-Infect. Agents Med. Chem. (2007), 6(2), 107-117; Bull. Chem. Soc. Jpn. (1959), 32, 81-4; J. Am. Chem. Soc. (1958), 80, 4115$USP, INN, BAN, JAN	Anti-Infect. Agents Med. Chem. (2007), 6(2), 107-117; Bull. Chem. Soc. Jpn. (1959), 32, 81-4; J. Am. Chem. Soc. (1958), 80, 4115	25389-94-0, 133-92-6 [replaced], 59-01-8 [kanamycin]	Streptomyces kanamyceticus	USP, INN, BAN, JAN	KANTREX
1500362	KETOCONAZOLE	121115-06	G03	antifungal, PXR/SRC1 & CAR/SRC1 inhibitor	KETOZOLE$antifungal, PXR/SRC1 & CAR/SRC1 inhibitor$synthetic; R-41400$Oncogene 26:258 (2007)$USP, INN, BAN, JAN	Oncogene 26:258 (2007)	65277-42-1	synthetic; R-41400	USP, INN, BAN, JAN	KETOZOLE
1500363	LACTULOSE	121115-06	G04	laxative	ACILAC$laxative$synthetic$Gut 13:859 (1972); Carcinogenesis 18:517 (1997); Evid Based Nurs 14:61 (2011)$USP, INN, BAN, JAN	Gut 13:859 (1972); Carcinogenesis 18:517 (1997); Evid Based Nurs 14:61 (2011)	4618-18-2	synthetic	USP, INN, BAN, JAN	ACILAC
1500368	LINCOMYCIN HYDROCHLORIDE	121115-06	G05	antibacterial	LINCOCIN$antibacterial$Streptomyces lincolnensis, S espinosus, S variabilis; U-10149$Toxicol Appl Pharmacol 6:476 (1964); Gazz Med Ital 138:41 (1979)$USAN, INN, BAN	Toxicol Appl Pharmacol 6:476 (1964); Gazz Med Ital 138:41 (1979)	7179-49-9, 859-18-7 [anhydrous], 154-21-2 [lincomycin]	Streptomyces lincolnensis, S espinosus, S variabilis; U-10149	USAN, INN, BAN	LINCOCIN
1504108	AZILSARTAN KAMEDOXOMIL	121115-06	G06	antihypertensive, AT1 angiotensin II antagonist	EDARBI$antihypertensive, AT1 angiotensin II antagonist$synthetic; TAK-491$Formulary 45:342 (2010); J Hypertension 28:e442 (2010); J Clin Hypertension 13:81 (2011)$USAN, INN	Formulary 45:342 (2010); J Hypertension 28:e442 (2010); J Clin Hypertension 13:81 (2011)	863031-24-7	synthetic; TAK-491	USAN, INN	EDARBI
1500383	MEPENZOLATE BROMIDE	121115-06	G07	anticholinergic	CANTIL$anticholinergic$synthetic$Am. J. Dig. Dis. (1960), 5, 639-54; Arch. Int. Pharmacodyn. Ther. (1959), 121, 78-84; J. Am. Pharm. Assoc. (1957), 46, 592-4$USP-XXIII, INN, BAN	Am. J. Dig. Dis. (1960), 5, 639-54; Arch. Int. Pharmacodyn. Ther. (1959), 121, 78-84; J. Am. Pharm. Assoc. (1957), 46, 592-4	76-90-4, 25990-43-6 [mepenzolate]	synthetic	USP-XXIII, INN, BAN	CANTIL
1500379	MEDROXYPROGESTERONE ACETATE	121115-06	G08	contraceptive	PROVERA$contraceptive$semisynthetic; NSC-26386$Am. J. Obstet. Gynecol. (1994), 170(5 Pt 2), 1543-9; Proc. Soc. Exp. Biol. Med. (1960), 103, 175-7; J. Am. Chem. Soc. (1958), 80, 2904-5$USP, INN, BAN, JAN	Am. J. Obstet. Gynecol. (1994), 170(5 Pt 2), 1543-9; Proc. Soc. Exp. Biol. Med. (1960), 103, 175-7; J. Am. Chem. Soc. (1958), 80, 2904-5	71-58-9, 520-85-4 [medroxyprogesterone]	semisynthetic; NSC-26386	USP, INN, BAN, JAN	PROVERA
1500395	METHICILLIN SODIUM	121115-06	G09	antibacterial	STAPHCILLIN$antibacterial$semisynthetic; BRL-1241, SQ-16123, X-1497$Adv. Pharmacol. Chemother. (1973), 11, 151-220; Lancet (1960), 2(7150), 564-7; Br. Med. J. (1960), 2, 694-9$USAN, INN, BAN, JAN	Adv. Pharmacol. Chemother. (1973), 11, 151-220; Lancet (1960), 2(7150), 564-7; Br. Med. J. (1960), 2, 694-9	7246-14-2, 132-92-3 [anhydrous], 61-32-5 [methicillin]	semisynthetic; BRL-1241, SQ-16123, X-1497	USAN, INN, BAN, JAN	STAPHCILLIN
1500655	ACONITINE	121115-06	G10	anesthetic (gastric), antipyretic, and cardiotoxin		Neuropharmacol 34: 1139 (1995); Biochem Pharmacol 55: 883 (1998)	302-27-2	Aconitum spp	USP-X, BP-1934
1500508	PROGESTERONE	121115-06	G11	progestogen	ENDOMETRIN$progestogen$semisynthetic; NSC-9704$Proc Soc Exp Biol Med 46:116 (1941); Vitam Horm 23:209 (1965)$USP, INN, BAN, JAN	Proc Soc Exp Biol Med 46:116 (1941); Vitam Horm 23:209 (1965)	57-83-0	semisynthetic; NSC-9704	USP, INN, BAN, JAN	ENDOMETRIN
1500404	METHYLERGONOVINE MALEATE	121115-06	H02	oxytocic	METHERGINE$oxytocic$semisynthetic$Drugs (1998), 56(4), 523-535; Headache (1997), 37(7), 437-42; J. Am. Pharm. Assoc., Sci. Ed. (1947), 36, 145-9$USP, INN, BAN, JAN	Drugs (1998), 56(4), 523-535; Headache (1997), 37(7), 437-42; J. Am. Pharm. Assoc., Sci. Ed. (1947), 36, 145-9	57432-61-8, 113-42-8 [methylergonovine]	semisynthetic	USP, INN, BAN, JAN	METHERGINE
1500400	METHOXSALEN	121115-06	H03	antipsoriatic, pigmentation agent	OXSORALENE$antipsoriatic, pigmentation agent$Amni visnaga$Annu Rev Pharmacol Toxicol 20:235 (1980); Clin Pharmacol Therap 71:153 (2002)$USP, BAN, JAN	Annu Rev Pharmacol Toxicol 20:235 (1980); Clin Pharmacol Therap 71:153 (2002)	298-81-7	Amni visnaga	USP, BAN, JAN	OXSORALENE
1500434	NITROFURAZONE	121115-06	H04	antiinfective (topical)	ACTIN-N$antiinfective (topical)$synthetic$Drugs (2001), 61(3), 353-364; J. Med. Chem. (1970), 13(6), 1102-5; J. Med. Chem. (1967), 10(4), 530-3$USP, INN, BAN	Drugs (2001), 61(3), 353-364; J. Med. Chem. (1970), 13(6), 1102-5; J. Med. Chem. (1967), 10(4), 530-3	59-87-0	synthetic	USP, INN, BAN	ACTIN-N
1500408	METHYLTHIOURACIL	121115-06	H05	antithyroid agent		Acta Endocrinol. (1948), 1(3), 248-57; Am. J. Med. Sci. (1947), 214(4), 349-62; Acta Med. Scand. (1946), 125, 263-82	56-04-2	synthetic	USP-XXI, INN
1500413	MICONAZOLE NITRATE	121115-06	H06	antifungal (topical)	MONISTAT$antifungal (topical)$synthetic$Drugs (1975), 9(6), 406-23; Chemotherapy (1972), 17(6), 392-404; J. Med. Chem. (1969), 12(5), 784-91$USP, JAN	Drugs (1975), 9(6), 406-23; Chemotherapy (1972), 17(6), 392-404; J. Med. Chem. (1969), 12(5), 784-91	22832-87-7, 22916-47-8 [miconazole]	synthetic	USP, JAN	MONISTAT
1500427	NEOMYCIN SULFATE	121115-06	H07	antibacterial	MYCIFRADIN$antibacterial$Streptomyces fradiae$Am. J. Med. (1986), 80(6B), 2-14; J. Clin. Invest. (1949), 28, 934-9; Science (1949), 109(2830), 305-7$USP, JAN	Am. J. Med. (1986), 80(6B), 2-14; J. Clin. Invest. (1949), 28, 934-9; Science (1949), 109(2830), 305-7	1405-10-3, 1404-04-2 [neomycin]	Streptomyces fradiae	USP, JAN	MYCIFRADIN
1500435	NITROMIDE	121115-06	H08	antibacterial, coccidiostat		Arch. Biochem. Biophys. (2001), 393(2), 199-206; Mol. Pharmacol. (1977), 13(2), 269-82; Radiat. Res. (1976), 65(3), 529-39	121-81-3	synthetic; NSC-60719	USAN
1500450	OXIDOPAMINE HYDROCHLORIDE	121115-06	H09	adrenergic agonist (opthalmic)		Neurotoxic. Res. (2007), 11(3,4), 151-167; Brain Res. (1970), 24(2), 364-7; Br. J. Pharmacol. (1970), 40(4), 836-46	28094-15-7	synthetic	USAN, INN
1500438	NORETHINDRONE ACETATE	121115-06	H10	Oral contraceptive (in combination with estrogen)	AYGESTIN$Oral contraceptive (in combination with estrogen)$synthetic; NSC-9564$Am. J. Obstet. Gynecol. (2001), 185(2, Suppl.), S24-S31; Regul. Toxicol. Pharmacol. (2001), 34(1), 53-61; J. Am. Chem. Soc. (1959), 81, 436-8$USP	Am. J. Obstet. Gynecol. (2001), 185(2, Suppl.), S24-S31; Regul. Toxicol. Pharmacol. (2001), 34(1), 53-61; J. Am. Chem. Soc. (1959), 81, 436-8	51-98-9	synthetic; NSC-9564	USP	AYGESTIN
1505012	EXEMESTANE	121115-06	H11	antineoplastic, aromatase inhibitor	AROMASIN$antineoplastic, aromatase inhibitor$synthetic; PNU-155971, FCE-24304$J Steroid Biochem 30:391 (1988)$USAN, INN, BAN	J Steroid Biochem 30:391 (1988)	107868-30-4	synthetic; PNU-155971, FCE-24304	USAN, INN, BAN	AROMASIN
1500447	ORPHENADRINE CITRATE	121115-07	A02	muscle relaxant (skeletal), antihistaminic	NORFLEX$muscle relaxant (skeletal), antihistaminic$synthetic$J. Med. Pharm. Chem. (1960), 2, 57-77; Arzneim. Forsch. (1955), 5, 72-3; J. Int. Med. Res. (1991), 19(2), 71-87$USP, INN, BAN	J. Med. Pharm. Chem. (1960), 2, 57-77; Arzneim. Forsch. (1955), 5, 72-3; J. Int. Med. Res. (1991), 19(2), 71-87	4682-36-4, 83-98-7 [orphenadrine]	synthetic	USP, INN, BAN	NORFLEX
1500465	PENICILLIN G POTASSIUM	121115-07	A03	antibacterial	PENTIDS$antibacterial$Penicillium spp$Avian Diseases 52:407 (2008)$USP, BAN, JAN	Avian Diseases 52:407 (2008)	69-57-8, 61-33-6 [penicillin, G]	Penicillium spp	USP, BAN, JAN	PENTIDS
1500467	PENICILLIN V POTASSIUM	121115-07	A04	antibacterial	BEEPEN-VK$antibacterial$semisynthetic$Pediatrics 25:27 (1960)$USP, JAN	Pediatrics 25:27 (1960)	132-98-9, 87-08-1 [penicillin, V]	semisynthetic	USP, JAN	BEEPEN-VK
1500774	LEVOTHYROXINE	121115-07	A05	antihypercholesterimic, thyromimetic	SYNTHROID$antihypercholesterimic, thyromimetic$thyroid gland$Biochem J 20: 293, 300 (1926)$USP, INN, BAN, JAN	Biochem J 20: 293, 300 (1926)	51-48-9	thyroid gland	USP, INN, BAN, JAN	SYNTHROID
1500483	PHENYLEPHRINE HYDROCHLORIDE	121115-07	A06	mydriatic, decongestant	AFRIN$mydriatic, decongestant$synthetic$J Pharmacol Exp Ther 86:284 (1946); Anal Profiles Drug Subs 3:483 (1974)$USP, INN, BAN, JAN	J Pharmacol Exp Ther 86:284 (1946); Anal Profiles Drug Subs 3:483 (1974)	61-76-7, 59-42-7 [phenylephrine]	synthetic	USP, INN, BAN, JAN	AFRIN
1502387	LUMIRACOXIB	121115-07	A07	antiinflammatory, analgesic, antiarthritic	PREXIGE$antiinflammatory, analgesic, antiarthritic$synthetic; COX-189$Br. J. Pharmacol. (2005), 144(4), 538-550; Drugs (2004), 64(19), 2237-2246; Int. J. Clin. Pract. (2004), 58(6), 606-611$USAN, INN, BAN	Br. J. Pharmacol. (2005), 144(4), 538-550; Drugs (2004), 64(19), 2237-2246; Int. J. Clin. Pract. (2004), 58(6), 606-611	220991-20-8	synthetic; COX-189	USAN, INN, BAN	PREXIGE
1500486	PHYSOSTIGMINE SALICYLATE	121115-07	A08	cholinergic, anticholinesterase, miotic	ANTILIRIUM$cholinergic, anticholinesterase, miotic$Physostigma venenosum$J Chem Soc 1954: 3651$USP, JAN	J Chem Soc 1954: 3651	57-64-7, 57-47-6 [physostigmine]	Physostigma venenosum	USP, JAN	ANTILIRIUM
1500487	PILOCARPINE NITRATE	121115-07	A09	antiglaucoma agent, miotic	PILAGAN$antiglaucoma agent, miotic$Pilocarpus spp.$Boll Chim Farm106:8 (1967); Anal Profiles Drug Subs 12:385 (1983)$USP	Boll Chim Farm106:8 (1967); Anal Profiles Drug Subs 12:385 (1983)	148-72-1, 92-13-7 [pilocarpine]	Pilocarpus spp.	USP	PILAGAN
1500488	PINDOLOL	121115-07	A10	antihypertensive, antianginal, antiarrhythmic, antiglaucoma	VISKEN$antihypertensive, antianginal, antiarrhythmic, antiglaucoma$synthetic; LB-46$Am Heart J 104 Suppl 2(2):333 (1982); Neurochem Res 21:557 (1996)$USP, INN, BAN, JAN	Am Heart J 104 Suppl 2(2):333 (1982); Neurochem Res 21:557 (1996)	13523-86-9	synthetic; LB-46	USP, INN, BAN, JAN	VISKEN
1500489	PIPERACILLIN SODIUM	121115-07	A11	antibacterial	PIPRACIL$antibacterial$semisynthetic; T-1220, CL-227193$Chemotherapy (Tokyo) 25:816 (1977); 36 Suppl 7:1 (1988); Clin Ther 7 Suppl B:28, 36 (1985)$USP, INN, BAN, JAN	Chemotherapy (Tokyo) 25:816 (1977); 36 Suppl 7:1 (1988); Clin Ther 7 Suppl B:28, 36 (1985)	59703-84-3, 66258-76-2 [piperacillin], 61477-96-1 [anhydrous]	semisynthetic; T-1220, CL-227193	USP, INN, BAN, JAN	PIPRACIL
1504258	NATEGLINIDE	121115-07	B02	antidiabetic	STARLIX$antidiabetic$synthetic; A-4166, DJN-608$Diabetes Res Clin Pract 12:53 (1991); Yakuri To Chiryo 25 Suppl 1:S5, S9 (1997)$USAN, INN, BAN	Diabetes Res Clin Pract 12:53 (1991); Yakuri To Chiryo 25 Suppl 1:S5, S9 (1997)	105816-04-4	synthetic; A-4166, DJN-608	USAN, INN, BAN	STARLIX
1500491	PIROXICAM	121115-07	B03	antiinflammatory	FELDENE$antiinflammatory$synthetic; CP-16171$Drugs 22:165 (1981); 28:292 (1984); Am J Med 81 Suppl 5B:1 (1986)$USP, INN, BAN, JAN	Drugs 22:165 (1981); 28:292 (1984); Am J Med 81 Suppl 5B:1 (1986)	36322-90-4	synthetic; CP-16171	USP, INN, BAN, JAN	FELDENE
1500492	POLYMYXIN B SULFATE	121115-07	B04	antibacterial	AEROSPORIN$antibacterial$Bacillus polymyxa$N Engl J Med 271:633 (1964); J Bacteriol.93:1463 (1967); Biochem Biophys Res Commun 109:1129 (1982)$USP, INN, BAN, JAN	N Engl J Med 271:633 (1964); J Bacteriol.93:1463 (1967); Biochem Biophys Res Commun 109:1129 (1982)	1405-20-5, 1404-26-8 [polymyxin B]	Bacillus polymyxa	USP, INN, BAN, JAN	AEROSPORIN
1500494	PRAZIQUANTEL	121115-07	B05	anthelmintic; EMBAY-8440	BILTRICIDE$anthelmintic; EMBAY-8440$synthetic$Eur J Clin Pharmacol 14:281 (1978); N Engl J Med 310:101 (1984)$USP, INN, BAN, JAN	Eur J Clin Pharmacol 14:281 (1978); N Engl J Med 310:101 (1984)	55268-74-1	synthetic	USP, INN, BAN, JAN	BILTRICIDE
1500495	PRAZOSIN HYDROCHLORIDE	121115-07	B06	antihypertensive	MINIPRESS$antihypertensive$synthetic; CP-12299-1$Drugs 25:339 (1983); Cardiology 73:164 (1986); Anal Profiles Drug Subs 18:351 (1989)$USP, INN, BAN, JAN	Drugs 25:339 (1983); Cardiology 73:164 (1986); Anal Profiles Drug Subs 18:351 (1989)	19237-84-4, 19216-56-9 [prazosin]	synthetic; CP-12299-1	USP, INN, BAN, JAN	MINIPRESS
1500496	PREDNISOLONE	121115-07	B07	glucocorticoid	DELTA-CORTEF$glucocorticoid$semisynthetic; NSC-9120$Ther Drug Monit 2:169 (1980); Anal Profiles Drug Subs Excip 21:415 (1992)$USP, INN, BAN, JAN	Ther Drug Monit 2:169 (1980); Anal Profiles Drug Subs Excip 21:415 (1992)	50-24-8 [anhydrous], 52438-85-4 [sesquihydrate]	semisynthetic; NSC-9120	USP, INN, BAN, JAN	DELTA-CORTEF
1500497	PREDNISOLONE ACETATE	121115-07	B08	glucocorticoid	METICOTOLONE$glucocorticoid$semisynthetic$Ther Drug Monit 2:169 (1980); Anal Profiles Drug Subs Excip 21:415 (1992)$USP, JAN	Ther Drug Monit 2:169 (1980); Anal Profiles Drug Subs Excip 21:415 (1992)	52-21-1	semisynthetic	USP, JAN	METICOTOLONE
1500499	PREDNISONE	121115-07	B09	glucocorticoid	DECORTIN$glucocorticoid$semisynthetic; NSC-10023$J Pediatric Surg 7:223 (1972); Environ Toxicol Chem 22:534 (2003)$USP, INN, BAN	J Pediatric Surg 7:223 (1972); Environ Toxicol Chem 22:534 (2003)	53-03-2	semisynthetic; NSC-10023	USP, INN, BAN	DECORTIN
1500500	PRIMAQUINE PHOSPHATE	121115-07	B10	antimalarial		J Infect Dis 169:932 (1994); Am J Trop Med Hyg 61:973 (1999)	63-45-6, 90-34-6 [primaquine]	synthetic; SN-13272	USP, INN, BAN
1500501	PRIMIDONE	121115-07	B11	anticonvulsant	MYSOLINE$anticonvulsant$synthetic$anal Profiles Drug Subs 2:409 (1973); 17:749 (1988)$USP, INN, BAN, JAN	anal Profiles Drug Subs 2:409 (1973); 17:749 (1988)	125-33-7	synthetic	USP, INN, BAN, JAN	MYSOLINE
1500502	PROBENECID	121115-07	C02	uricosuric	PROBENEMID$uricosuric$synthetic$J Pharmacol Exp Ther 102:208 (1951); Anal Profiles Drug Subs 10:639 (1981)$USP, INN, BAN, JAN	J Pharmacol Exp Ther 102:208 (1951); Anal Profiles Drug Subs 10:639 (1981)	57-66-9	synthetic	USP, INN, BAN, JAN	PROBENEMID
1500503	PROCAINAMIDE HYDROCHLORIDE	121115-07	C03	antiarrhythmic	PROCAN$antiarrhythmic$synthetic$Anal Profiles Drug Subs 4:333 (1975); Br Heart J 44:589 (1980)$USP, INN, BAN, JAN	Anal Profiles Drug Subs 4:333 (1975); Br Heart J 44:589 (1980)	614-39-1, 51-06-9 [procainamide]	synthetic	USP, INN, BAN, JAN	PROCAN
1500504	PROCAINE HYDROCHLORIDE	121115-07	C04	anesthetic (local)	NOVOCAIN$anesthetic (local)$synthetic$J Am Pharm Assoc Sci Ed 45:382 (1956); Toxicol Appl Pharmacol 18:185 (1971)$USP, JAN	J Am Pharm Assoc Sci Ed 45:382 (1956); Toxicol Appl Pharmacol 18:185 (1971)	51-05-8, 59-46-1 [procaine]	synthetic	USP, JAN	NOVOCAIN
1500505	PROCHLORPERAZINE EDISYLATE	121115-07	C05	antiemetic, antipsychotic, treatment of vertigo	COMPAZINE$antiemetic, antipsychotic, treatment of vertigo$synthetic; Bay A-173; RP-6140, SKF-4657$C R SeancesSoc Biol Ses Fil 152:1371 (1958); Can Psychiatr Assoc J 14:267 (1969); Br J Clin Pract 42:228 (1988)$USP, JAN	C R SeancesSoc Biol Ses Fil 152:1371 (1958); Can Psychiatr Assoc J 14:267 (1969); Br J Clin Pract 42:228 (1988)	1257-78-9, 84-02-6 [prochlorperazine maleate], 58-38-8 [prochlorperazine]	synthetic; Bay A-173; RP-6140, SKF-4657	USP, JAN	COMPAZINE
1500507	PROCYCLIDINE HYDROCHLORIDE	121115-07	C06	anticholinergic	KEMADRIN$anticholinergic$synthetic$Arch Int Pharmacodyn 184:233 (1970); Neuropharmacology 44:739 (2003)$USP, INN, BAN	Arch Int Pharmacodyn 184:233 (1970); Neuropharmacology 44:739 (2003)	1508-76-5, 77-37-2 [procyclidine]	synthetic	USP, INN, BAN	KEMADRIN
1500509	PROMAZINE HYDROCHLORIDE	121115-07	C07	antipsychotic	SPARINE$antipsychotic$synthetic; RP-3276, Wy-1094, A-145$Lancet. 273:925 (1957); Br Med J 1: 595 (1960); Pharmacology 33:311 (1986); J Biochem Toxicol 5:245 (1990)$USP, INN, BAN	Lancet. 273:925 (1957); Br Med J 1: 595 (1960); Pharmacology 33:311 (1986); J Biochem Toxicol 5:245 (1990)	53-60-1, 58-40-2 [promazine]	synthetic; RP-3276, Wy-1094, A-145	USP, INN, BAN	SPARINE
1500511	PROPANTHELINE BROMIDE	121115-07	C08	anticholinergic	PROBANTHINE$anticholinergic$synthetic$Clin Pharmacol Ther 13:212 (1972); Fundamental Appl Toxicol 9:496 (1987)$USP, INN, BAN, JAN	Clin Pharmacol Ther 13:212 (1972); Fundamental Appl Toxicol 9:496 (1987)	50-34-0, 298-50-0 [propantheline]	synthetic	USP, INN, BAN, JAN	PROBANTHINE
1500514	DEXPROPRANOLOL HYDROCHLORIDE	121115-07	C09	antihypertensive, antianginal, antiarrhythmic		J. Med. Chem. (1971), 14(4), 326-8; Br. Med. J. (1969), 4(5680), 399-401; J. Med. Chem. (1968), 11(6), 1118-21	13071-11-9	synthetic; AY-20694, ICI-47319	USAN, INN, BAN
1503740	BUTYLATED HYDROXYANISOLE	121115-07	C10	antioxidant		Chem Biol Interact 80:109 (1991); Food Chem Toxicol 37:1027 (1999)	25013-16-5	synthetic	NF, BAN
2300347	PENTYLENETETRAZOL	121115-07	C11	analeptic, circulation stimulant	CARDIAZOL$analeptic, circulation stimulant$synthetic$Toxicol Appl Pharmacol 18:185 (1971)$NF-XIII, INN, BAN	Toxicol Appl Pharmacol 18:185 (1971)	54-95-5	synthetic	NF-XIII, INN, BAN	CARDIAZOL
1500517	PYRANTEL PAMOATE	121115-07	D02	anthelmintic	NEMEX$anthelmintic$synthetic; CP-10423-16$Vet Rec 79:590 (1966); J Parasitol 53:1085 (9167); J Pharm Pharmacol 22:26 (1970)$USP, INN, BAN, JAN	Vet Rec 79:590 (1966); J Parasitol 53:1085 (9167); J Pharm Pharmacol 22:26 (1970)	22204-24-6, 15686-83-6 [pyrantel]	synthetic; CP-10423-16	USP, INN, BAN, JAN	NEMEX
1500518	PYRAZINAMIDE	121115-07	D03	antibacterial, tuberculostatic	TEBRAZID$antibacterial, tuberculostatic$synthetic; D-50$J Pharmacol Exp Ther 180:411 (1972); Chest 94:845 (1988); JAMA 283:1445 (2000)$USP, INN, BAN, JAN	J Pharmacol Exp Ther 180:411 (1972); Chest 94:845 (1988); JAMA 283:1445 (2000)	98-96-4	synthetic; D-50	USP, INN, BAN, JAN	TEBRAZID
1500519	PYRILAMINE MALEATE	121115-07	D04	antihistaminic	ANTAMINE$antihistaminic$synthetic; RP-2786$Arzneim Forsch 7:237 (1957); 13:324 (1963)$USP, INN, BAN	Arzneim Forsch 7:237 (1957); 13:324 (1963)	59-33-6, 91-84-9 [pyrilamine]	synthetic; RP-2786	USP, INN, BAN	ANTAMINE
1500520	PYRIMETHAMINE	121115-07	D05	antimalarial	DARAPRIM$antimalarial$synthetic; RP-4753$Am J Med 84:94 (1988); Ann Intern Med 116:33 (1992); Br Med J 328:545 (2004)$USP, INN, BAN, JAN	Am J Med 84:94 (1988); Ann Intern Med 116:33 (1992); Br Med J 328:545 (2004)	58-14-0	synthetic; RP-4753	USP, INN, BAN, JAN	DARAPRIM
1500521	PYRVINIUM PAMOATE	121115-07	D06	anthelmintic	POVAN$anthelmintic$synthetic$Am J Nursing 62:24 (1962); Toxicol Appl Pharmacol 74:293 (1984)$USP, BAN, JAN	Am J Nursing 62:24 (1962); Toxicol Appl Pharmacol 74:293 (1984)	3546-41-6	synthetic	USP, BAN, JAN	POVAN
1500522	QUINACRINE HYDROCHLORIDE	121115-07	D07	anthelmintic, antimalarial, intercalating agent	ATABRINE$anthelmintic, antimalarial, intercalating agent$synthetic; RP-866, SN-390$J Pharmacol Exp Ther 81:307 (1944); Am J Psychiatry 102:805 (1946); Life Sci 36:277 (1985)$USP-XXII, INN, BAN	J Pharmacol Exp Ther 81:307 (1944); Am J Psychiatry 102:805 (1946); Life Sci 36:277 (1985)	6151-30-0, 69-05-6 [anhydrous], 83-89-6 [quinacrine]	synthetic; RP-866, SN-390	USP-XXII, INN, BAN	ATABRINE
1500523	QUINIDINE GLUCONATE	121115-07	D08	antiarrhythmic, antimalarial	DURAQUIN$antiarrhythmic, antimalarial$Cinchona spp$J Clin Pharmacol 22:264 (1982); Annals Int Med 103:307 (1985)$USP	J Clin Pharmacol 22:264 (1982); Annals Int Med 103:307 (1985)	7054-25-3, 6591-63-5 [quinidine sulfate], 56-54-2 [quinidine]	Cinchona spp	USP	DURAQUIN
1500524	QUININE SULFATE	121115-07	D09	antimalarial, skeletal muscle relaxant	QUALAQUIN$antimalarial, skeletal muscle relaxant$Cinchona spp$J Infect Dis 169:467 (1994); Angew Chem Int Ed 44:854 (2005)$USP, JAN	J Infect Dis 169:467 (1994); Angew Chem Int Ed 44:854 (2005)	6119-70-6, 804-63-7 [anhydrous], 130-95-0 [quinine]	Cinchona spp	USP, JAN	QUALAQUIN
1502008	CIPROFIBRATE	121115-07	D10	antihyperlipidemic		Angiolology 53:273 (2002); Biochem J 373:941 (2003)	52214-84-3	synthetic; WIN-35833	USAN, INN, BAN
1500526	RESERPINE	121115-07	D11	antihypertensive	SERPASIL$antihypertensive$Rauwolfia serpentina$Anal Profiles Drug Subs 4:384 (1975); Toxicol Pathol 8:1 (1980)$USP, INN, BAN, JAN	Anal Profiles Drug Subs 4:384 (1975); Toxicol Pathol 8:1 (1980)	50-55-5	Rauwolfia serpentina	USP, INN, BAN, JAN	SERPASIL
1506077	METICRANE	121115-07	E02	diuretic, antihypertensive		Ann. Pharm. Fr(1970), 28(7-8), 497-509. ; Therapie (1967), 22(1), 137-47. ; Therapie (1965), 20(5), 1305-10.	1084-65-7	synthetic; SD-17102	INN, JAN
1500529	RIFAMPIN	121115-07	E03	antibacterial (tuberculostatic)	RIFADIN$antibacterial (tuberculostatic)$semisynthetic; L-5103, Ba-41166/E, NSC-113926$Arzneim Forsch 17:523, 526, 534 (1967); 21:1907 (1971)$USP, INN, BAN, JAN	Arzneim Forsch 17:523, 526, 534 (1967); 21:1907 (1971)	13292-46-1	semisynthetic; L-5103, Ba-41166/E, NSC-113926	USP, INN, BAN, JAN	RIFADIN
1503835	IODIXANOL	121115-07	E04	radiopaque agent	VISIPAQUE$radiopaque agent$synthetic; 2-5410-3A$Drugs (1996), 52(6), 899-927; Invest. Radiol. (1990), 25 Suppl 1S113-4; Br. J. Radiol. (1986), 59(706), 987-91$USP, INN, BAN	Drugs (1996), 52(6), 899-927; Invest. Radiol. (1990), 25 Suppl 1S113-4; Br. J. Radiol. (1986), 59(706), 987-91	92339-11-2	synthetic; 2-5410-3A	USP, INN, BAN	VISIPAQUE
1500531	SALICYL ALCOHOL	121115-07	E05	anesthetic (local), antiinflammatory	SALICAIN$anesthetic (local), antiinflammatory$Populus sieboldii$J Med Chem 13:957 (1970); Chem Pharm Bull 40:2191 (1992)$USAN	J Med Chem 13:957 (1970); Chem Pharm Bull 40:2191 (1992)	90-01-7	Populus sieboldii	USAN	SALICAIN
1500532	SALICYLAMIDE	121115-07	E06	analgesic	URTOSAL$analgesic$synthetic$J Pharmacol Exp Ther 89:205 (1947); J Clin Pharmacol J New Drugs 7:150 (1967)$USP, INN, BAN, JAN	J Pharmacol Exp Ther 89:205 (1947); J Clin Pharmacol J New Drugs 7:150 (1967)	65-45-2	synthetic	USP, INN, BAN, JAN	URTOSAL
1500533	SODIUM SALICYLATE	121115-07	E07	keratolytic	IDOCYL$keratolytic$synthetic$Toxicol Appl Pharmacol 18:185 (1971); Brit J Clin Pharmacol 27:607 (1989);$USP, JAN	Toxicol Appl Pharmacol 18:185 (1971); Brit J Clin Pharmacol 27:607 (1989);	54-21-7	synthetic	USP, JAN	IDOCYL
1500536	SISOMICIN SULFATE	121115-07	E08	antibacterial, binds to ribosomes	SISEPTIN$antibacterial, binds to ribosomes$Micromonospora myoensis; SCH-13475$J Antibiot 23:551, 559 (1970); Drugs 27:548 (1984)$USP, BAN, JAN	J Antibiot 23:551, 559 (1970); Drugs 27:548 (1984)	53179-09-2, 32385-11-8 [sisomicin]	Micromonospora myoensis; SCH-13475	USP, BAN, JAN	SISEPTIN
1500538	SPECTINOMYCIN HYDROCHLORIDE	121115-07	E09	antibacterial	TROBICIN$antibacterial$Streptomyces spectabilis; CHX-3101; M-141, U-18409AE$Ann Intern Med 84:712 (1976); Med Clin North Am 66:169 (1982)$USP, INN, BAN, JAN	Ann Intern Med 84:712 (1976); Med Clin North Am 66:169 (1982)	22189-32-8, 21736-83-4 [anhydrous], 1695-77-8 [spectinomycin]	Streptomyces spectabilis; CHX-3101; M-141, U-18409AE	USP, INN, BAN, JAN	TROBICIN
1500539	SPIRONOLACTONE	121115-07	E10	diuretic, aldosterone antagonist	ALDACTONE$diuretic, aldosterone antagonist$synthetic; SC-9420$Clin Endocrinol Metab 15:363 (1986); Clin Ther 8:568 (1986); N Engl J Med 341 (709 (1999)$USP, INN, BAN, JAN	Clin Endocrinol Metab 15:363 (1986); Clin Ther 8:568 (1986); N Engl J Med 341 (709 (1999)	52-01-7	synthetic; SC-9420	USP, INN, BAN, JAN	ALDACTONE
1500541	STREPTOMYCIN SULFATE	121115-07	E11	antibacterial (tuberculostatic)	AGRI-STREP$antibacterial (tuberculostatic)$Streptomyces griseus$Adv Carbohydr Chem 3:337 (1948); Anal Profiles Drug Subs 16:507 (1986)$USP, INN, BAN, JAN	Adv Carbohydr Chem 3:337 (1948); Anal Profiles Drug Subs 16:507 (1986)	3810-74-0, 57-92-1 [streptomycin]	Streptomyces griseus	USP, INN, BAN, JAN	AGRI-STREP
1500543	STREPTOZOSIN	121115-07	F02	antineoplastic, alkylating agent	ZANOSAR$antineoplastic, alkylating agent$synthetic; U-9889$Eur J Clin Pharmacol 7:89 (1969); Arzneim Forsch 22:830 (1972)$USAN, INN	Eur J Clin Pharmacol 7:89 (1969); Arzneim Forsch 22:830 (1972)	18883-66-4	synthetic; U-9889	USAN, INN	ZANOSAR
1500544	SULFABENZAMIDE	121115-07	F03	antibacterial	SULFABENZIDE$antibacterial$synthetic$JACS 65:2126 (1943)$USP, INN, BAN	JACS 65:2126 (1943)	127-71-9	synthetic	USP, INN, BAN	SULFABENZIDE
1500545	SULFACETAMIDE	121115-07	F04	antibacterial	ALBUCID$antibacterial$synthetic$Int J Dermatol 32:365 (1993); Anal Profiles Drug Subs Excip 23:471 (1994)$USP, INN, BAN	Int J Dermatol 32:365 (1993); Anal Profiles Drug Subs Excip 23:471 (1994)	144-80-9, 127-56-0 [anhydrous], 6209-17-2 [sulfacetamide sodium]	synthetic	USP, INN, BAN	ALBUCID
1500546	SULFADIAZINE	121115-07	F05	antibacterial	ADIAZINE$antibacterial$synthetic$Chemotherapy 14:195 (1969); Anal Profiles Drug Subs 11:523 (1982)$USP, INN, BAN, JAN	Chemotherapy 14:195 (1969); Anal Profiles Drug Subs 11:523 (1982)	68-35-9	synthetic	USP, INN, BAN, JAN	ADIAZINE
1500547	SULFAMERAZINE	121115-07	F06	antibacterial	MESULFA$antibacterial$synthetic; RP-2632$Vet Med (Prague) 13:619 (1968); Anal Profiles Drug Subs 6:515 (1977)$USP-XXIII, INN, BAN	Vet Med (Prague) 13:619 (1968); Anal Profiles Drug Subs 6:515 (1977)	127-79-7	synthetic; RP-2632	USP-XXIII, INN, BAN	MESULFA
1500548	SULFAMETHAZINE	121115-07	F07	antibacterial	SULFASURE$antibacterial$synthetic$Arch Immunol Ther Exp 16:804 (1968); Anal Profiles Drug Subs 7:401 (1978)$USP, INN, BAN	Arch Immunol Ther Exp 16:804 (1968); Anal Profiles Drug Subs 7:401 (1978)	57-68-1	synthetic	USP, INN, BAN	SULFASURE
1500549	SULFAMETHIZOLE	121115-07	F08	antibacterial	THIOSULFIL$antibacterial$synthetic$N Engl J Med 268:36, 92 (1963); J Antimicrob Chemother 52:837 (2003)$USP, INN, BAN, JAN	N Engl J Med 268:36, 92 (1963); J Antimicrob Chemother 52:837 (2003)	144-82-1	synthetic	USP, INN, BAN, JAN	THIOSULFIL
1500550	SULFAMETHOXAZOLE	121115-07	F09	antibacterial, antipneumocystis	GANTANOL$antibacterial, antipneumocystis$synthetic; Ro-4-2130$Anal Profiles Drug Subs 2:467 (1973); Chemotherapy 21:187 (1973); Rev Infect Dis 9 Suppl 2:S152 (1987)$USP, INN, BAN, JAN	Anal Profiles Drug Subs 2:467 (1973); Chemotherapy 21:187 (1973); Rev Infect Dis 9 Suppl 2:S152 (1987)	723-46-6	synthetic; Ro-4-2130	USP, INN, BAN, JAN	GANTANOL
1500551	SULFAPYRIDINE	121115-07	F10	antibacterial, dermatitis herpetiformis therapy	SULPHAPYRIDINE$antibacterial, dermatitis herpetiformis therapy$synthetic; M&B-693$J Pharmacol Exper Ther 84:203, 211 (1945); Br J Opthalmol 80:549 (1946)$USP, INN, BAN	J Pharmacol Exper Ther 84:203, 211 (1945); Br J Opthalmol 80:549 (1946)	144-83-2	synthetic; M&B-693	USP, INN, BAN	SULPHAPYRIDINE
1500552	SULFASALAZINE	121115-07	F11	anticolitis and Crohn's disease	AZULFIDINE$anticolitis and Crohn's disease$synthetic$Ann Rheum Dis 44:194 (1985); Anal Profiles Drug Subs 5:515 (1976)$USP, INN, BAN	Ann Rheum Dis 44:194 (1985); Anal Profiles Drug Subs 5:515 (1976)	599-79-1	synthetic	USP, INN, BAN	AZULFIDINE
1500553	SULFATHIAZOLE	121115-07	G02	antibacterial	THIAZAMIDE$antibacterial$synthetic$Anal Profiles Drug Subs Excip 22:389 (1993)$USP, INN, BAN	Anal Profiles Drug Subs Excip 22:389 (1993)	72-14-0	synthetic	USP, INN, BAN	THIAZAMIDE
1500554	SULFINPYRAZONE	121115-07	G03	uricosuric	ANTURANE$uricosuric$synthetic$N Engl J Med 298:289 (1978); 302:250 (1980); Drugs 20:179 (1980)$USP, INN, BAN, JAN	N Engl J Med 298:289 (1978); 302:250 (1980); Drugs 20:179 (1980)	57-96-5	synthetic	USP, INN, BAN, JAN	ANTURANE
1500555	SULFISOXAZOLE	121115-07	G04	antibacterial	SULFAFURAZOLE$antibacterial$synthetic$Arzneim Forsch 15:1441 (1965); Pediatrics 88:215 (1991)$USP, INN, BAN, JAN	Arzneim Forsch 15:1441 (1965); Pediatrics 88:215 (1991)	127-69-5	synthetic	USP, INN, BAN, JAN	SULFAFURAZOLE
1500556	SULINDAC	121115-07	G05	antiinflammatory	CLINORIL$antiinflammatory$synthetic$Drugs 16:97 (1978); Dig Dis 12:259 (1994)$USP, INN, BAN, JAN	Drugs 16:97 (1978); Dig Dis 12:259 (1994)	38194-50-2	synthetic	USP, INN, BAN, JAN	CLINORIL
1500557	TAMOXIFEN CITRATE	121115-07	G06	estrogen antagonist, antineoplastic	SOLTAMOX$estrogen antagonist, antineoplastic$synthetic; ICI-46474$J Clin Oncol 13:513 (1995); N Engl J Med 339:1609 (1998)$USP, INN, BAN, JAN	J Clin Oncol 13:513 (1995); N Engl J Med 339:1609 (1998)	54965-24-1, 10540-29-1 [tamoxifen]	synthetic; ICI-46474	USP, INN, BAN, JAN	SOLTAMOX
1500558	TERBUTALINE HEMISULFATE	121115-07	G07	betaadrenergic agonist, bronchodilator	BRETHAIRE$betaadrenergic agonist, bronchodilator$synthetic; KWD-2019$Anal Profiles Drug Subs 19:601 (1990); Crit Care Clin 7:639 (1991)$USP, INN, BAN, JAN	Anal Profiles Drug Subs 19:601 (1990); Crit Care Clin 7:639 (1991)	23031-32-5	synthetic; KWD-2019	USP, INN, BAN, JAN	BRETHAIRE
1500564	TETRACAINE HYDROCHLORIDE	121115-07	G08	anesthetic (local)	PONTOCAINE$anesthetic (local)$synthetic$Anesthesiology 11:606 (1950); Am J Health-System Pharm 54:388 (1997)$USP, BAN, JAN	Anesthesiology 11:606 (1950); Am J Health-System Pharm 54:388 (1997)	136-47-0, 94-24-6 [tetracaine]	synthetic	USP, BAN, JAN	PONTOCAINE
1500566	TETRACYCLINE HYDROCHLORIDE	121115-07	G09	antibacterial, antiamebic, antirickettsial	ACHROMYCIN$antibacterial, antiamebic, antirickettsial$Streptomyces spp$Toxicol Appl Pharmacol 18:185 (1971); Crit Rev Oral Biol Med 2:297 (1991)$USP, INN, BAN, JAN	Toxicol Appl Pharmacol 18:185 (1971); Crit Rev Oral Biol Med 2:297 (1991)	64-75-5, 60-54-8 [tetracycline]	Streptomyces spp	USP, INN, BAN, JAN	ACHROMYCIN
1500567	TETRAHYDROZOLINE HYDROCHLORIDE	121115-07	G10	adrenergic agonist, nasal decongestant	VISINE$adrenergic agonist, nasal decongestant$synthetic$Arch Otolaryngology 62:143 (1955); N Engl J Med 275:112 (1966); Br J Ophthalmol 92:149 (2008)$USP, INN, BAN, JAN	Arch Otolaryngology 62:143 (1955); N Engl J Med 275:112 (1966); Br J Ophthalmol 92:149 (2008)	522-48-5, 84-22-0 [tetrahydrozoline]	synthetic	USP, INN, BAN, JAN	VISINE
1500464	PENICILLAMINE	121115-07	G11	chelating agent (Cu), antirheumatic	CUPRIMINE$chelating agent (Cu), antirheumatic$semisynthetic$Br Med J 2:1423 (1976); Southern Med J 73:1053 (1980); Int J Morphol 25:717 (2007)$USP, INN, BAN, JAN	Br Med J 2:1423 (1976); Southern Med J 73:1053 (1980); Int J Morphol 25:717 (2007)	52-67-5	semisynthetic	USP, INN, BAN, JAN	CUPRIMINE
1300035	SODIUM GLUCONATE	121115-07	H02	electrolyte replenisher		J. Nutr. (2004), 134(4), 940-944	527-07-1	widespread in nature	USP
1500573	THIOGUANINE	121115-07	H03	antineoplastic, purine antimetabolite	TABLOID$antineoplastic, purine antimetabolite$synthetic; NSC-752$JACS 77:1676 (1955); JAMA 200:619 (1967); Nucl Acids Res 31:1331 (2003)$USP, INN, BAN	JACS 77:1676 (1955); JAMA 200:619 (1967); Nucl Acids Res 31:1331 (2003)	154-42-7, 5580-03-0 [hemihydrate]	synthetic; NSC-752	USP, INN, BAN	TABLOID
1500575	THIORIDAZINE HYDROCHLORIDE	121115-07	H04	antipsychotic	MELLARIL$antipsychotic$synthetic$Toxicol Appl Pharmacol 18:185 (1971); Curr Ther Res 21:587 (1977)$USP, INN, BAN	Toxicol Appl Pharmacol 18:185 (1971); Curr Ther Res 21:587 (1977)	130-61-0, 50-52-2 [thioridazine]	synthetic	USP, INN, BAN	MELLARIL
1500576	THIOTHIXENE	121115-07	H05	antipsychotic	NAVANE$antipsychotic$synthetic; P-4657B$Psychopharmacologica 12:142 (1968); Anal Profiles Drug Subs 18:527 (1989)$USP, INN, BAN, JAN	Psychopharmacologica 12:142 (1968); Anal Profiles Drug Subs 18:527 (1989)	5591-45-7, 3313-26-6 [//Z//]	synthetic; P-4657B	USP, INN, BAN, JAN	NAVANE
1500578	TIMOLOL MALEATE	121115-07	H06	betaadrenergic blocker	BLOCADREN$betaadrenergic blocker$synthetic$Clin Pharmacol Ther 13:138, 232 (1972); Drugs 17:38 (1979); N Engl Med 304:801 (1981); 310:9 (1984)$USP, JAN	Clin Pharmacol Ther 13:138, 232 (1972); Drugs 17:38 (1979); N Engl Med 304:801 (1981); 310:9 (1984)	26921-17-5, 91524-16-2 [timolol]	synthetic	USP, JAN	BLOCADREN
1500579	TOBRAMYCIN	121115-07	H07	antibacterial, inhibits protein synthesis	TOBI$antibacterial, inhibits protein synthesis$Streptomyces spp$Toxicol Appl Pharmacol 22:332 (1972); Curr Ther Res 59:420 (1998)$USP, INN, BAN, JAN	Toxicol Appl Pharmacol 22:332 (1972); Curr Ther Res 59:420 (1998)	32986-56-4	Streptomyces spp	USP, INN, BAN, JAN	TOBI
1500580	TOLAZOLINE HYDROCHLORIDE	121115-07	H08	adrenergic blocker	PRISCOLINE$adrenergic blocker$synthetic$Clin Perinatol 11:703 (1984)$USP, INN, BAN, JAN	Clin Perinatol 11:703 (1984)	59-97-2, 59-98-3 [tolazoline]	synthetic	USP, INN, BAN, JAN	PRISCOLINE
1500581	TOLBUTAMIDE	121115-07	H09	antidiabetic	ORINASE$antidiabetic$synthetic; D-860, U-2043$Naturvissenschaften 43:93 (1956); Anal Profiles Drug Subs 3:513 (1974)$USP, INN, BAN, JAN	Naturvissenschaften 43:93 (1956); Anal Profiles Drug Subs 3:513 (1974)	64-77-7	synthetic; D-860, U-2043	USP, INN, BAN, JAN	ORINASE
1500584	TRANYLCYPROMINE SULFATE	121115-07	H10	antidepressant, MAO inhibitor	PARNATE$antidepressant, MAO inhibitor$synthetic$Arch Pharmacol Res 10: 50 (1987)$USP-XXI, INN, BAN	Arch Pharmacol Res 10: 50 (1987)	13492-01-8, 7081-36-9 [replaced], 155-09-9 [tranylcypromine]	synthetic	USP-XXI, INN, BAN	PARNATE
1500585	TRIACETIN	121115-07	H11	antifungal (topical)	ENZACTIN$antifungal (topical)$synthetic$Acta Physiol Scand 40:338 (1957)$USP, INN, BAN	Acta Physiol Scand 40:338 (1957)	102-76-1	synthetic	USP, INN, BAN	ENZACTIN
1500586	TRIAMCINOLONE	121115-08	A02	glucocorticoid	ARISTOCORT$glucocorticoid$semisynthetic$Anal Profiles Drug Subs 1:367 (1972)$USP, INN, BAN, JAN	Anal Profiles Drug Subs 1:367 (1972)	124-94-7	semisynthetic	USP, INN, BAN, JAN	ARISTOCORT
1500587	TRIAMCINOLONE ACETONIDE	121115-08	A03	antiinflammatory	NASACORT$antiinflammatory$semisynthetic$Anal Profiles Drug Subs 1:397 (1972); 11:615 (1982)$USP, INN, BAN, JAN	Anal Profiles Drug Subs 1:397 (1972); 11:615 (1982)	76-25-5	semisynthetic	USP, INN, BAN, JAN	NASACORT
1500588	TRIAMCINOLONE DIACETATE	121115-08	A04	antiinflammatory	KENACORT$antiinflammatory$semisynthetic$Anal Profiles Drug Subs 1:367, 423 (1972)$USP, JAN	Anal Profiles Drug Subs 1:367, 423 (1972)	67-78-7	semisynthetic	USP, JAN	KENACORT
1500589	TRIAMTERENE	121115-08	A05	diuretic	DYRENIUM$diuretic$semisynthetic; SK&F-8542$Anal Profiles Drug Subs Excip 23:571 (1994)$USP, INN, BAN, JAN	Anal Profiles Drug Subs Excip 23:571 (1994)	396-01-0	semisynthetic; SK&F-8542	USP, INN, BAN, JAN	DYRENIUM
1500590	TRICHLORMETHIAZIDE	121115-08	A06	diuretic, antihypertensive	METAHYDRIN$diuretic, antihypertensive$synthetic$Toxicol Appl Pharmacol 18:185 (1971)$USP, INN, JAN	Toxicol Appl Pharmacol 18:185 (1971)	133-67-5	synthetic	USP, INN, JAN	METAHYDRIN
1500591	TRIFLUOPERAZINE HYDROCHLORIDE	121115-08	A07	antipsychotic	STELAZINE$antipsychotic$synthetic$Arzneim forsch 27:866 (1977); Anal Profiles Drug Subs 9:543 (1980)$USP, INN, BAN, JAN	Arzneim forsch 27:866 (1977); Anal Profiles Drug Subs 9:543 (1980)	440-17-5, 117-89-5 [trifluoperazine]	synthetic	USP, INN, BAN, JAN	STELAZINE
1500592	TRIHEXYPHENIDYL HYDROCHLORIDE	121115-08	A08	anticholinergic, antiparkinsonian	ARTANE$anticholinergic, antiparkinsonian$synthetic$JACS 71:2053 (1949)$USP, INN, BAN, JAN	JACS 71:2053 (1949)	52-49-3	synthetic	USP, INN, BAN, JAN	ARTANE
1500593	TRIMEPRAZINE TARTRATE	121115-08	A09	antipruritic	TEMARIL$antipruritic$synthetic;Bay-1219, RP-6549$J Pharm Pharmacol 18:19 (1966)$USP, INN, BAN, JAN	J Pharm Pharmacol 18:19 (1966)	4330-99-8, 41375-66-0 [replaced], 84-96-8 [trimeprazine]	synthetic;Bay-1219, RP-6549	USP, INN, BAN, JAN	TEMARIL
1500595	TRIMETHOPRIM	121115-08	A10	antibacterial	TRIMPEX$antibacterial$synthetic; BW-72U$Drugs 23:405 (1982)$USP, INN, BAN, JAN	Drugs 23:405 (1982)	738-70-5	synthetic; BW-72U	USP, INN, BAN, JAN	TRIMPEX
1500596	TRIOXSALEN	121115-08	A11	melanizing agent, antipsoriatic	TRISORALEN$melanizing agent, antipsoriatic$synthetic; NSC-71047$Clin Exper Dermatol 6:133 (1981); Anal Profiles Drug Subs 10:705 (1981)$USP, INN, JAN	Clin Exper Dermatol 6:133 (1981); Anal Profiles Drug Subs 10:705 (1981)	3902-71-4	synthetic; NSC-71047	USP, INN, JAN	TRISORALEN
1500597	TRIPELENNAMINE CITRATE	121115-08	B02	antihistaminic	PYRIBENZAMINE$antihistaminic$synthetic$Clin Toxicol 16:17 (1980); Anal Profiles Drug Subs 14:108 (1985)$USP-XXIII, INN, BAN	Clin Toxicol 16:17 (1980); Anal Profiles Drug Subs 14:108 (1985)	6138-56-3, 91-81-6 [tripelennamine]	synthetic	USP-XXIII, INN, BAN	PYRIBENZAMINE
1500598	TRIPROLIDINE HYDROCHLORIDE	121115-08	B03	antihistaminic	ACTIDIL$antihistaminic$synthetic$J Pharm Pharmacol 23:848 (1971); J Allergy Clin Immunol 77:326 (1986)$USP, INN, BAN, JAN	J Pharm Pharmacol 23:848 (1971); J Allergy Clin Immunol 77:326 (1986)	6138-79-0, 550-70-9 [anhydrous], 486-12-4 [triprolidine]	synthetic	USP, INN, BAN, JAN	ACTIDIL
1500599	TROPICAMIDE	121115-08	B04	anticholinergic (opthalmic)	MYRDRIACYL$anticholinergic (opthalmic)$synthetic$Anal Profiles Drug Subs 3:565 (1974)$USP, INN, BAN, JAN	Anal Profiles Drug Subs 3:565 (1974)	1508-75-4	synthetic	USP, INN, BAN, JAN	MYRDRIACYL
1500600	TRYPTOPHAN	121115-08	B05	antidepressant, nutrient; LD50(rat) 1634 mg/kg ip		Biochem J 29:2256 (1935); JACS 67:36 (1945); Aust J Chem 16:246 (1963)	73-22-3 ['L']	many plants, animal protein	USP, INN, JAN
1500601	TUAMINOHEPTANE SULFATE	121115-08	B06	adrenergic agonist	HEPTEDRINE$adrenergic agonist$synthetic$Biochem Pharmacol 40:821 (1990)$USP-XX	Biochem Pharmacol 40:821 (1990)	6411-75-2, 123-82-0 [tuaminoheptane]	synthetic	USP-XX	HEPTEDRINE
1503927	LEFLUNOMIDE	121115-08	B07	antineoplastic, PDGF receptor blocker, immunomodulator	ARAVA$antineoplastic, PDGF receptor blocker, immunomodulator$synthetic; SU-101; HWA-486$Transplant Proc 28:3074 (1996); J Rheumatol 25 Suppl 53:27 (1998); J Pharmac Soc Wisc 1999:33$USAN, INN, BAN	Transplant Proc 28:3074 (1996); J Rheumatol 25 Suppl 53:27 (1998); J Pharmac Soc Wisc 1999:33	75706-12-6	synthetic; SU-101; HWA-486	USAN, INN, BAN	ARAVA
1500604	UREA	121115-08	B08	diuretic, keratolytic	UREAPHIL$diuretic, keratolytic$synthetic$Can Med Assoc J 78:206 (1958)$USP, JAN	Can Med Assoc J 78:206 (1958)	57-13-6	synthetic	USP, JAN	UREAPHIL
1500605	URSODIOL	121115-08	B09	anticholelithogenic; LD50(rat) 890 mg/kg ip	ACTIGALL$anticholelithogenic; LD50(rat) 890 mg/kg ip$bear bile$Hoppe Seyler's Z Physiol Chem 244:181 (1936); Drugs 21:90 (1981); Gastroenterology 91:1007 (1986)$USP, INN, BAN, JAN	Hoppe Seyler's Z Physiol Chem 244:181 (1936); Drugs 21:90 (1981); Gastroenterology 91:1007 (1986)	128-13-2	bear bile	USP, INN, BAN, JAN	ACTIGALL
1500606	VALPROATE SODIUM	121115-08	B10	anticonvulsant	DEPACON$anticonvulsant$synthetic; Abbott-44090$Pharmacol Toxicol 69:310 (1991); Pharmacotherapy 5:171 (1985); 15:631 (1995)$USAN, JAN	Pharmacol Toxicol 69:310 (1991); Pharmacotherapy 5:171 (1985); 15:631 (1995)	1069-66-5, 99-66-1 [valproic acid]	synthetic; Abbott-44090	USAN, JAN	DEPACON
1500607	VANCOMYCIN HYDROCHLORIDE	121115-08	B11	antibacterial	VANCOCIN$antibacterial$Streptomyces orientalis$Med Clin North Am 79:817 (1995)$USP, INN, BAN, JAN	Med Clin North Am 79:817 (1995)	1404-93-9, 1404-90-6 [vancomycin]	Streptomyces orientalis	USP, INN, BAN, JAN	VANCOCIN
1500609	VIDARABINE	121115-08	C02	antiviral	VIRA-A$antiviral$synthetic$Antimicrob Agents Chemother 1968:136, 180; Pharmacol Ther 8:143 (1980)$USP, INN, BAN, JAN	Antimicrob Agents Chemother 1968:136, 180; Pharmacol Ther 8:143 (1980)	24356-66-9, 5536-17-4 [anhydrous]	synthetic	USP, INN, BAN, JAN	VIRA-A
1503847	TERCONAZOLE	121115-08	C03	antifungal	TERAZOL$antifungal$synthetic; R-42470$Chemotherapy 29:322 (1983); Pharmacotherapeutica 4:525 (1986)$USAN, INN, BAN	Chemotherapy 29:322 (1983); Pharmacotherapeutica 4:525 (1986)	67915-31-5	synthetic; R-42470	USAN, INN, BAN	TERAZOL
1500614	XYLOMETAZOLINE HYDROCHLORIDE	121115-08	C04	adrenergic agonist, nasal decongestant	OTRIVIN$adrenergic agonist, nasal decongestant$synthetic$Anal Profiles Drug Subs 14:135 (1985); J Laryngol Otol 101:666 (1987)$USP, INN, BAN	Anal Profiles Drug Subs 14:135 (1985); J Laryngol Otol 101:666 (1987)	1218-35-5, 526-36-3 [xylometazoline]	synthetic	USP, INN, BAN	OTRIVIN
1503903	ALBENDAZOLE	121115-08	C05	anthelmintic	ALBENZA$anthelmintic$synthetic; SKF-62979$Am J Vet Res 38:2037 (1977); Am J Trop Med Hyg 31:263 (1982)$USP	Am J Vet Res 38:2037 (1977); Am J Trop Med Hyg 31:263 (1982)	54965-21-8	synthetic; SKF-62979	USP	ALBENZA
1500441	NORGESTREL	121115-08	C06	progestogen	OVRETTE$progestogen$synthetic$Experientia 19:394 (1963); Anal Profiles Drug Subs 4:294 (1975)$USP, INN, BAN, JAN	Experientia 19:394 (1963); Anal Profiles Drug Subs 4:294 (1975)	6533-00-2	synthetic	USP, INN, BAN, JAN	OVRETTE
1500642	PHENACETIN	121115-08	C07	analgesic, antipyretic	SARIDON$analgesic, antipyretic$synthetic$Toxicol Appl Pharmacol 1:240 (1959); N Engl J Med 308:357 (1983); 320:1238 (1989)$USP-XX, INN, BAN	Toxicol Appl Pharmacol 1:240 (1959); N Engl J Med 308:357 (1983); 320:1238 (1989)	62-44-2	synthetic	USP-XX, INN, BAN	SARIDON
1506176	PIMAGEDINE HYDROCHLORIDE	121115-08	C08	glycosylation inhibitor		Eur J Pharmacol 233:119 (1993); Biochem Biophys Res Commun 199:147 (1994); 225:525 (1996)	1937-19-5	synthetic; GER-11	USAN
1500443	NOSCAPINE HYDROCHLORIDE	121115-08	C09	antitussive	TUSACAPINE$antitussive$Corydalis cava and Papaver spp$Tetrahedron Letters 1965: 669$USP, INN, BAN, JAN	Tetrahedron Letters 1965: 669	912-60-7, 128-62-1 [noscapine]	Corydalis cava and Papaver spp	USP, INN, BAN, JAN	TUSACAPINE
1500648	AZELAIC ACID	121115-08	C10	antiacne, antiproliferative agent	FINACEAE$antiacne, antiproliferative agent$rancid fats and Lycopodium spp$Br J Dermatol 111:115 (1984); 114:493 (1986); J Am Acad Dermatol 17:1033 (1987)$USAN, INN	Br J Dermatol 111:115 (1984); 114:493 (1986); J Am Acad Dermatol 17:1033 (1987)	123-99-9	rancid fats and Lycopodium spp	USAN, INN	FINACEAE
1500446	NYSTATIN	121115-08	C11	antifungal, binds to membrane sterols	MYCOSTATIN$antifungal, binds to membrane sterols$Streptomyces noursei$Tet. Lett. (1971), (8), 685-90; Ann. N. Y. Acad. Sci. (1960), 89, 258-66; Mycoses (1996), 39(9-10), 329-39$USP, INN, BAN, JAN	Tet. Lett. (1971), (8), 685-90; Ann. N. Y. Acad. Sci. (1960), 89, 258-66; Mycoses (1996), 39(9-10), 329-39	114-90-9	Streptomyces noursei	USP, INN, BAN, JAN	MYCOSTATIN
1500433	NITROFURANTOIN	121115-08	D02	antibacterial	FURADANTIN$antibacterial$synthetic$Anal Profiles Drug Subs 5:345 (1976); Am J Obstet Gynecol 191:182 (2004)$USP, INN, BAN, JAN	Anal Profiles Drug Subs 5:345 (1976); Am J Obstet Gynecol 191:182 (2004)	67-20-9, 54-87-5 [nitrofurantoin sodium], 17140-81-7 [monohydrate]	synthetic	USP, INN, BAN, JAN	FURADANTIN
1506103	ALLYLISOTHIOCYANATE	121115-08	D03	counterirritant		Lancet 2:1060 (1953); Food Cosmet Toxicl 2:327 (1964)	57-06-7	Brassica nigra	USP
1505114	CLIOQUINOL	121115-08	D04	antiseptic, antiamebic	VIOFORM$antiseptic, antiamebic$synthetic$Curr. Med. Chem. (2003), 3(4), 309-315; Int. J. Dermatol. (1977), 16(4), 267-73; Am. J. Med. Sci. (1947), 213(5), 608-10$USP, INN, BAN	Curr. Med. Chem. (2003), 3(4), 309-315; Int. J. Dermatol. (1977), 16(4), 267-73; Am. J. Med. Sci. (1947), 213(5), 608-10	130-26-7	synthetic	USP, INN, BAN	VIOFORM
1500663	YOHIMBINE HYDROCHLORIDE	121115-08	D05	alpha adrenergic blocker, mydriatic, antidepressant		J Chem Soc 1950: 1534; Alkaloids 2: 406 (1952); Pharmacol Rev 35: 143 (1983)	65-19-0	Corynanthe spp	USP, ban
1500667	ADENOSINE PHOSPHATE	121115-08	D06	vasodilator, neuromodulator	ADENYL$vasodilator, neuromodulator$widespread in living tissue$Biochem J 36:113 (1942); J Chem Edu 46:198 (1971)$USAN, INN, BAN	Biochem J 36:113 (1942); J Chem Edu 46:198 (1971)	61-19-8	widespread in living tissue	USAN, INN, BAN	ADENYL
1500668	KETOTIFEN FUMARATE	121115-08	D07	antiasthmatic	ZADITOR$antiasthmatic$synthetic; HC-20511$Respiration (1984), 45(4), 411-21; Arzneim. Forsch. (1978), 28(5), 770-82; Helv. Chim. Acta (1976), 59(3), 866-77$USAN, INN, BAN, JAN	Respiration (1984), 45(4), 411-21; Arzneim. Forsch. (1978), 28(5), 770-82; Helv. Chim. Acta (1976), 59(3), 866-77	34580-14-8, 34580-13-7 [ketotifen]	synthetic; HC-20511	USAN, INN, BAN, JAN	ZADITOR
1500670	BETAHISTINE HYDROCHLORIDE	121115-08	D08	vasodilator	SERC$vasodilator$synthetic$Clin Med 74:41 (1967); Postgrad Med J 52:501 (1976); J Laryngol Otol 90:833 (1976)$USAN, INN, BAN, JAN	Clin Med 74:41 (1967); Postgrad Med J 52:501 (1976); J Laryngol Otol 90:833 (1976)	5579-84-0, 5638-76-6 [betahistine]	synthetic	USAN, INN, BAN, JAN	SERC
1505985	NIZATIDINE	121115-08	D09	antiulcer, H2 antagonist	AXID$antiulcer, H2 antagonist$synthetic; LY-139037$Clin Pharmacol Ther 37:162 (1985); Arzneim Forsch 39:240 (1989)$USP, INN, BAN, JAN	Clin Pharmacol Ther 37:162 (1985); Arzneim Forsch 39:240 (1989)	76963-41-2	synthetic; LY-139037	USP, INN, BAN, JAN	AXID
1500674	MYCOPHENOLIC ACID	121115-08	D10	immune suppressant, antineoplastic, antiviral	MYFORTIC$immune suppressant, antineoplastic, antiviral$Penicillium brevicompactum, other Penicillium spp.; 68618$Biochem J 26:1411 (1932); J Antibiot 22:358 (1969); Transplant Proc 26:3205 (1994); Virology 304:211 (2002)$USAN, INN, BAN	Biochem J 26:1411 (1932); J Antibiot 22:358 (1969); Transplant Proc 26:3205 (1994); Virology 304:211 (2002)	24280-93-1	Penicillium brevicompactum, other Penicillium spp.; 68618	USAN, INN, BAN	MYFORTIC
1505727	MELENGESTROL ACETATE	121115-08	D11	antineoplastic, progestin		J. Food, Agric. Environ. (2009), 7(2), 202-208; Tetrahedron (1965), 21(7), 1753-60; Proc. R. Soc. Med. (1962), 55, 861-3	2919-66-6	semisynthetic; BDH-1921, 5373, NSC-70968	USAN, INN, BAN
1500676	OUABAIN	121115-08	E02	antiarrhythmic, cardiotonic, hypertensive, Na/K ATPase inhibitor		Ann Rev Biochem 15: 155 (1946); Helv Chim Acta 42: 1418 (1959); 45: 1244 (1962); 50: 2299 (1967)	11018-89-6, 630-60-4 [anhydrous]	Acokanthera and Strophanthus spp	USP-XX, JAN
1504188	PIRENPERONE	121115-08	E03	5HT2 receptor antagonist		Psychopharmacol 119: 222 (1995)	75444-65-4	synthetic; R-47465	USAN, INN, BAN
1500431	NIFEDIPINE	121115-08	E04	antianginal, antihypertensive	ADALAT$antianginal, antihypertensive$synthetic; Bay-A1040$Angiology (1982), 33(8), 492-515; Arzneim. Forsch. (1972), 22(1), 22-33; Arzneim. Forsch. (1972), 22(1), 1-14$USP, INN, BAN, JAN	Angiology (1982), 33(8), 492-515; Arzneim. Forsch. (1972), 22(1), 22-33; Arzneim. Forsch. (1972), 22(1), 1-14	21829-25-4	synthetic; Bay-A1040	USP, INN, BAN, JAN	ADALAT
1500682	CAPTOPRIL	121115-08	E05	antihypertensive	CAPOTEN$antihypertensive$synthetic$Eur J Pharmacol 51:277 ()978); Postgrad Med J 62 Suppl1:1 (1986)$USP, INN, BAN, JAN	Eur J Pharmacol 51:277 ()978); Postgrad Med J 62 Suppl1:1 (1986)	62571-86-2	synthetic	USP, INN, BAN, JAN	CAPOTEN
1506162	FLUROXENE	121115-08	E06	anesthetic	FLUOROMAR$anesthetic$synthetic$Crit. Rev. Toxicol. (1988), 19(2), 87-112; Anesthesiology (1953), 14, 466-72; J. Pharmacol. Exp. Ther. (1953), 108, 488-95$USAN, NF-XIV, INN	Crit. Rev. Toxicol. (1988), 19(2), 87-112; Anesthesiology (1953), 14, 466-72; J. Pharmacol. Exp. Ther. (1953), 108, 488-95	406-90-6	synthetic	USAN, NF-XIV, INN	FLUOROMAR
2300214	DILTIAZEM HYDROCHLORIDE	121115-08	E07	Ca channel blocker, coronary vasodilator	CARDIZEM$Ca channel blocker, coronary vasodilator$synthetic; RG-83606$Circulation Res. (1983), 52(2 Pt 2), I104-9; Chem. Pharm. Bull. (1973), 21(1), 92-7; Arzneim. Forsch. (1971), 21(9), 1338-43$USP, INN, BAN, JAN	Circulation Res. (1983), 52(2 Pt 2), I104-9; Chem. Pharm. Bull. (1973), 21(1), 92-7; Arzneim. Forsch. (1971), 21(9), 1338-43	33286-22-5, 42399-41-7 [diltiazem]	synthetic; RG-83606	USP, INN, BAN, JAN	CARDIZEM
1500687	HYDRASTINE (1R, 9S)	121115-08	E08	antihypertensive, sedative, antibacterial		J Nat Prod 45:105 (1982)	118-08-1	Corydalis spp	USP-IX
1500689	LIDOCAINE HYDROCHLORIDE	121115-08	E09	anesthetic (local), antiarrhythmic	XYLOCAINE$anesthetic (local), antiarrhythmic$synthetic$J Pharmacol Exp Ther 179:580 (1971); Drugs 64:937 (2004)$USP, INN, JAN	J Pharmacol Exp Ther 179:580 (1971); Drugs 64:937 (2004)	6108-05-0, 73-78-9 [anhydrous], 137-58-6 [lidocaine]	synthetic	USP, INN, JAN	XYLOCAINE
1500691	PHENTOLAMINE HYDROCHLORIDE	121115-08	E10	antihypertensive	REGITINE$antihypertensive$synthetic$Am Heart J 92:397 (1976); J Urol 157:2132 (1997)$USP-XX, INN, BAN	Am Heart J 92:397 (1976); J Urol 157:2132 (1997)	73-05-2, 50-60-2 [phentolamine]	synthetic	USP-XX, INN, BAN	REGITINE
1500767	BUTAMBEN	121115-08	E11	anesthetic (local); inhibitor of DRG IA/Kv4.2 current	BUTESIN$anesthetic (local); inhibitor of DRG IA/Kv4.2 current$synthetic$J Pharmacol.Exp Ther 304:531 (2003); 314:1177 (2005); Anesth Analg 106:1778 (2008)$USP	J Pharmacol.Exp Ther 304:531 (2003); 314:1177 (2005); Anesth Analg 106:1778 (2008)	94-25-7	synthetic	USP	BUTESIN
1500771	CEFACLOR	121115-08	F02	antibacterial	CECLOR$antibacterial$semisynthetic$Antimicrob Agents Chemother 14:454, 614 (1978); J Antimicrob Chemother 4:343 (1978)$USP, INN, BAN, JAN	Antimicrob Agents Chemother 14:454, 614 (1978); J Antimicrob Chemother 4:343 (1978)	70356-03-5, 53994-73-3 [anhydrous]	semisynthetic	USP, INN, BAN, JAN	CECLOR
1500772	IODIPAMIDE	121115-08	F03	radioopaque agent	CHOLOGRAFIN$radioopaque agent$synthetic; L-isomer: spectrum$Proc. R. Soc. Med. (1971), 64(3), 243-9; Am. Surg. (1956), 22(12), 1225-32; Am. J. Dig. Dis. (1956), 1(11), 466-75$USAN, INN, BAN, JAN	Proc. R. Soc. Med. (1971), 64(3), 243-9; Am. Surg. (1956), 22(12), 1225-32; Am. J. Dig. Dis. (1956), 1(11), 466-75	606-17-7, 2618-26-0 [iodipamide sodium]	synthetic; L-isomer: spectrum	USAN, INN, BAN, JAN	CHOLOGRAFIN
1506101	PROTIRELIN	121115-08	F04	prothyrotropin	THYPINONE$prothyrotropin$synthetic; Abbott-38579$Acta Pharmacologica Toxicologica 51: 250 (1982); Brain Res 1054:45 (2005);$USAN, INN, BAN, JAN	Acta Pharmacologica Toxicologica 51: 250 (1982); Brain Res 1054:45 (2005);	24305-27-9	synthetic; Abbott-38579	USAN, INN, BAN, JAN	THYPINONE
1500801	ALLANTOIN	121115-08	F05	wound healing agent	ALCLOXA$wound healing agent$allantoic fluid; widely distributed in plants$J Pharmacol Exp Therap 81:1 (1944); Biochem J 312:315 (1995)$USP, BAN, JAN	J Pharmacol Exp Therap 81:1 (1944); Biochem J 312:315 (1995)	97-59-6	allantoic fluid; widely distributed in plants	USP, BAN, JAN	ALCLOXA
1500804	ALTHIAZIDE	121115-08	F06	diuretic	ALDACTAZINE$diuretic$synthetic; P-1779$Curr Ther Res 46:44 (1989)$USAN, INN	Curr Ther Res 46:44 (1989)	5588-16-9	synthetic; P-1779	USAN, INN	ALDACTAZINE
1500807	ADENINE	121115-08	F07	Vitamin B4	LEUCO-4$Vitamin B4$widespread in nature$Ber 18: 79, 1928 (1885); J Pharmacol Exp Ther 104:20 (1952)$USP, JAN	Ber 18: 79, 1928 (1885); J Pharmacol Exp Ther 104:20 (1952)	73-24-5	widespread in nature	USP, JAN	LEUCO-4
1500810	AMINACRINE	121115-08	F08	local antiseptic	MONACRIN$local antiseptic$synthetic$Lancet ii:238 (1944); J Antimicrob Chemother 40:587 (1997)$USAN, IN, BAN	Lancet ii:238 (1944); J Antimicrob Chemother 40:587 (1997)	90-45-9, 134-50-9 [aminacrine hydrochloride]	synthetic	USAN, IN, BAN	MONACRIN
1500812	BEKANAMYCIN SULFATE	121115-08	F09	antibacterial		JACS 80:2911 (1958); 85:1547 (1963)	4696-76-8 (base)	semisynthetic; Streptomyces kanamyceticus; NK-1006	USP, INN, BAN, JAN
1500813	BUDESONIDE	121115-08	F10	antiinflammatory	PULMICORT$antiinflammatory$semisynthetic$Arzneim Forsch 29:1787 (1979); Drugs 28:485 (1984)$USAN, INN, BAN, JAN	Arzneim Forsch 29:1787 (1979); Drugs 28:485 (1984)	51333-22-3 [11(gr b), 16(gr a)] 51372-29-3 [(11(gr b), 16(gr a)[//R//])] 51372-28-2 [(11(gr b), 16(gr a)[//S//])]	semisynthetic	USAN, INN, BAN, JAN	PULMICORT
1506179	CASANTHRANOL [cascaroside A shown]	121115-08	F11	laxative, antineoplastic	CASAKOL$laxative, antineoplastic$mixture of anthranol glycosides ex Cascara sagrada$Cancer Letters 170:15 (2001)$USP	Cancer Letters 170:15 (2001)	8024-48-4	mixture of anthranol glycosides ex Cascara sagrada	USP	CASAKOL
1500828	CANRENOIC ACID, POTASSIUM SALT	121115-08	G02	aldosterone antagonist, diuretic	KANRENOL$aldosterone antagonist, diuretic$semisynthetic; SC-14266$Clin Gastroenterol Hepatol 4:1395 (2006); Health Technol Assess 14:#24 (2010)$USAN, INN, BAN, JAN	Clin Gastroenterol Hepatol 4:1395 (2006); Health Technol Assess 14:#24 (2010)	2181-04-6, 4138-96-9 [canrenoic acid]	semisynthetic; SC-14266	USAN, INN, BAN, JAN	KANRENOL
1500837	CHENODIOL	121115-08	G03	anticholithogenic, antilipemic agent	CHENIX$anticholithogenic, antilipemic agent$human bile$Helv Chim Acta 43: 1595 (1960)$USAN, INN, BAN, JAN	Helv Chim Acta 43: 1595 (1960)	474-25-9	human bile	USAN, INN, BAN, JAN	CHENIX
1500838	CHOLECALCIFEROL	121115-08	G04	vitamin D3		J Biol Chem 247: 2328 (1972)	67-97-0	fish oils	USP, INN, BAN, JAN
1501125	TRAMIPROSATE	121115-08	G05	antibacterial; GABA agonist		Br J Pharmacol 59:373 (1977); Neuropharmacology 17:13 (1978)	3687-18-1	synthetic	USAN, INN
1500403	METHYLDOPA	121115-08	G06	antihypertensive	ALDOMET$antihypertensive$synthetic$Br J Pharmacol 45:167p, 168p$USP, INN, BAN, JAN	Br J Pharmacol 45:167p, 168p	41372-08-1, 555-30-6 [anhydrous]	synthetic	USP, INN, BAN, JAN	ALDOMET
1500844	CYANOCOBALAMIN	121115-08	G07	vitamin, coenzyme B12	RUBRAMIN$vitamin, coenzyme B12$fish, meat, liver, dairy products$Anal Profiles Drug Subs 10:183 (1981); Chem Rev 105:2075 (2005)$USP-XXI	Anal Profiles Drug Subs 10:183 (1981); Chem Rev 105:2075 (2005)	68-19-9	fish, meat, liver, dairy products	USP-XXI	RUBRAMIN
1500847	CHOLESTEROL	121115-08	G08	emulsifying agent		Endocr Rev 3:299 (1982)	57-88-5	common animal sterol	USAN, NF
1500873	PIPERINE	121115-08	G09	analeptic, antibacterial		Tet Lett 1979:1043	94-62-2	black pepper (Piper nigrum L.)	USP-VIII
2300242	LOXAPINE SUCCINATE	121115-08	G10	antipsychotic	LOXAPINE$antipsychotic$synthetic; CL-71563$Drugs (1978), 15(3), 198-217; Dis. Nerv. Syst. (1975), 36(7), 361-4; Arzneim. Forsch. (1965), 15(8), 841-3$USP	Drugs (1978), 15(3), 198-217; Dis. Nerv. Syst. (1975), 36(7), 361-4; Arzneim. Forsch. (1965), 15(8), 841-3	27833-64-3, 1977-10-2 [loxapine]	synthetic; CL-71563	USP	LOXAPINE
1500907	DEHYDROCHOLIC ACID	121115-08	G11	choleretic	DILABIL$choleretic$derivative of cholic acid$Biochem. J. (1990), 270(3), 691-5; Drugs (1986), 31(5), 430-48; J. Pharmacol. Exp. Ther. (1945), 85, 343-5$USP, INN, BAN, JAN	Biochem. J. (1990), 270(3), 691-5; Drugs (1986), 31(5), 430-48; J. Pharmacol. Exp. Ther. (1945), 85, 343-5	81-23-2	derivative of cholic acid	USP, INN, BAN, JAN	DILABIL
1500992	FLUMEQUINE	121115-08	H02	antibacterial	APURONE$antibacterial$synthetic$J. Antimicrob. Chemother. (1981), 7(6), 643-8; J. Antimicrob. Chemother. (1977), 3(6), 615-20; Antimicrob. Agents Chemother. (1975), 7(4), 483-5$USAN, INN, BAN	J. Antimicrob. Chemother. (1981), 7(6), 643-8; J. Antimicrob. Chemother. (1977), 3(6), 615-20; Antimicrob. Agents Chemother. (1975), 7(4), 483-5	42835-25-6	synthetic	USAN, INN, BAN	APURONE
1500993	FLUNARIZINE HYDROCHLORIDE	121115-08	H03	vasodilator	FLUGERAL$vasodilator$synthetic; R-14950$Drugs (1984), 29(1), 6-44; Arzneim. Forsch. (1978), 28(11), 2082-7; Arch. Int. Pharmacodyn. Ther. (1973), 204(1), 37-55$USAN, INN, BAN, JAN	Drugs (1984), 29(1), 6-44; Arzneim. Forsch. (1978), 28(11), 2082-7; Arch. Int. Pharmacodyn. Ther. (1973), 204(1), 37-55	30484-77-6, 52468-60-7 [flunarazine]	synthetic; R-14950	USAN, INN, BAN, JAN	FLUGERAL
1500994	FLUPHENAZINE HYDROCHLORIDE	121115-08	H04	antipsychotic, H1 antihistamine	PROLIXIN$antipsychotic, H1 antihistamine$synthetic$Ill Med J 119:398 (1961); Am J Psychiat 123:1303 (1967); Schizophr Res 53:25 (2002); Schizophr Bull 33:1379 (2007)$USP, BAN, JAN	Ill Med J 119:398 (1961); Am J Psychiat 123:1303 (1967); Schizophr Res 53:25 (2002); Schizophr Bull 33:1379 (2007)	146-56-5	synthetic	USP, BAN, JAN	PROLIXIN
1500995	FLUTAMIDE	121115-08	H05	antiandrogen, antineoplastic, Nuclear Hormone receptor antagonist	EULEXIN$antiandrogen, antineoplastic, Nuclear Hormone receptor antagonist$synthetic$Methods Princ. Med. Chem. (2008), 39, 249-304; J. Urol. (1975), 114(4), 564-8; Urology (1976), 8(3), 231-3$USP, INN, BAN	Methods Princ. Med. Chem. (2008), 39, 249-304; J. Urol. (1975), 114(4), 564-8; Urology (1976), 8(3), 231-3	13311-84-7	synthetic	USP, INN, BAN	EULEXIN
1501002	DROPERIDOL	121115-08	H06	neuroleptic	INAPSINE$neuroleptic$synthetic; McN-JR-4749, R-4749$Anesth. Analg. (2002), 95(4), 789-790; Toxicol. Appl. Pharmacol. (1964), 6(1), 37-47; Arzneim. Forsch. (1963), 13(No. 3), 205-11$USP, INN, BAN, JAN	Anesth. Analg. (2002), 95(4), 789-790; Toxicol. Appl. Pharmacol. (1964), 6(1), 37-47; Arzneim. Forsch. (1963), 13(No. 3), 205-11	548-73-2	synthetic; McN-JR-4749, R-4749	USP, INN, BAN, JAN	INAPSINE
1501003	FAMOTIDINE	121115-08	H07	H2 antihistamine	PEPCID$H2 antihistamine$synthetic; MK-208$Am J Med 81 Suppl 4B:1 (1986); Scand J Gastroenterol 22 Suppl 134: 1 (1987)$USP, INN, BAN, JAN	Am J Med 81 Suppl 4B:1 (1986); Scand J Gastroenterol 22 Suppl 134: 1 (1987)	76824-35-6	synthetic; MK-208	USP, INN, BAN, JAN	PEPCID
1501005	ETODOLAC	121115-08	H08	antiinflammatory	LODINE$antiinflammatory$synthetic; AY-24234$Inflammopharmacology (1995), 3(4), 335-45; Med. Res. Rev. (1987), 7(1), 1-28; J. Med. Chem. (1976), 19(6), 787-92$USP, INN, BAN	Inflammopharmacology (1995), 3(4), 335-45; Med. Res. Rev. (1987), 7(1), 1-28; J. Med. Chem. (1976), 19(6), 787-92	41340-25-4	synthetic; AY-24234	USP, INN, BAN	LODINE
1501007	FENOTEROL HYDROBROMIDE	121115-08	H09	betaadrenergic agonist	BEROTEC$betaadrenergic agonist$synthetic; TH-1165a$J. Allergy and Clin. Immunol. (1981), 68(2), 91-7; Eur. J. Pharmacol. (1970), 12(1), 35-43; Arzneim. Forsch. (1967), 17(3), 362-4$USAN, INN, BAN, JAN	J. Allergy and Clin. Immunol. (1981), 68(2), 91-7; Eur. J. Pharmacol. (1970), 12(1), 35-43; Arzneim. Forsch. (1967), 17(3), 362-4	13392-18-2	synthetic; TH-1165a	USAN, INN, BAN, JAN	BEROTEC
1501008	FENBUFEN	121115-08	H10	antiinflammatory		Drugs (1981), 21(1), 1-22; Arzneim. Forsch. (1980), 30(4A), 695-702; J. Pharm. Sci. (1977), 66(4), 466-76	36330-85-5	synthetic; CL-82204	USAN, INN, BAN, JAN
1503110	CARMUSTINE	121115-08	H11	antineoplastic, alkylating agent	GLIADEL$antineoplastic, alkylating agent$synthetic$Toxicol Appl Pharmacol 21: 405 (1972)$USAN, INN, BAN	Toxicol Appl Pharmacol 21: 405 (1972)	154-93-8	synthetic	USAN, INN, BAN	GLIADEL
1501124	ACECLIDINE	121115-09	A02	muscarinic ACh agonist, antiglaucoma	GLAUCOSTAT$muscarinic ACh agonist, antiglaucoma$synthetic$Mol Pharm 21:594 (1982); Eur J Pharmacol 238:343 (1993); J Pharmacol Exp Ther 279:1335 (1996))$USAN, INN	Mol Pharm 21:594 (1982); Eur J Pharmacol 238:343 (1993); J Pharmacol Exp Ther 279:1335 (1996))	827-61-2	synthetic	USAN, INN	GLAUCOSTAT
1501128	CAPSAICIN	121115-09	A03	analgesic (topical), depletes Substance P, neurotoxic		J Chem Soc 1955: 1025; Life Sci 25: 1273 (1979); Trends Pharmacol Sci 11: 330 (1990)	404-86-4	Capsicum spp	USP
1501130	FAMPRIDINE	121115-09	A04	K channel blocker; multiple sclerosis therapy	NEURELAN$K channel blocker; multiple sclerosis therapy$synthetic; EL-970$J Pharmacol Exp Ther 275: 864 (1995)$USAN, INN	J Pharmacol Exp Ther 275: 864 (1995)	504-24-5	synthetic; EL-970	USAN, INN	NEURELAN
1501133	NICERGOLINE	121115-09	A05	vasodilator	SERMION$vasodilator$synthetic$Clin. Drug Invest. (2008), 28(9), 533-552; J. Pharm. Pharmacol. (1972), 24(9), 741-2; Fitoterapia (1968), 39(2), 54-9$USAN, INN, BAN, JAN	Clin. Drug Invest. (2008), 28(9), 533-552; J. Pharm. Pharmacol. (1972), 24(9), 741-2; Fitoterapia (1968), 39(2), 54-9	27848-84-6	synthetic	USAN, INN, BAN, JAN	SERMION
1501152	SPIPERONE	121115-09	A06	antipsychotic	SPIROPITAN$antipsychotic$synthetic; R-5147$J Neural Transmission 43:113 (1978); J Neuroscience 15:5574 (1995)$USAN, INN, BAN, JAN	J Neural Transmission 43:113 (1978); J Neuroscience 15:5574 (1995)	749-02-0	synthetic; R-5147	USAN, INN, BAN, JAN	SPIROPITAN
1501176	ERYTHROMYCIN ESTOLATE	121115-09	A07	antibacterial	ILOSONE$antibacterial$Streptomyces erythreus$Am. J. Hosp. Pharm. (1980), 37(9), 1199-205; Antibiot. Annu. (1960), 893-8; Antibiot. Annu. (1959), 364-74$USP, INN, BAN, JAN	Am. J. Hosp. Pharm. (1980), 37(9), 1199-205; Antibiot. Annu. (1960), 893-8; Antibiot. Annu. (1959), 364-74	134-36-1, 114-07-8 [erythromycin]	Streptomyces erythreus	USP, INN, BAN, JAN	ILOSONE
1503423	SPIRAMYCIN	121115-09	A08	antibacterial	ROVAMYCIN$antibacterial$Streptomyces ambofaciens$J Am Chem Soc 91: 3401 (1969)$USAN, INN, BAN	J Am Chem Soc 91: 3401 (1969)	8025-81-8	Streptomyces ambofaciens	USAN, INN, BAN	ROVAMYCIN
1501182	ESTRADIOL BENZOATE	121115-09	A09	estrogen	AGOFOLLIN$estrogen$semisynthetic; NSC-9566$Helv. Chim. Acta (1937), 20, 263-71; Nature (1938), 142, 292-3; Lancet (1937), I, 320-2$USP-XX, INN, BAN, JAN	Helv. Chim. Acta (1937), 20, 263-71; Nature (1938), 142, 292-3; Lancet (1937), I, 320-2	50-50-0	semisynthetic; NSC-9566	USP-XX, INN, BAN, JAN	AGOFOLLIN
1501203	RETINOL	121115-09	A10	vitamin A		Dev Pharmacol Ther 7 Suppl 1:213 (1984); Biochem J 348:481 (2000); Clin Exper Dermatol 26:648 (2001)	68-26-8	fish & liver oils, eggs, milk	USP, INN, BAN
1502013	ISOTRETINON	121115-09	A11	antiacne, antineoplastic	ACCUTANE$antiacne, antineoplastic$semisynthetic; Ro-4-3780$Science 195: 487 (9177); N Eng J Med 300: 329 (1979)$USP, INN, BAN	Science 195: 487 (9177); N Eng J Med 300: 329 (1979)	4759-48-2	semisynthetic; Ro-4-3780	USP, INN, BAN	ACCUTANE
1502014	MESNA	121115-09	B02	mucolytic		Curr. Opin. Oncol. (1997), 9(6), 569-78; Gynecol. Oncol. (1993), 51(1), 104-8; Semin. Oncol. (1992), 19(6 Suppl 12), 65-71	19767-45-4, 3375-50-6 [2-mercaptoethanesulfonic, acid]	synthetic	USAN, INN, BAN
2300173	BUSPIRONE HYDROCHLORIDE	121115-09	B03	5HT1a receptor agonist, anxiolytic	BUSPAR$5HT1a receptor agonist, anxiolytic$synthetic$J Clin Psychiatry 43:1 (1982); Drugs 32:114 (1986); Pharmacotherapy 8:100 (1988)$USP, INN, BAN	J Clin Psychiatry 43:1 (1982); Drugs 32:114 (1986); Pharmacotherapy 8:100 (1988)	33386-08-2, 36505-84-7 [buspirone]	synthetic	USP, INN, BAN	BUSPAR
2300165	AMIODARONE HYDROCHLORIDE	121115-09	B04	adrenergic agonist, coronary vasodilator, Ca channel blocker	CORDARONE$adrenergic agonist, coronary vasodilator, Ca channel blocker$synthetic$Adv Drug Res 16: 309 (1987)$USAN, INN, BAN, JAN	Adv Drug Res 16: 309 (1987)	1951-25-3	synthetic	USAN, INN, BAN, JAN	CORDARONE
1502019	FOSCARNET SODIUM	121115-09	B05	antiviral	FOSCAVIR$antiviral$synthetic$Science (1978), 4358, 819-21; Virology (1984), 135(1), 293-6; Biochim. Biophys. Acta (1981), 652(1), 90-8$USAN, INN, BAN	Science (1978), 4358, 819-21; Virology (1984), 135(1), 293-6; Biochim. Biophys. Acta (1981), 652(1), 90-8	63585-09-1	synthetic	USAN, INN, BAN	FOSCAVIR
1502029	CEFSULODIN SODIUM	121115-09	B06	antibacterial	CEFOMONIL$antibacterial$semisynthetic$Antimicrob Agents Chemother 13:137 (1978); 17:165 (1980); Arzneim Forsch 30:1478 (1980)$USAN, INN, BAN, JAN	Antimicrob Agents Chemother 13:137 (1978); 17:165 (1980); Arzneim Forsch 30:1478 (1980)	52152-93-9, 62587-73-9 [cefsulodin]	semisynthetic	USAN, INN, BAN, JAN	CEFOMONIL
1502039	FOSFOMYCIN CALCIUM	121115-09	B07	antibacterial	FOSMICIN$antibacterial$Streptomyces spp$Ann NY Acad Sci 235:364 (1974); J Antimicrob Chemother 11:467 (1983); 48:209 (2001)$USAN, INN, BAN	Ann NY Acad Sci 235:364 (1974); J Antimicrob Chemother 11:467 (1983); 48:209 (2001)	26472-47-9, 23112-90-5(acid)	Streptomyces spp	USAN, INN, BAN	FOSMICIN
2300166	ALPRENOLOL	121115-09	B08	betaadrenergic blocker	GUBERNAL$betaadrenergic blocker$synthetic$Clin Ter 56:121 (9171); Acta Med Scand 1984 Suppl 680:1$USAN, INN, BAN, JAN	Clin Ter 56:121 (9171); Acta Med Scand 1984 Suppl 680:1	13655-52-2, 13707-88-5 [alprenolol hydrochloride]	synthetic	USAN, INN, BAN, JAN	GUBERNAL
1502047	LIOTHYRONINE (L- isomer) SODIUM	121115-09	B09	thyroid hormone	CYTOMEL$thyroid hormone$synthetic; L-isomer$Am. J. Hosp. Pharm. (1978), 35(1), 51-8; Metab., Clin. Exp. (1972), 21(11), 1073-92; Compt. rend. (1952), 234, 997-8$USP, BAN, JAN	Am. J. Hosp. Pharm. (1978), 35(1), 51-8; Metab., Clin. Exp. (1972), 21(11), 1073-92; Compt. rend. (1952), 234, 997-8	55-06-1, 6893-02-3 [liothyronine]	synthetic; L-isomer	USP, BAN, JAN	CYTOMEL
1502053	ALRESTATIN	121115-09	B10	aldose reductase inhibitor		Indian J Ophthalmol 57:175 (2009)	51411-04-2, 51876-97-2 [alrestatin sodium]	synthetic; AY-22284A	USAN, INN
1502084	PROADIFEN HYDROCHLORIDE	121115-09	B11	cytochrome P450 inhibitor, Ca antagonist, anesthetic (local)		Eur J Pharmacol 10:131 (1970); Carcinogenesis 8:881 (1987)	62-68-0	synthetic; SKF-525A, RP-5171	USAN, INN
1506177	ISOVALERAMIDE	121115-09	C02	anticonvulsant, antimigraine, analgesic		J. Med. Chem. (1983), 26(6), 916-22; Epilepsia (2004), 45(11), 1338-1343; Curr. Opin. Neurol. (2003), 16(2), 203-211	541-46-8	synthetic; NFS-1776	USAN
1506189	SYMCLOSENE	121115-09	C03	anti-infective	CLORINE$anti-infective$synthetic; NSC-405124$Toxicology. 3rd ed. Wiley , NY 1981-1982, 2768; Sax's Dangerous Properties of Industrial Materials. 11th Edition. Wiley-Interscience, Hoboken, NJ. 2004.,3530$USAN, INN	Toxicology. 3rd ed. Wiley , NY 1981-1982, 2768; Sax's Dangerous Properties of Industrial Materials. 11th Edition. Wiley-Interscience, Hoboken, NJ. 2004.,3530	87-90-1	synthetic; NSC-405124	USAN, INN	CLORINE
1502109	ZIDOVUDINE [AZT]	121115-09	C04	RT transferase inhibitor, antiviral	RETROVIR$RT transferase inhibitor, antiviral$synthetic; AZT, BW-A509U$Am J Med 85 Suppl 2A: 186 (1988); Ann Intern Med 117:487 (1992)$USP, INN, BAN, JAN	Am J Med 85 Suppl 2A: 186 (1988); Ann Intern Med 117:487 (1992)	30516-87-1	synthetic; AZT, BW-A509U	USP, INN, BAN, JAN	RETROVIR
2300154	ACECAINIDE HYDROCHLORIDE	121115-09	C05	antiarrhythmic	NAPA$antiarrhythmic$synthetic; ASL-601$Am J Cardiol 45:1250 (1980); 47:123 (1981); Durgs 39:720 (1990)$USAN, INN	Am J Cardiol 45:1250 (1980); 47:123 (1981); Durgs 39:720 (1990)	34118-92-8, 32795-44-1 [acecainide]	synthetic; ASL-601	USAN, INN	NAPA
1503848	VIOMYCIN SULFATE	121115-09	C06	antibacterial	VIOCIN$antibacterial$synthetic; LM-192$Arzneim Forsch 6:61 (1956); Antibiot Chemother 7:374 (1957)$USP-XXII	Arzneim Forsch 6:61 (1956); Antibiot Chemother 7:374 (1957)	37883-00-4	synthetic; LM-192	USP-XXII	VIOCIN
1502127	TINIDAZOLE	121115-09	C07	antiprotozoal	TINDAMAX$antiprotozoal$synthetic; CP-12574$Drugs 11:423 (1976); J Antimicrob Chemother 10 Suppl A:1:(1982)$USP, INN, BAN, JAN	Drugs 11:423 (1976); J Antimicrob Chemother 10 Suppl A:1:(1982)	19387-91-8	synthetic; CP-12574	USP, INN, BAN, JAN	TINDAMAX
1300016	EDETATE DISODIUM	121115-09	C08	chelating agent	ENDRATE$chelating agent$synthetic$Experientia (1968), 24(3), 296-7; Thromb. Diath. Haemorrh. (1967), 17(3-4), 516-31; J. Lab. Clin. Med. (1967), 69(2), 204-16$USP	Experientia (1968), 24(3), 296-7; Thromb. Diath. Haemorrh. (1967), 17(3-4), 516-31; J. Lab. Clin. Med. (1967), 69(2), 204-16	60-00-4(acid)	synthetic	USP	ENDRATE
1502196	ETHOSUXIMIDE	121115-09	C09	anticonvulsant	ZARONTIN$anticonvulsant$synthetic; CI-366, CN-10395, PM-671$Nat. Rev. Neurol. (2010), 6(8), 420-421; CNS Drug Rev. (2007), 13(2), 224-239; Epilepsia (1964), 583-9$USP, INN, BAN, JAN	Nat. Rev. Neurol. (2010), 6(8), 420-421; CNS Drug Rev. (2007), 13(2), 224-239; Epilepsia (1964), 583-9	77-67-8	synthetic; CI-366, CN-10395, PM-671	USP, INN, BAN, JAN	ZARONTIN
1502197	PIPERIDOLATE HYDROCHLORIDE	121115-09	C10	antispasmodic	DACTIL$antispasmodic$synthetic$Arch Surg 75:780 (1957)$USP-XX, INN, BAN, JAN	Arch Surg 75:780 (1957)	129-77-1, 82-98-4 [piperidolate]	synthetic	USP-XX, INN, BAN, JAN	DACTIL
1500428	NEOSTIGMINE BROMIDE	121115-09	C11	cholinergic		Ann. N. Y. Acad. Sci. (1976), 274, 143-73; Fed. Proc. (1946), 5, 263; Fed. Proc. (1946), 5(1 Pt 2), 198	114-80-7, 59-99-4 [neostigmine]	synthetic	USP, INN, BAN, JAN
1502202	CYCLOSPORINE	121115-09	D02	immunosuppressant	SANDIMMUNE$immunosuppressant$Tolypocladium inflatum; 27-400$Helv Chim Acta 60: 1568 (1977)$USP, INN, BAN, JAN	Helv Chim Acta 60: 1568 (1977)	59865-13-3	Tolypocladium inflatum; 27-400	USP, INN, BAN, JAN	SANDIMMUNE
1502230	ASCORBIC ACID	121115-09	D03	antiscorbutic, antiviral	CENOLATE$antiscorbutic, antiviral$Vitamin C$PNAS 68:2678 (1971); N Eng J Med 314:892 (1986); Scand J Inf Dis 26:1 (1994)$USP, INN, BAN, JAN	PNAS 68:2678 (1971); N Eng J Med 314:892 (1986); Scand J Inf Dis 26:1 (1994)	50-81-7	Vitamin C	USP, INN, BAN, JAN	CENOLATE
1502254	MENADIONE	121115-09	D04	prothrombogenic agent	KAYQUINONE$prothrombogenic agent$Asplenium and Juglans spp.$J Nat Prod 47: 901 (1984)$USP, BAN	J Nat Prod 47: 901 (1984)	58-27-5	Asplenium and Juglans spp.	USP, BAN	KAYQUINONE
1502255	SALICIN	121115-09	D05	analgesic, antipyretic		Am J Med Sci 80:273 (1880); Arch Intern Med 101:997 (1958)	138-52-3	Salix spp	USP-IX
1502258	MONENSIN SODIUM (monensin A is shown)	121115-09	D06	antibacterial	RUMENSIN$antibacterial$Streptomyces cinnamonensis; 67314$J Am Chem Soc 89: 5737 (1967)$USP, INN, BAN	J Am Chem Soc 89: 5737 (1967)	22373-78-0, 17090-79-8 (monensin)	Streptomyces cinnamonensis; 67314	USP, INN, BAN	RUMENSIN
2300094	ASTEMIZOLE	121115-09	D07	H1 antihistamine (nonsedating)	HISMANAL$H1 antihistamine (nonsedating)$synthetic$Curr Ther Res 29:24 (1981); 31:638 (1982); Drugs 28:38 (1984)$USP, INN, BAN, JAN	Curr Ther Res 29:24 (1981); 31:638 (1982); Drugs 28:38 (1984)	68844-77-9	synthetic	USP, INN, BAN, JAN	HISMANAL
1503001	BENZOIC ACID	121115-09	D08	antifungal		Appl Microbiol 16:1524 (1968); Appl Environ Microbiol 1991:1	65-85-0	synthetic	USP, JAN
1503002	BENZYL BENZOATE	121115-09	D09	scabicide	ASCABIOL$scabicide$synthetic$J Pharmacol Exper Ther 84:358 (1945); 93:26 (1948)$USP, JAN	J Pharmacol Exper Ther 84:358 (1945); 93:26 (1948)	120-51-4	synthetic	USP, JAN	ASCABIOL
1503004	BENZOYL PEROXIDE	121115-09	D10	keratolytic	LOROXIDE$keratolytic$synthetic; NSC-675$Brit J Dermatol 119:615 (1988); Int J Dermatol 30:467 (1991)$USP	Brit J Dermatol 119:615 (1988); Int J Dermatol 30:467 (1991)	94-36-0	synthetic; NSC-675	USP	LOROXIDE
1503007	BETAINE HYDROCHLORIDE	121115-09	D11	antiarteriosclerotic, hypolipaemic, hepatoprotectant	CYSTADANE$antiarteriosclerotic, hypolipaemic, hepatoprotectant$widespread in fungi and plants$Eur J Pediatr 142:147 (1984); Arch Dis Child 64:1061 (1989); Biochem J 382:831 (2004)$USP	Eur J Pediatr 142:147 (1984); Arch Dis Child 64:1061 (1989); Biochem J 382:831 (2004)	590-46-5, 141-58-2 [replaced], 107-43-7 [betaine]	widespread in fungi and plants	USP	CYSTADANE
1503009	BIOTIN	121115-09	E02	vitamin B complex	BIOEPIDERM$vitamin B complex$Vitamin B complex$Nutr Rev 33:97 (1975); JACS 98:4024 (1977); Ber 113:607 (1980); Science216:1329 (1982)$USP, INN, JAN	Nutr Rev 33:97 (1975); JACS 98:4024 (1977); Ber 113:607 (1980); Science216:1329 (1982)	58-85-5	Vitamin B complex	USP, INN, JAN	BIOEPIDERM
1503014	AKLOMIDE	121115-09	E03	antiprotozoal, coccidiostat	NOVASTAT$antiprotozoal, coccidiostat$synthetic$JACS 75: 4675 (1953); Exp Parasitol 28:25 (1970)$USAN, INN, BAN	JACS 75: 4675 (1953); Exp Parasitol 28:25 (1970)	3011-89-0	synthetic	USAN, INN, BAN	NOVASTAT
1503038	NICOTINYL ALCOHOL TARTRATE	121115-09	E04	vasodilator	RONIACOL$vasodilator$synthetic$Acta Physiol. Hung. (1989), 74(2), 169-74; Experientia (1981), 37(8), 890-2; J. Atheroscler. Res. (1968), 8(2), 265-76$USAN, JAN	Acta Physiol. Hung. (1989), 74(2), 169-74; Experientia (1981), 37(8), 890-2; J. Atheroscler. Res. (1968), 8(2), 265-76	100-55-0	synthetic	USAN, JAN	RONIACOL
1503059	FLOXURIDINE	121115-09	E05	antineoplastic, antimetabolite		Pharmacol. Ther. (1981), 13(1), 69-90; Biochim. Biophys. Acta (1977), 473(2), 73-92; Cancer Res. (1963), 23, 1226-43	50-91-9	synthetic;FUDR, NSC-27640	USP
1503065	ALTRETAMINE	121115-09	E06	antineoplastic	HEXALEN$antineoplastic$synthetic$Fed Proc 24:641 (1965); Br J Cancer 41:630 (1980)$USP, INN, BAN	Fed Proc 24:641 (1965); Br J Cancer 41:630 (1980)	645-05-6	synthetic	USP, INN, BAN	HEXALEN
1503069	AMINOHIPPURIC ACID	121115-09	E07	renal function diagnosis	PAH$renal function diagnosis$synthetic$Acta Med Scand 127:471 (1947); Renal Physiol 237:F291 (1979); J Pharmacol Exp Therap 283:1018 (1997)$USP	Acta Med Scand 127:471 (1947); Renal Physiol 237:F291 (1979); J Pharmacol Exp Therap 283:1018 (1997)	61-78-9, 94-16-6 [aminohippurate sodium]	synthetic	USP	PAH
1503070	MEFLOQUINE	121115-09	E08	antimalarial	LARIAM$antimalarial$synthetic; Ro-21-5998; WR-142490$Br Med J 315:1412 (1997)$USAN, INN, BAN	Br Med J 315:1412 (1997)	53230-10-7	synthetic; Ro-21-5998; WR-142490	USAN, INN, BAN	LARIAM
1503073	ADIPHENINE HYDROCHLORIDE	121115-09	E09	muscle relaxant (smooth)	TRASENTINE$muscle relaxant (smooth)$synthetic$Eur J Pharmacol 41:53 (1977); Xenobiotica 11:123 (1981)$USAN, INN	Eur J Pharmacol 41:53 (1977); Xenobiotica 11:123 (1981)	50-42-0, 64-95-9 [adiphenine]	synthetic	USAN, INN	TRASENTINE
1503076	QUINAPRIL HYDROCHLORIDE	121115-09	E10	antihypertensive, ACE inhibitor	ACCUPRIL$antihypertensive, ACE inhibitor$synthetic; CI-906$J Am Soc Nephrol 8:756 (1997); J Clin Endocrinol Metabol 91:1001 (2006)$USP, INN, BAN	J Am Soc Nephrol 8:756 (1997); J Clin Endocrinol Metabol 91:1001 (2006)	82586-55-8, 85441-61-8 [quinapril]	synthetic; CI-906	USP, INN, BAN	ACCUPRIL
1503081	AMIFOSTINE	121115-09	E11	radioprotectant	ETHYOL$radioprotectant$synthetic; WR-2721$Drug Metab Dispos 22:895 (1994); Leuk Res 24:1009 (2000); Anticancer Drugs13:181 (2002)$USP, INN, BAN	Drug Metab Dispos 22:895 (1994); Leuk Res 24:1009 (2000); Anticancer Drugs13:181 (2002)	20537-88-6	synthetic; WR-2721	USP, INN, BAN	ETHYOL
1502304	IOHEXOL	121115-09	F02	radiopaque diagnostic aid	OMNIPAQUE$radiopaque diagnostic aid$synthetic B-15000, SQ-13396$Clin Radiol 33:231 (1982); Anal Profiles Drug Subst 17:115 (1988)$USP, INN, BAN, JAN	Clin Radiol 33:231 (1982); Anal Profiles Drug Subst 17:115 (1988)	66108-95-0	synthetic B-15000, SQ-13396	USP, INN, BAN, JAN	OMNIPAQUE
1503086	TIAPRIDE HYDROCHLORIDE	121115-09	F03	neuroleptic	TIAPRIDAL$neuroleptic$synthetic; FLC-1374$J Int Med Res 10:160 (1982); Neuropsychobiology 14:17 (1985); Br J Psychiatry 150:164 (1987)$USAN, INN, BAN	J Int Med Res 10:160 (1982); Neuropsychobiology 14:17 (1985); Br J Psychiatry 150:164 (1987)	51012-32-9	synthetic; FLC-1374	USAN, INN, BAN	TIAPRIDAL
1503102	BACAMPICILLIN HYDROCHLORIDE	121115-09	F04	antibacterial	SPECTROBID$antibacterial$semisynthetic$Antimicrob Agents Chemother 8:518 (1975); 13:971 (1978)$USP, INN, BAN, JAN	Antimicrob Agents Chemother 8:518 (1975); 13:971 (1978)	37661-08-8, 50972-17-3 [bacampicillin]	semisynthetic	USP, INN, BAN, JAN	SPECTROBID
1503104	BENDROFLUMETHIAZIDE	121115-09	F05	diuretic, antihypertensive	NATURETIN$diuretic, antihypertensive$synthetic$Anal Profiles Drug Subs 5:1 (1976)$USP, INN, BAN, JAN	Anal Profiles Drug Subs 5:1 (1976)	73-48-3	synthetic	USP, INN, BAN, JAN	NATURETIN
1503106	BEPRIDIL HYDROCHLORIDE	121115-09	F06	antiarrhythmic	BEPADIN$antiarrhythmic$synthetic; CERM-1978$Therapie 32:485 (1977); 36:123 (1981); Am J Cardiol 61:1210 (1988)$USAN, INN, BAN, JAN	Therapie 32:485 (1977); 36:123 (1981); Am J Cardiol 61:1210 (1988)	74764-40-2	synthetic; CERM-1978	USAN, INN, BAN, JAN	BEPADIN
1503107	BROMHEXINE HYDROCHLORIDE	121115-09	F07	expectorant	BISOLVON$expectorant$synthetic$Arch Int Pharmacodyn Ther 163:284 (1966)$USAN, INN, BAN, JAN	Arch Int Pharmacodyn Ther 163:284 (1966)	611-75-6, 3572-43-8 [bromhexine]	synthetic	USAN, INN, BAN, JAN	BISOLVON
1501117	MEBEVERINE HYDROCHLORIDE	121115-09	F08	muscle relaxant (smooth)	COLOFAC$muscle relaxant (smooth)$synthetic; CSAG-144$Pharmacol. Res. Comm. (1969), 1(3), 303-9; Arch. Int. Pharmacodyn. Ther. (1963), 145, 378-95; J. Med. Chem. (1963), 6, 97-101$USAN, INN, BAN	Pharmacol. Res. Comm. (1969), 1(3), 303-9; Arch. Int. Pharmacodyn. Ther. (1963), 145, 378-95; J. Med. Chem. (1963), 6, 97-101	2753-45-9, 3625-06-7 [mebeverine]	synthetic; CSAG-144	USAN, INN, BAN	COLOFAC
1503111	CEFTRIAXONE SODIUM TRIHYDRATE	121115-09	F09	antibacterial	ROCEPHIN$antibacterial$semisynthetic; RO-13-9904$Drugs 27:469 (1984); Pharmacotherapy 5:237 (1985)$USP, INN, BAN, JAN	Drugs 27:469 (1984); Pharmacotherapy 5:237 (1985)	104376-79-6, 73384-59-5 [ceftriaxone]	semisynthetic; RO-13-9904	USP, INN, BAN, JAN	ROCEPHIN
1503117	TRIMIPRAMINE MALEATE	121115-09	F10	antidepressant	SURMONTIL$antidepressant$synthetic; RP-7162$CA 72:77299y (1970); Anla Profiles Drug Subs 12:683 (1983)$USAN, JAN	CA 72:77299y (1970); Anla Profiles Drug Subs 12:683 (1983)	521-78-8, 739-71-9 [trimipramine]	synthetic; RP-7162	USAN, JAN	SURMONTIL
1503118	TRIFLUPROMAZINE HYDROCHLORIDE	121115-09	F11	antipsychotic	VESPRIN$antipsychotic$synthetic$Anal Profiles Drug Subs 2:523 (1973)$USP, INN, BAN	Anal Profiles Drug Subs 2:523 (1973)	1098-60-8, 146-54-3 [triflupromazine]	synthetic	USP, INN, BAN	VESPRIN
1503121	TRAZODONE HYDROCHLORIDE	121115-09	G02	antidepressant	DESYREL$antidepressant$synthetic; AF-1160$Drugs 21:401 (1981); Psychopharmacol 95 Suppl:1 (1988); J Clin Psychiatry 66:469 (2005)$USP, INN, BAN, JAN	Drugs 21:401 (1981); Psychopharmacol 95 Suppl:1 (1988); J Clin Psychiatry 66:469 (2005)	25332-39-2, 19794-93-5 [trazodone]	synthetic; AF-1160	USP, INN, BAN, JAN	DESYREL
1504526	FIROCOXIB	121115-09	G03	analgesic, antiinflammatory, antipyretic, COX-II inhibitor	EQIOXX$analgesic, antiinflammatory, antipyretic, COX-II inhibitor$synthetic; ML-1785713$Am J Vet Res 65:503 (2004)$USAN, INN	Am J Vet Res 65:503 (2004)	189954-96-9	synthetic; ML-1785713	USAN, INN	EQIOXX
1503135	THONZYLAMINE HYDROCHLORIDE	121115-09	G04	antihistamine	ANAHIST$antihistamine$synthetic; NC-1264$Proc Soc Exp Biol Med 66:512 (1947)$USAN, INN, BAN	Proc Soc Exp Biol Med 66:512 (1947)	63-56-9, 91-85-0 [thonzylamine]	synthetic; NC-1264	USAN, INN, BAN	ANAHIST
1503136	THIAMPHENICOL	121115-09	G05	antibacterial	THIOCYMETIN$antibacterial$synthetic; WIN-5063-2$Br J Vener Dis 47:379 (1971); Antimicrob Agents Chemother 14:788 (1978); Int J Odontostomat 2:7 (2008)$USAN, INN, BAN, JAN	Br J Vener Dis 47:379 (1971); Antimicrob Agents Chemother 14:788 (1978); Int J Odontostomat 2:7 (2008)	15318-45-3	synthetic; WIN-5063-2	USAN, INN, BAN, JAN	THIOCYMETIN
1503142	TENOXICAM	121115-09	G06	antiinflammatory	ALGANEX$antiinflammatory$synthetic; Ro-12-0068$Curr Med Res Opin 8:9 (1982); Drugs 34:289 (1987); Anal Profiles Drug Subs Excip 22:431 (1993)$USAN, INN, BAN, JAN	Curr Med Res Opin 8:9 (1982); Drugs 34:289 (1987); Anal Profiles Drug Subs Excip 22:431 (1993)	59804-37-4	synthetic; Ro-12-0068	USAN, INN, BAN, JAN	ALGANEX
1503202	CHLOROXINE	121115-09	G07	chelating agent, antiseborrheic	CAPITROL$chelating agent, antiseborrheic$synthetic$Antimicrob. Agents Chemother. (1976), 10(2), 234-40; Arzneim. Forsch. (1970), 20(6), 821-4$USAN	Antimicrob. Agents Chemother. (1976), 10(2), 234-40; Arzneim. Forsch. (1970), 20(6), 821-4	773-76-2	synthetic	USAN	CAPITROL
1503203	CHLORPROTHIXENE HYDROCHLORIDE	121115-09	G08	antipsychotic	TARACTAN$antipsychotic$synthetic; N-714, RO-4-0403$J Med Chem 36: 2219 (1993)$USP-XIII, INN, BAN, JAN	J Med Chem 36: 2219 (1993)	113-59-7	synthetic; N-714, RO-4-0403	USP-XIII, INN, BAN, JAN	TARACTAN
1503204	CINNARAZINE	121115-09	G09	H1 antihistamine	CINAZYN$H1 antihistamine$synthetic; R-516$Arch Int Pharmacodyn Ther 204:37 (1973); Arch Pharmacol 318:234 (1982)$USAN, INN, BAN, JAN	Arch Int Pharmacodyn Ther 204:37 (1973); Arch Pharmacol 318:234 (1982)	298-57-7	synthetic; R-516	USAN, INN, BAN, JAN	CINAZYN
1503209	DANTROLENE SODIUM	121115-09	G10	muscle relaxant (skeletal)	DANTRIUM$muscle relaxant (skeletal)$synthetic; F-440$J. Pharm. Sci. (1973), 62(6), 948-51; J. Med. Chem. (1967), 10(5), 807-10; Anaesthesia (2004), 59(4), 364-373$USAN, INN, BAN, JAN	J. Pharm. Sci. (1973), 62(6), 948-51; J. Med. Chem. (1967), 10(5), 807-10; Anaesthesia (2004), 59(4), 364-373	24868-20-0, 14663-23-1 [anhydrous], 7261-97-4 [dantrolene]	synthetic; F-440	USAN, INN, BAN, JAN	DANTRIUM
1503210	BETAMETHASONE 17,21-DIPROPIONATE	121115-09	G11	glucocorticoid, antiinflammatory	DIPROLENE$glucocorticoid, antiinflammatory$semisynthetic$Anal Profiles Drug Subs 6:43 (1977)$USP, INN, BAN, JAN	Anal Profiles Drug Subs 6:43 (1977)	5593-20-4	semisynthetic	USP, INN, BAN, JAN	DIPROLENE
1505751	ERYTHROSINE SODIUM	121115-09	H02	color additive		JACS 49:1594 (1927); Food Cosmet Toxicol 14:525 (1976)	16423-68-0	synthetic	USP-XXII
1503214	EDOXUDINE	121115-09	H03	antiviral		Antimicrob. Agents Chemother. (1976), 10(1), 119-22; Biochem. Pharmacol. (1975), 24(10), 1073-8; J. Med. Chem. (1969), 12, 533-4	15176-29-1	synthetic; EDU; EUDR; ORF-15817; RWJ-15817	USAN, INN
1503215	ENOXACIN	121115-09	H04	antibacterial	PENETREX$antibacterial$synthetic; AT2266, CI-919, PD-107779$Drugs (1988), 36(1), 32-66; Antimicrob. Agents Chemother. (1985), 28(5), 716-21; J. Med. Chem. (1984), 27(3), 292-301$USAN, INN, BAN, JAN	Drugs (1988), 36(1), 32-66; Antimicrob. Agents Chemother. (1985), 28(5), 716-21; J. Med. Chem. (1984), 27(3), 292-301	74011-58-8	synthetic; AT2266, CI-919, PD-107779	USAN, INN, BAN, JAN	PENETREX
1505333	TRANILAST	121115-09	H05	antiallergic, mast cell degranulation inhibitor, angiogenesis blocker		Br J Pharmacol 118:915 (1996); 122:1061 (1997); Eur J Pharmacol 361:191 (1998)	53902-12-8	synthetic; MK-341	USAN, INN, JAN
1506171	PHENOTHIAZINE	121115-09	H06	anthelmintic	NEMAZINE$anthelmintic$synthetic$J Pract Chem 89:11 (1914)$NF-XII, INN	J Pract Chem 89:11 (1914)	92-94-2	synthetic	NF-XII, INN	NEMAZINE
1503227	PERHEXILINE MALEATE	121115-09	H07	coronary vasodilator	PEXID$coronary vasodilator$synthetic$hepatotoxic at clinical dose (300mg)$USAN, INN, BAN	hepatotoxic at clinical dose (300mg)	6724-53-4, 6621-47-2 [perhexiline]	synthetic	USAN, INN, BAN	PEXID
1503228	PAROMOMYCIN SULFATE	121115-09	H08	antibacterial, antiamebic	HUMATIN$antibacterial, antiamebic$Streptomyces rimosis paramomycinus$Gynecol Prat 15:247 (1964); Genitourin Med 73:397 (1997); Clin Infect Dis 49:914 (2009)$USP, INN, BAN	Gynecol Prat 15:247 (1964); Genitourin Med 73:397 (1997); Clin Infect Dis 49:914 (2009)	1263-89-4, 7542-37-2 [paromomycin], 59-04-1 [paromomycin, replaced]	Streptomyces rimosis paramomycinus	USP, INN, BAN	HUMATIN
1503229	METHAPYRILENE HYDROCHLORIDE	121115-09	H09	H1 antihistamine	THENYLENE$H1 antihistamine$synthetic$J. Org. Chem. (1976), 41(13), 2283-8; J. Med. Chem. (1969), 12(5), 832-6; Am. J. Med. Sci. (1948), 216(1), 20-3$USP-XX, INN, BAN	J. Org. Chem. (1976), 41(13), 2283-8; J. Med. Chem. (1969), 12(5), 832-6; Am. J. Med. Sci. (1948), 216(1), 20-3	135-23-9, 91-80-5 [methapyrilene]	synthetic	USP-XX, INN, BAN	THENYLENE
1506053	TYLOXAPOL	121115-09	H10	polymeric nonionic detergent	SUPERINONE$polymeric nonionic detergent$synthetic$J Exp Med 93:373 (1951); Xenobiotica 25:521 (1995)$USP, INN, BAN	J Exp Med 93:373 (1951); Xenobiotica 25:521 (1995)	25301-02-4	synthetic	USP, INN, BAN	SUPERINONE
1506025	NICORANDIL	121115-09	H11	vasodilator		Drugs (2004), 64(17), 1941-1955; J. Cardiovasc. Pharmacol. (1980), 3(1), 139-50; Arzneim. Forsch. (1979), 29(10), 1530-3	65141-46-0	synthetic	USAN, INN, BAN, JAN
1503239	HYCANTHONE	121115-10	A02	anthelmintic, hepatotoxic		Mol. Biochem. Parasitol. (1990), 43(1), 89-95; J. Med. Chem. (1988), 31(1), 254-60; J. Med. Chem. (1967), 10(5), 867-76	3105-97-3	synthetic; WIN-24933, NSC-134434	USAN, INN
1500424	NAPHAZOLINE HYDROCHLORIDE	121115-10	A03	adrenergic agonist, nasal decongestant	ALBALON$adrenergic agonist, nasal decongestant$synthetic$Exp. Eye Res. (2001), 72(3), 331-339; Neurosci. Lett. (1980), 20(3), 347-50; Eur. J. Pharmacol. (1976), 36(2), 413-21$USP, INN, BAN, JAN	Exp. Eye Res. (2001), 72(3), 331-339; Neurosci. Lett. (1980), 20(3), 347-50; Eur. J. Pharmacol. (1976), 36(2), 413-21	550-99-2, 835-31-4 [naphazoline]	synthetic	USP, INN, BAN, JAN	ALBALON
1505122	AZTREONAM	121115-10	A04	antibiotic	AZACTAM$antibiotic$synthetic; SQ-26776, UNII-G2B4VE5GH8$J Antimicrob Chemother 8 Suppl E:1 (1981); 9:328 (1982); Rev Infect Dis 13 Suppl 7:S591 (1991)$USP, INN, BAN, JAN	J Antimicrob Chemother 8 Suppl E:1 (1981); 9:328 (1982); Rev Infect Dis 13 Suppl 7:S591 (1991)	78110-38-0	synthetic; SQ-26776, UNII-G2B4VE5GH8	USP, INN, BAN, JAN	AZACTAM
1503243	LABETALOL HYDROCHLORIDE	121115-10	A05	adrenergic blocker	NORMODYNE$adrenergic blocker$synthetic; Sch-15719W, AH-5158A$Arch. Intern. Med. (1983), 143(3), 485-90; Br. J. Clin. Pharmacol. (1974), 1(6), 505-10; Br. J. Pharmacol. (1972), 45(4), 660-75$USP, INN, BAN, JAN	Arch. Intern. Med. (1983), 143(3), 485-90; Br. J. Clin. Pharmacol. (1974), 1(6), 505-10; Br. J. Pharmacol. (1972), 45(4), 660-75	32780-64-6, 36894-69-6 [labetalol]	synthetic; Sch-15719W, AH-5158A	USP, INN, BAN, JAN	NORMODYNE
1503875	PIROCTONE OLAMINE	121115-10	A06	antiseborrheic	OCTOPIROX$antiseborrheic$synthetic$J Soc Cosmet Chem 32:327 (1981)$USAN	J Soc Cosmet Chem 32:327 (1981)	68890-66-4	synthetic	USAN	OCTOPIROX
1503250	MEPHENTERMINE SULFATE	121115-10	A07	vasoconstrictor	WYAMINE$vasoconstrictor$synthetic$Am. J. Cardiol. (1965), 16(6), 841-6; Arzneim. Forsch. (1962), 12, 902-7; J. Am. Med. Assoc. (1959), 169(15), 1742-7$USP-XXIII, INN, BAN	Am. J. Cardiol. (1965), 16(6), 841-6; Arzneim. Forsch. (1962), 12, 902-7; J. Am. Med. Assoc. (1959), 169(15), 1742-7	1212-72-2, 6190-60-9 [dihydrate], 100-92-5 [mephentermine]	synthetic	USP-XXIII, INN, BAN	WYAMINE
1503251	METARAMINOL BITARTRATE	121115-10	A08	antihypotensive	ARAMINE$antihypotensive$synthetic$Life Sci. (1981), 29(12), 1271-5; Life Sci. (1964), 3, 695-702; Am. J. Cardiol. (1964), 13, 10-4$USP, INN, BAN, JAN	Life Sci. (1981), 29(12), 1271-5; Life Sci. (1964), 3, 695-702; Am. J. Cardiol. (1964), 13, 10-4	33402-03-8	synthetic	USP, INN, BAN, JAN	ARAMINE
1503252	METHAZOLAMIDE	121115-10	A09	carbonic anhydrase inhibitor		Chem. Pharm. Bull. (1969), 17(10), 2000-7; J. Med. Chem. (1968), 11(2), 228-32	554-57-4	synthetic	USP, INN, BAN, JAN
1503253	METHYLBENZETHONIUM CHLORIDE	121115-10	A10	antiinfective	DELAVAN$antiinfective$synthetic$Am. J. Trop. Med. Hyg. (1986), 35(6), 1110-16; J. Insect Pathol. (1960), 2, 124-33; J. Am. Pharm. Assoc., Sci. Ed. (1948), 37, 272-5$USP, INN, BAN	Am. J. Trop. Med. Hyg. (1986), 35(6), 1110-16; J. Insect Pathol. (1960), 2, 124-33; J. Am. Pharm. Assoc., Sci. Ed. (1948), 37, 272-5	1320-44-1, 25155-18-4 [anhydrous]	synthetic	USP, INN, BAN	DELAVAN
1505994	ETHAMIVAN	121115-10	A11	CNS & respiratory stimulant	VANDID$CNS & respiratory stimulant$synthetic; NCS-406087$Compt Rendu 243:609 (1956)$USAN, USP-XX, INN, BAN	Compt Rendu 243:609 (1956)	304-84-7	synthetic; NCS-406087	USAN, USP-XX, INN, BAN	VANDID
1503256	AMSACRINE	121115-10	B02	antineoplastic, immune suppressive	AMSIDYL$antineoplastic, immune suppressive$synthetic$Pharmacother 5: 78 (1985)$USAN, INN, BAN	Pharmacother 5: 78 (1985)	51264-14-3	synthetic	USAN, INN, BAN	AMSIDYL
1503257	MIDODRINE HYDROCHLORIDE	121115-10	B03	antihypertensive, vasoconstrictor	ORVATEN$antihypertensive, vasoconstrictor$synthetic; A-4020, St-1085$Expert Opin. Pharmacother. (2000), 1(4), 835-840; Eur. J. Clin. Pharmacol. (1979), 16(6), 423-4; Arzneim. Forsch. (1976), 26(12), 2145-54$USAN, INN, BAN, JAN	Expert Opin. Pharmacother. (2000), 1(4), 835-840; Eur. J. Clin. Pharmacol. (1979), 16(6), 423-4; Arzneim. Forsch. (1976), 26(12), 2145-54	3092-17-9, 42794-76-3 [midodrine]	synthetic; A-4020, St-1085	USAN, INN, BAN, JAN	ORVATEN
1503260	NADOLOL	121115-10	B04	betaadrenergic blocker	COGARD$betaadrenergic blocker$synthetic; SQ-11725$Drugs (1980), 20(1), 1-23; J. Pharmacol. Exp. Ther. (1977), 202(3), 702-10; Br. J. Clin. Pract. (1980), 34(7), 211-21$USP, INN, BAN, JAN	Drugs (1980), 20(1), 1-23; J. Pharmacol. Exp. Ther. (1977), 202(3), 702-10; Br. J. Clin. Pract. (1980), 34(7), 211-21	42200-33-9	synthetic; SQ-11725	USP, INN, BAN, JAN	COGARD
1503262	NALTREXONE HYDROCHLORIDE	121115-10	B05	morphine antagonist	VIVITROL$morphine antagonist$synthetic; EN-1639A$Expert Opin. Invest. Drugs (2011), 20(8), 1073-1086; Int. J. Adictions (1977), 12(7), 863-7; Am. J. Drug Alcohol Abuse(1974), 1(2), 253-69$USP	Expert Opin. Invest. Drugs (2011), 20(8), 1073-1086; Int. J. Adictions (1977), 12(7), 863-7; Am. J. Drug Alcohol Abuse(1974), 1(2), 253-69	16676-29-2, 16590-41-3 [naltrexone]	synthetic; EN-1639A	USP	VIVITROL
1505907	METHYLPHENIDATE HYDROCHLORIDE	121115-10	B06	CNS stimulant	RITALIN$CNS stimulant$synthetic$Helv Chim Acta 27:1748 (1944); J Pharmacol Exp Therap 131:115 (1961)$USP, INN, BAN, JAN	Helv Chim Acta 27:1748 (1944); J Pharmacol Exp Therap 131:115 (1961)	298-59-9, 113-45-1(base)	synthetic	USP, INN, BAN, JAN	RITALIN
1503265	NICLOSAMIDE	121115-10	B07	anthelmintic, teniacide	NICLOSIDE$anthelmintic, teniacide$synthetic; BAY-2353$ACS Med. Chem. Letters (2010), 1(9), 454-459; J. Parasitol. (1965), 51(4), 519-22; Ann. Trop. Med. Parasitol. (1964), 58(2), 132-46$USAN, INN, BAN	ACS Med. Chem. Letters (2010), 1(9), 454-459; J. Parasitol. (1965), 51(4), 519-22; Ann. Trop. Med. Parasitol. (1964), 58(2), 132-46	50-65-7	synthetic; BAY-2353	USAN, INN, BAN	NICLOSIDE
1505993	MESALAMINE	121115-10	B08	antiinflammatory	ASACOL$antiinflammatory$synthetic; 5-ASA$Gastroenterology 83:1062 (1982); Am J Gastroenterol 81:141 (1986); Expert Opinion Pharmacother 6:69 (2005)$USP, INN, BAN	Gastroenterology 83:1062 (1982); Am J Gastroenterol 81:141 (1986); Expert Opinion Pharmacother 6:69 (2005)	89-57-6	synthetic; 5-ASA	USP, INN, BAN	ASACOL
1503269	PERGOLIDE MESYLATE	121115-10	B09	dopamine receptor agonist	PERMAX$dopamine receptor agonist$semisynthetic; LY-127809$Adv Neurol 45:551, 555 (1986); Clin Neuropharmacol 25:1 (2002)$USP, INN, BAN	Adv Neurol 45:551, 555 (1986); Clin Neuropharmacol 25:1 (2002)	66104-23-2, 66104-22-1 [pergolide]	semisynthetic; LY-127809	USP, INN, BAN	PERMAX
1503270	PRILOCAINE HYDROCHLORIDE	121115-10	B10	anesthetic (local)	CITANEST$anesthetic (local)$synthetic; Astra-1512, L-67$Anesthesiology 28:246 (1967); Arch Dermatol 122:924 (1986)$USAN, INN, BAN	Anesthesiology 28:246 (1967); Arch Dermatol 122:924 (1986)	1786-81-8, 721-50-6 [prilocaine]	synthetic; Astra-1512, L-67	USAN, INN, BAN	CITANEST
1503273	HYDROCORTISONE BUTYRATE	121115-10	B11	glucocorticoid, antiinflammatory	LOCOID$glucocorticoid, antiinflammatory$semisynthetic$Drugs (1976), 12(4), 249-57; Dermatologica, Suppl. (1976), 152(1), 181-95; Syn. Comm. (1971), 1(2), 81-7$USP, INN, BAN, JAN	Drugs (1976), 12(4), 249-57; Dermatologica, Suppl. (1976), 152(1), 181-95; Syn. Comm. (1971), 1(2), 81-7	13609-67-1	semisynthetic	USP, INN, BAN, JAN	LOCOID
1503276	ROXITHROMYCIN	121115-10	C02	antibacterial	RULIDE$antibacterial$semisynthetic; RU-28965, RU-965$Antimicrob Agents Chemother 24:209 (1983); 31:1147 (1987); J Antimicrob Chemother 20 Suppl B:1 (1987)$USAN, INN, JAN	Antimicrob Agents Chemother 24:209 (1983); 31:1147 (1987); J Antimicrob Chemother 20 Suppl B:1 (1987)	80214-83-1	semisynthetic; RU-28965, RU-965	USAN, INN, JAN	RULIDE
1503278	MITOXANTRONE HYDROCHLORIDE	121115-10	C03	antineoplastic	NOVANTRONE$antineoplastic$semisynthetic; CL-232315$Cancer Res. (1979), 39(5), 1570-4; J. Med. Chem. (1978), 21(3), 291-4; Cancer Res. (1980), 40(5), 1516-8$USP, INN, BAN, JAN	Cancer Res. (1979), 39(5), 1570-4; J. Med. Chem. (1978), 21(3), 291-4; Cancer Res. (1980), 40(5), 1516-8	70476-82-3, 65271-80-9 [base]	semisynthetic; CL-232315	USP, INN, BAN, JAN	NOVANTRONE
1503279	OXETHAZAINE	121115-10	C04	anesthetic (local)		Proc. Soc. Exp. Biol. Med. (1962), 109, 664-8; J. Org. Chem. (1961), 26, 2378-83; Scand. J. Gastroenterol. (1978), 13(3), 321-3	126-27-2	synthetic; Wy-806	USAN, INN, BAN, JAN
1503298	DIPYRONE	121115-10	C05	analgesic, antipyretic	NOVALDIN$analgesic, antipyretic$synthetic; NSC-73205$Agents Actions Suppl. (1986), AAS 19, 169-75; Clin. Pharmacokinet. (1995), 28(3), 216-34; Arzneim. Forsch. (1956), 6, 124-7$USAN, INN, BAN, JAN	Agents Actions Suppl. (1986), AAS 19, 169-75; Clin. Pharmacokinet. (1995), 28(3), 216-34; Arzneim. Forsch. (1956), 6, 124-7	5907-38-0, 68-89-3 [anhydrous]	synthetic; NSC-73205	USAN, INN, BAN, JAN	NOVALDIN
1504078	SENNOSIDE A	121115-10	C06	cathartic	GLYSENNID$cathartic$Cassia & Rheum spp$Helv Chim Acta 33: 313 (1950)$USP, JAN	Helv Chim Acta 33: 313 (1950)	81-27-6	Cassia & Rheum spp	USP, JAN	GLYSENNID
1500420	NAFCILLIN SODIUM	121115-10	C07	antibacterial	NALLPEN$antibacterial$semisynthetic; WY-3277$Antimicrob. Agents Chemother. (1964), 305-10; Antimicrob. Agents Chemother. (1962), 1961, 611-19; J. Chem. Soc. (1963), 491-7$USP, INN, BAN	Antimicrob. Agents Chemother. (1964), 305-10; Antimicrob. Agents Chemother. (1962), 1961, 611-19; J. Chem. Soc. (1963), 491-7	7177-50-6, 985-16-0 [anhydrous], 147-52-4 [nafcillin]	semisynthetic; WY-3277	USP, INN, BAN	NALLPEN
1506180	EPRODISATE DISODIUM	121115-10	C08	amyloidosis therapy		N Engl J Med 356:2349 (2007); 357:1153 (2007); BMJ 334:1245 (2007)	36589-58-9	synthetic; NC-503	USAN, INN
1500422	NALOXONE HYDROCHLORIDE	121115-10	C09	narcotic antagonist	NARCAN$narcotic antagonist$synthetic; EN-15304$Brain Res 839:209 (1999); Brit J Pharmacol 127:605 (1999)$USP, INN, BAN, JAN	Brain Res 839:209 (1999); Brit J Pharmacol 127:605 (1999)	357-08-4, 51481-60-8 [dihydrate], 465-65-6 [naloxone]	synthetic; EN-15304	USP, INN, BAN, JAN	NARCAN
1503330	TETROQUINONE	121115-10	C10	keratolytic		Eye Ear Nose Throat Mon 50:101 (1971)	319-89-1	synthetic; HPEK-1; THQ	USAN, INN
1506181	IMEXON	121115-10	C11	antineoplastic	AMPLIMEXON$antineoplastic$synthetic$Cancer Chemother. Pharmacol. (2011), 67(1), 183-192; J. Med. Chem. (2004), 47(1), 218-223; Prog. Cancer Res. Ther. (1978), 7, 389-401$USAN, INN	Cancer Chemother. Pharmacol. (2011), 67(1), 183-192; J. Med. Chem. (2004), 47(1), 218-223; Prog. Cancer Res. Ther. (1978), 7, 389-401	59643-91-3	synthetic	USAN, INN	AMPLIMEXON
1503373	OXIBENDAZOLE	121115-10	D02	anthelmintic	ANTHELCIDE$anthelmintic$synthetic; SK&F-30310$Am J Vet Res 38:809 (1977); J Parasitol 66:929 (1980)$USAN, INN, BAN	Am J Vet Res 38:809 (1977); J Parasitol 66:929 (1980)	20559-55-1	synthetic; SK&F-30310	USAN, INN, BAN	ANTHELCIDE
1503393	PIPOBROMAN	121115-10	D03	antineoplastic, alkylating agent	VERCYTE$antineoplastic, alkylating agent$synthetic; A-8103$JAMA 200:619 (1967): Haematologica 85:1011 (2000)$USP-XXII, INN	JAMA 200:619 (1967): Haematologica 85:1011 (2000)	54-91-1	synthetic; A-8103	USP-XXII, INN	VERCYTE
1500419	NADIDE	121115-10	D04	alcohol and narcotic antagonist		J. Pharmacol. Exp. Ther. (2008), 324(3), 883-93; Psychopharmacologia (1969), 15(2), 144-52; JAMA, J. Am. Med. Assoc. (1967), 200(10), 881-2	53-84-9	synthetic; DPN, CO-1, NAD	USAN, INN, BAN, JAN
1503877	QUINETHAZONE	121115-10	D05	diuretic, antihypertensive	HYDROMOX$diuretic, antihypertensive$synthetic; CL-36010$J Clin Pharmacol 3:167 (1963); Br Med J 2:288 (1964); J Occupational Med 8:658 (1966)$USP-XXII, INN, BAN, JAN	J Clin Pharmacol 3:167 (1963); Br Med J 2:288 (1964); J Occupational Med 8:658 (1966)	73-49-2	synthetic; CL-36010	USP-XXII, INN, BAN, JAN	HYDROMOX
1503420	QUIPAZINE MALEATE	121115-10	D06	antidepressant, oxytocic		Endocrine Res 5:161 (1978); Pharmacol Biochem Behavior,14:831 (1981); Behavioral Neurosci 111:825 (1997); 119:821 (2005)	5786-68-5, 4774-24-7 [quipazine]	synthetic; CGS-12066A, MA-1291	USAN, INN
1502004	BUMETANIDE	121115-10	D07	diuretic	BUMEX$diuretic$synthetic$Arzneim Forsch 22:66 (1972); Drugs 28:426 (1984)$USP, INN, BAN, JAN	Arzneim Forsch 22:66 (1972); Drugs 28:426 (1984)	28395-03-1	synthetic	USP, INN, BAN, JAN	BUMEX
1503422	SEMUSTINE	121115-10	D08	antineoplastic		Cancer 48:2575 (1981); N Engl J Med 314:119 (1986); J Natl Cancer Inst 81:1840 (1989)	13909-09-6	synthetic; METHYL-CCNU	USAN, INN
1503324	THIOTEPA	121115-10	D09	antineoplastic, alkylating agent	THIOPLEX$antineoplastic, alkylating agent$synthetic; NSC-6396$Cancer 6:142 (1953); Cancer Treat Rev 26:257 (2000)$USP, INN, BAN, JAN	Cancer 6:142 (1953); Cancer Treat Rev 26:257 (2000)	52-24-4	synthetic; NSC-6396	USP, INN, BAN, JAN	THIOPLEX
1503429	CLOFIBRATE	121115-10	D10	antihyperlipidemic	ATROMID$antihyperlipidemic$synthetic; AY-61123, ICI-28257$Arzneim Forsch 27:1173 (1977); Therapie 35:5 (1980)$USP, INN, BAN, JAN	Arzneim Forsch 27:1173 (1977); Therapie 35:5 (1980)	637-07-0	synthetic; AY-61123, ICI-28257	USP, INN, BAN, JAN	ATROMID
1503500	RESORCINOL MONOACETATE	121115-10	D11	antiseborrheic, antipruritic	EURESOL$antiseborrheic, antipruritic$synthetic$Arch Derm 72:153 (1955); Artificial Cells Blood Substitutes Biotechnol 16:771 (1988)$USP	Arch Derm 72:153 (1955); Artificial Cells Blood Substitutes Biotechnol 16:771 (1988)	102-29-4	synthetic	USP	EURESOL
1503600	NIMODIPINE	121115-10	E02	vasodilator	NIMOTOP$vasodilator$synthetic; Bay-E9736$Am. J. Cardiol. (1985), 55(3), 144B-148B; Naunyn-Schmiedeberg's Arch. Pharmacol. (1979), 310(1), 69-78; Br. J. Pharmacol. (1979), 67(3), 409P-410P$USP, INN, BAN	Am. J. Cardiol. (1985), 55(3), 144B-148B; Naunyn-Schmiedeberg's Arch. Pharmacol. (1979), 310(1), 69-78; Br. J. Pharmacol. (1979), 67(3), 409P-410P	66085-59-4	synthetic; Bay-E9736	USP, INN, BAN	NIMOTOP
1503603	ACYCLOVIR	121115-10	E03	antiviral	ZOVIRAX$antiviral$synthetic$N Engl J Med 308:1448 (1983); 310:1545 (1984); 327:782 (1992)$USP, INN, BAN, JAN	N Engl J Med 308:1448 (1983); 310:1545 (1984); 327:782 (1992)	59277-89-3	synthetic	USP, INN, BAN, JAN	ZOVIRAX
1503604	RETINYL PALMITATE	121115-10	E04	provitamin, antixerophthalamic		J Nutr 127:1686S (1997); J Food Drug Anal 10:262 (2002)	79-81-2	semisynthetic; Vitamin A palmitate	USP, JAN
1503607	THALIDOMIDE	121115-10	E05	hypnotic	THALOMID$hypnotic$synthetic; K-17$Drug Saf 7:116 (1992); J Am Pharm Assoc NS37:307 (1997); Clin Ther 25:342 (2003)$USP, INN, BAN	Drug Saf 7:116 (1992); J Am Pharm Assoc NS37:307 (1997); Clin Ther 25:342 (2003)	50-35-1	synthetic; K-17	USP, INN, BAN	THALOMID
1503609	NITRENDIPINE	121115-10	E06	antihypertensive	BAYPRESS$antihypertensive$synthetic; Bay-E5009$Circulation Res 56:868 (1985); Br J Pharmacol 102:337 (1991); 105:997 (1992)$USAN, INN, BAN, JAN	Circulation Res 56:868 (1985); Br J Pharmacol 102:337 (1991); 105:997 (1992)	84845-75-0	synthetic; Bay-E5009	USAN, INN, BAN, JAN	BAYPRESS
1503610	BENZALKONIUM CHLORIDE	121115-10	E07	antiinfective (topical)	ROCCAL$antiinfective (topical)$synthetic$Toxicol Appl Pharmacol 20:89 (1971); J Hosp Infect 38:283 (1998)$USAN, NF, INN, BAN, JAN	Toxicol Appl Pharmacol 20:89 (1971); J Hosp Infect 38:283 (1998)	8001-54-5	synthetic	USAN, NF, INN, BAN, JAN	ROCCAL
1503614	CIPROFLOXACIN	121115-10	E08	antibacterial, fungicide	CIPRO$antibacterial, fungicide$synthetic$Antimicrob Agents Chemother 28:128 (1985); J Antimicrob Chemother 17:605, 623 (1986)$USP, INN, BAN	Antimicrob Agents Chemother 28:128 (1985); J Antimicrob Chemother 17:605, 623 (1986)	85721-33-1	synthetic	USP, INN, BAN	CIPRO
1503678	CELECOXIB	121115-10	E09	antiarthritic, cyclooxygenase2 inhibitor	CELEBREX$antiarthritic, cyclooxygenase2 inhibitor$synthetic; SC-58635$Arthritis Rheum 41:1591 (1998); JAMA 284:1247 (2000); N Engl J Med 342:1946 (2000)$USAN, INN, BAN	Arthritis Rheum 41:1591 (1998); JAMA 284:1247 (2000); N Engl J Med 342:1946 (2000)	169590-42-5	synthetic; SC-58635	USAN, INN, BAN	CELEBREX
1503679	AZITHROMYCIN	121115-10	E10	antibacterial	ZITHROMAX$antibacterial$semisynthetic$J Antimicrob Chemother 31 Suppl E:1 (1993); Drugs 56:273 (1998); Lancet 354:891 (1999)$USP, INN, BAN	J Antimicrob Chemother 31 Suppl E:1 (1993); Drugs 56:273 (1998); Lancet 354:891 (1999)	83905-01-5, 117772-70-0 [dihydrate]	semisynthetic	USP, INN, BAN	ZITHROMAX
1503705	ANETHOLE	121115-10	E11	expectorant, gastric stimulant, insecticide	MONASIRUP$expectorant, gastric stimulant, insecticide$anise, fennel and other plant oils$Therapie 22:309 (1967); Food Chem Toxicol 37:789 (1999)$USAN, NF	Therapie 22:309 (1967); Food Chem Toxicol 37:789 (1999)	4180-23-8	anise, fennel and other plant oils	USAN, NF	MONASIRUP
1503708	TERFENADINE	121115-10	F02	H1 antihistamine, nonsedating	SELDANE$H1 antihistamine, nonsedating$synthetic; RMI-9918$Arzneim Forsch 32:1153, 1157 (1982); Clin Rev Allergy 11:5 (1993)$USP XXIII, INN, BAN, JAN	Arzneim Forsch 32:1153, 1157 (1982); Clin Rev Allergy 11:5 (1993)	50679-08-8	synthetic; RMI-9918	USP XXIII, INN, BAN, JAN	SELDANE
1503710	CLOPIDOGREL SULFATE	121115-10	F03	platelet aggregation inhibitor	PLAVIX$platelet aggregation inhibitor$synthetic; SR-25990C$Lancet 348:1329 (1996); Expert Opin Invest Drugs 4:425 (1995)$USP, INN, BAN	Lancet 348:1329 (1996); Expert Opin Invest Drugs 4:425 (1995)	113665-84-2	synthetic; SR-25990C	USP, INN, BAN	PLAVIX
1503712	LORATADINE	121115-10	F04	H1 antihistamine	ALAVERT$H1 antihistamine$synthetic$Allergy (1987), 42(1), 57-63; Agents Actions (1984), 14(5-6), 590-7; Ann. Allergy (1987), 58(6), 407-11$USP, INN, BAN	Allergy (1987), 42(1), 57-63; Agents Actions (1984), 14(5-6), 590-7; Ann. Allergy (1987), 58(6), 407-11	79794-75-5	synthetic	USP, INN, BAN	ALAVERT
1503720	SELAMECTIN	121115-10	F05	anthelmintic, antiparasitic, antimite	REVOLUTION$anthelmintic, antiparasitic, antimite$semisynthetic; UK-124114$Vet Parasitol 91:223, 377 (2000); Can Vet J 43:767 (2002)$USAN, INN	Vet Parasitol 91:223, 377 (2000); Can Vet J 43:767 (2002)	165108-07-6	semisynthetic; UK-124114	USAN, INN	REVOLUTION
1506170	ETHANOLAMINE OLEATE	121115-10	F06	sclerosing agent	ETHAMOLIN$sclerosing agent$synthetic$Hepato-Gastroenterology (2007), 54(73), 195-200; Respiration (1998), 65(4), 304-308; Scand. J. Gastroenterol. (1996), 31(11), 1059-1062$USAN	Hepato-Gastroenterology (2007), 54(73), 195-200; Respiration (1998), 65(4), 304-308; Scand. J. Gastroenterol. (1996), 31(11), 1059-1062	2272-11-9	synthetic	USAN	ETHAMOLIN
1503804	COLFORSIN	121115-10	F07	adenylate cyclase activator, antiglaucoma, hypotensive, vasodilator		J Biol Chem 258:2960 (1983); J Med Chem 26:436, 486 (1983); TIPS 10:442 (1989)	66575-29-9	Coleus forskohlii; HL-362; L-75-1362B	USAN, INN
1506100	PENTAGASTRIN	121115-10	F08	gastric secretion indicator	PEPTAVLON$gastric secretion indicator$synthetic; ICI-50123$J Clin Invest 57:1644 (1976); J Clin Endocrin Metab 78:114 (1994) ; Exp Physiol 91.:977 (2006)$USAN, INN, BAN, JAN	J Clin Invest 57:1644 (1976); J Clin Endocrin Metab 78:114 (1994) ; Exp Physiol 91.:977 (2006)	5534-95-2	synthetic; ICI-50123	USAN, INN, BAN, JAN	PEPTAVLON
1503816	AMCINONIDE	121115-10	F09	glucocorticoid, antiinflammatory	CYCLOCORT$glucocorticoid, antiinflammatory$synthetic$Cutaneous Med Practitioner 34:190 (1984); Contact Dermatitis 12:213 91985)$USP, INN, BAN, JAN	Cutaneous Med Practitioner 34:190 (1984); Contact Dermatitis 12:213 91985)	51022-69-6	synthetic	USP, INN, BAN, JAN	CYCLOCORT
1503818	BUPIVACAINE HYDROCHLORIDE	121115-10	F10	anesthetic (local)	MARCAINE$anesthetic (local)$synthetic$Anal Profiles Drug Subs 19:59 (1990); Drugs 56:355 (1998)$USP, INN, BAN, JAN	Anal Profiles Drug Subs 19:59 (1990); Drugs 56:355 (1998)	14252-80-3, 2180-92-9 [bupivacaine], 18010-40-7 [anhydrous]	synthetic	USP, INN, BAN, JAN	MARCAINE
1503650	NABUMETONE	121115-10	F11	antiinflammatory	RELAFEN$antiinflammatory$synthetic$Drugs (2004), 64(20), 2315-2343; J. Pharm. Pharmacol. (1982), 34(9), 562-9; J. Med. Chem. (1978), 21(12), 1260-4$USP, INN, BAN, JAN	Drugs (2004), 64(20), 2315-2343; J. Pharm. Pharmacol. (1982), 34(9), 562-9; J. Med. Chem. (1978), 21(12), 1260-4	42924-53-8	synthetic	USP, INN, BAN, JAN	RELAFEN
1503908	PACLITAXEL	121115-10	G02	antineoplastic	TAXOL$antineoplastic$Taxus breviofolia; BMS-181339-01$J Am Chem Soc 93: 2325 (1971)$USP, INN, BAN	J Am Chem Soc 93: 2325 (1971)	33069-62-4	Taxus breviofolia; BMS-181339-01	USP, INN, BAN	TAXOL
1503914	BUTACAINE	121115-10	G03	anesthetic (local)	BUTYN$anesthetic (local)$synthetic$Biochem J 148:527 (1975); Arch Biochem Biophys 193:76 (1979); J Biol Chem 258:7974 (1983)$USP-XX, INN, BAN	Biochem J 148:527 (1975); Arch Biochem Biophys 193:76 (1979); J Biol Chem 258:7974 (1983)	149-16-6	synthetic	USP-XX, INN, BAN	BUTYN
1503918	CLOBETASOL PROPIONATE	121115-10	G04	glucocorticoid, antiinflammatory	CLOBEX$glucocorticoid, antiinflammatory$synthetic; CCI-4725, GR-2/925$J Am Acad Dermatol 15:246 (1986)$USP, INN, BAN, JAN	J Am Acad Dermatol 15:246 (1986)	25122-46-7, 25122-41-2 [clobetasol]	synthetic; CCI-4725, GR-2/925	USP, INN, BAN, JAN	CLOBEX
1503923	IOPANIC ACID	121115-10	G05	radioopaque agent	TELEPAQUE$radioopaque agent$synthetic$Thyroid (2001), 11(6), 561-567; J. Am. Pharm. Assoc. (1959), 48, 368-79; J. Am. Chem. Soc. (1949), 71, 3753-5$USP, INN, BAN, JAN	Thyroid (2001), 11(6), 561-567; J. Am. Pharm. Assoc. (1959), 48, 368-79; J. Am. Chem. Soc. (1949), 71, 3753-5	96-83-3	synthetic	USP, INN, BAN, JAN	TELEPAQUE
1503925	KETOROLAC TROMETHAMINE	121115-10	G06	antiinflammatory	TORADOL$antiinflammatory$synthetic$Agents Actions 12:684 (1982); Clin Pharmacol Ther 39:89 (1986)$USP, INN, BAN	Agents Actions 12:684 (1982); Clin Pharmacol Ther 39:89 (1986)	74103-07-4, 74103-06-3 [ketorolac]	synthetic	USP, INN, BAN	TORADOL
1503926	LANSOPRAZOLE	121115-10	G07	antiulcer	PREVACID$antiulcer$synthetic; AG-1749, A-65006$Chem. Pharm. Bull. (1990), 38(10), 2853-8; J. Pharmacol. Exp. Ther. (1989), 248(2), 799-805; J. Pharmacol. Exp. Ther. (1989), 248(2), 806-15$USP, INN, BAN	Chem. Pharm. Bull. (1990), 38(10), 2853-8; J. Pharmacol. Exp. Ther. (1989), 248(2), 799-805; J. Pharmacol. Exp. Ther. (1989), 248(2), 806-15	103577-45-3	synthetic; AG-1749, A-65006	USP, INN, BAN	PREVACID
1503929	MEXILETINE HYDROCHLORIDE	121115-10	G08	antiarrhythmic		Adv. Neurol. (2002), 88, 147-157; Drugs (1979), 17(3), 161-81; Br. J. Pharmacol. (1977), 61(1), 118P-19P	5370-01-4, 31828-71-4 [mexiletine]	synthetic; Ko-1173	USP, INN, BAN, JAN
1503931	MORANTEL CITRATE	121115-10	G09	anthelmintic		Comp. Biochem. Physiol., C:(1988), 91C(2), 525-33; Ann. Trop. Med. Parasitol. (1970), 64(4), 525-31; J. Med. Chem. (1969), 12(5), 1066-79	26155-31-7, 20574-50-9 [morantel]	synthetic; CP-12009	USAN, INN, BAN
1503934	PERPHENAZINE	121115-10	G10	antipsychotic	TRILAFON$antipsychotic$synthetic$Obstet Gynecol 14:337 (1959); J Endocrinol 94, 267 (1982); J Clin Pharmacol 50:73 (2010)$USP, INN, BAN, JAN	Obstet Gynecol 14:337 (1959); J Endocrinol 94, 267 (1982); J Clin Pharmacol 50:73 (2010)	58-39-9	synthetic	USP, INN, BAN, JAN	TRILAFON
1505987	DENATONIUM BENZOATE	121115-10	G11	denaturing agent, bitter principle	BITREX$denaturing agent, bitter principle$synthetic; NSC-157658$Chem Ind 22:721 (1988)$USAN, NF, INN, BAN	Chem Ind 22:721 (1988)	3734-33-6	synthetic; NSC-157658	USAN, NF, INN, BAN	BITREX
1503968	TACROLIMUS	121115-10	H02	immune suppressant, antifungal	PROGRAF$immune suppressant, antifungal$Streptomyces tsukubaensis; FK-506$Transplat Proc 22:83 (1990); 23:2709 (1991); Br Med J 318:1104 (1999)$USAN, INN, BAN, JAN	Transplat Proc 22:83 (1990); 23:2709 (1991); Br Med J 318:1104 (1999)	109581-93-3, 104987-11-3 [anhydrous]	Streptomyces tsukubaensis; FK-506	USAN, INN, BAN, JAN	PROGRAF
1503985	BROMPHENIRAMINE MALEATE	121115-10	H03	H1 antihistamine	DIMETANE$H1 antihistamine$synthetic$Cur Med Res Opinion 5:366 (1978); Br J Clin Pharmacol 14:49 (1982); J Allergy Clin Immunol 103:223 (1999)$USP, INN, BAN	Cur Med Res Opinion 5:366 (1978); Br J Clin Pharmacol 14:49 (1982); J Allergy Clin Immunol 103:223 (1999)	980-71-2, 86-22-6 [brompheniramine]	synthetic	USP, INN, BAN	DIMETANE
1504008	SIROLIMUS	121115-10	H04	immunosuppressant, antineoplastic; rapamycin	RAPAMUNE$immunosuppressant, antineoplastic; rapamycin$Streptomyces hygroscopicus; AY-22989, WY-090217$Transplant Proc 35 Suppl 1:S1 (2003); Circulation 109:634 (2004)$USAN, INN, BAN	Transplant Proc 35 Suppl 1:S1 (2003); Circulation 109:634 (2004)	53123-88-9	Streptomyces hygroscopicus; AY-22989, WY-090217	USAN, INN, BAN	RAPAMUNE
1504085	PAROXETINE HYDROCHLORIDE	121115-10	H05	antidepressant	PAXIL$antidepressant$synthetic$Psychopharmacology 127:73 (1996);132:296 (1997);159:266 (2002); Br J Psychiatry 175:120 (1999)$USP, INN, BAN	Psychopharmacology 127:73 (1996);132:296 (1997);159:266 (2002); Br J Psychiatry 175:120 (1999)	61869-08-7	synthetic	USP, INN, BAN	PAXIL
1505984	PROTRYPTYLINE HYDROCHLORIDE	121115-10	H06	antidepressant	VIVACTIL$antidepressant$synthetic; MK-240$J Med Chem 11:325 (1968); N Engl J Med 307:1037 (1982)$USP, INN, BAN	J Med Chem 11:325 (1968); N Engl J Med 307:1037 (1982)	1225-55-4	synthetic; MK-240	USP, INN, BAN	VIVACTIL
1500535	SALICYLIC ACID	121115-10	H07	keratolytic			69-72-7	synthetic	USP, JAN	STRI-DEX
1504142	ACETRIAZOIC ACID	121115-10	H08	X-ray contrast medium	SALPIX$X-ray contrast medium$synthetic$JACS 74: 4365 (1952); J Pharmacol Exp Therap 116: 394 (1956)$USP	JACS 74: 4365 (1952); J Pharmacol Exp Therap 116: 394 (1956)	85-36-9, 129-63-5 [acetrizoate sodium]	synthetic	USP	SALPIX
1504171	VENLAFAXINE HYDROCHLORIDE	121115-10	H09	antidepressant	EFFEXOR$antidepressant$synthetic; WY-45030$J Clin Psychiatry54:119 (1993); J Am Med Assoc 283:3082 (2000)$USAN, INN, BAN	J Clin Psychiatry54:119 (1993); J Am Med Assoc 283:3082 (2000)	99300-78-4, 93413-69-5 [venlafaxine]	synthetic; WY-45030	USAN, INN, BAN	EFFEXOR
1503836	IOTHALAMIC ACID	121115-10	H10	radiopaque agent	CONRAY$radiopaque agent$synthetic; MI-216$Curr. Opin. Nephrol. Hypertens. (1995), 4(6), 510-3; Exp. Mol. Pathol. (1963), 2665-80; J. Med. Chem. (1963), 6, 24-6$USP, INN, BAN, JAN	Curr. Opin. Nephrol. Hypertens. (1995), 4(6), 510-3; Exp. Mol. Pathol. (1963), 2665-80; J. Med. Chem. (1963), 6, 24-6	2276-90-6	synthetic; MI-216	USP, INN, BAN, JAN	CONRAY
1504173	FLUOXETINE	121115-10	H11	antidepressant	PROZAC$antidepressant$synthetic; LY-110140$Clin Ther 19:1135 (1997); 21:615 (1999)$USAN, INN, BAN	Clin Ther 19:1135 (1997); 21:615 (1999)	54910-89-3	synthetic; LY-110140	USAN, INN, BAN	PROZAC
2300234	ISRADIPINE	121115-11	A02	Ca channel blocker, antiparkisonian	DYNACIRC$Ca channel blocker, antiparkisonian$synthetic; PN-200-110$Int J Neuropsychopharm 8:203 (2005); Eur J Med Res 11: 93 (2006); Nature 447:1081 (2007)$USP, INN, BAN	Int J Neuropsychopharm 8:203 (2005); Eur J Med Res 11: 93 (2006); Nature 447:1081 (2007)	75695-93-1	synthetic; PN-200-110	USP, INN, BAN	DYNACIRC
1504175	CEFUROXIME AXETIL	121115-11	A03	antibacterial	CEFTIN$antibacterial$synthetic$Antimicrob Agents Chemother 9:511 (1976); 12:47 (1977); Drugs 17:233 (1979)$USP, BAN, JAN	Antimicrob Agents Chemother 9:511 (1976); 12:47 (1977); Drugs 17:233 (1979)	64544-07-6, 55268-75-2 [cefuroxime]	synthetic	USP, BAN, JAN	CEFTIN
1504179	FEXOFENADINE HYDROCHLORIDE	121115-11	A04	nonsedating H1-antihistamine	ALLEGRA$nonsedating H1-antihistamine$synthetic; MDL-16455A$Arzneim Forsch 46:153 (1996); J Allergy Clin Immunol 98:1062 (1996)$USAN, INN, BAN	Arzneim Forsch 46:153 (1996); J Allergy Clin Immunol 98:1062 (1996)	138452-21-8	synthetic; MDL-16455A	USAN, INN, BAN	ALLEGRA
1504183	TRIFLURIDINE	121115-11	A05	antiviral (opthalmic)	VIROPTIC$antiviral (opthalmic)$synthetic$Invest Opthamol Visual Sci 17:1941 (1978); Arch Opthamol 96:1839 (1978); Drugs 23:329 (1982)$USP, INN	Invest Opthamol Visual Sci 17:1941 (1978); Arch Opthamol 96:1839 (1978); Drugs 23:329 (1982)	70-00-8	synthetic	USP, INN	VIROPTIC
1300037	SODIUM NITROPRUSSIDE	121115-11	A06	antihypertensive	NITROPRESS$antihypertensive$synthetic$J Clin Pharmacol 14:494 (1974)$USP	J Clin Pharmacol 14:494 (1974)	13755-38-9	synthetic	USP	NITROPRESS
1504190	AVOBENZONE	121115-11	A07	sunscreen	PARSOL$sunscreen$synthetic$J Am Acad Dermatol 15:494 (1986); 16:346 (1987); Int J Cosmet Sci 10:53 (1988)$USP, INN	J Am Acad Dermatol 15:494 (1986); 16:346 (1987); Int J Cosmet Sci 10:53 (1988)	70356-09-1	synthetic	USP, INN	PARSOL
1505982	OXANTEL PAMOATE	121115-11	A08	anthelmintic	TELOPAR$anthelmintic$synthetic; CP-14445-16$Mol. Pharmacol. (2010), 78(4), 560-568; Int. J. Parasitol. (1991), 21(6), 697-702; Scand. J. Infect. Dis. (1982), 14(4), 297-9$USAN, INN, BAN	Mol. Pharmacol. (2010), 78(4), 560-568; Int. J. Parasitol. (1991), 21(6), 697-702; Scand. J. Infect. Dis. (1982), 14(4), 297-9	68813-55-8	synthetic; CP-14445-16	USAN, INN, BAN	TELOPAR
1504214	TRIMETOZINE	121115-11	A09	sedative, neurosedative		J Med Pharm Chem 5: 800 (1962)	635-41-6	synthetic; Abbott-22370, PS-2383	USAN, INN
2300212	DOMPERIDONE	121115-11	A10	antiemetic, dopamine antagonist	MOTILIUM$antiemetic, dopamine antagonist$synthetic; R-33812$Biochem. Pharmacol. (1979), 28(14), 2161-5; J. Pharm. Pharmacol. (1979), 31(5), 344-7; Naunyn-Schmiedeberg's Arch. Pharmacol. (1980), 315(2), 89-102$USAN, INN, BAN, JAN	Biochem. Pharmacol. (1979), 28(14), 2161-5; J. Pharm. Pharmacol. (1979), 31(5), 344-7; Naunyn-Schmiedeberg's Arch. Pharmacol. (1980), 315(2), 89-102	57808-66-9	synthetic; R-33812	USAN, INN, BAN, JAN	MOTILIUM
1504226	CYSTEAMINE HYDROCHLORIDE	121115-11	A11	antiurolithic, depigmentation, radiation protectant		Prog. Neuro-Psychopharmacol. Biol. Psychiatry (2011), 35(2), 380-389; Expert Opin. Pharmacother. (2004), 5(11), 2255-2262; Mamm. Genome (2011), 22(7-8), 486-94	60-23-1	cysteamine; CL-9148	USAN, INN, BAN
1504235	ROFECOXIB	121115-11	B02	COX2 inhibitor, antiinflammatory, antiarthritic	VIOXX$COX2 inhibitor, antiinflammatory, antiarthritic$synthetic; MK-0966$JAMA 186:954 (2001)$USAN, INN, BAN	JAMA 186:954 (2001)	162011-90-7	synthetic; MK-0966	USAN, INN, BAN	VIOXX
1504236	SIMVASTATIN	121115-11	B03	antihyperlipidemic, HMGCoA reductase inhibitor	ZOCOR$antihyperlipidemic, HMGCoA reductase inhibitor$synthetic; MK-733$Anal Profiles Drug Subs Excip 22:359 (1993); Clin Cardiol 23:39 (2000); Am J Cardiol 86:406 (2000)$USP, INN, BAN	Anal Profiles Drug Subs Excip 22:359 (1993); Clin Cardiol 23:39 (2000); Am J Cardiol 86:406 (2000)	79902-63-9	synthetic; MK-733	USP, INN, BAN	ZOCOR
1504243	OXCARBAZEPINE	121115-11	B04	antipsychotic	TRILEPTAL$antipsychotic$synthetic; GP-47680, KIN-493$Expert Opin. Invest. Drugs (2007), 16(10), 1615-1625; Drugs (1992), 43(6), 873-88; Epilepsia (1987), 28(6), 693-8$USAN, INN, BAN	Expert Opin. Invest. Drugs (2007), 16(10), 1615-1625; Drugs (1992), 43(6), 873-88; Epilepsia (1987), 28(6), 693-8	28721-07-5	synthetic; GP-47680, KIN-493	USAN, INN, BAN	TRILEPTAL
1503842	NEVIRAPINE	121115-11	B05	antiviral, RT inhibitor	VIRAMUNE$antiviral, RT inhibitor$synthetic; BIRG-0587$J. Med. Chem. (1991), 34(7), 2231-41; J. Infect. Dis. (1991), 163(5), 966-70; Science (1990), 250(4986), 1411-13$USP, INN, BAN	J. Med. Chem. (1991), 34(7), 2231-41; J. Infect. Dis. (1991), 163(5), 966-70; Science (1990), 250(4986), 1411-13	129618-40-2	synthetic; BIRG-0587	USP, INN, BAN	VIRAMUNE
1504257	CARVEDILOL	121115-11	B06	beta-adrenergic blocker	COREG$beta-adrenergic blocker$synthetic; BM-14190$Arzneim Forsch 40:735 (1990); N Engl J Med 334:1349 (1996); 339:1759 (1998)$USAN, INN, BAN, JAN	Arzneim Forsch 40:735 (1990); N Engl J Med 334:1349 (1996); 339:1759 (1998)	72956-09-3	synthetic; BM-14190	USAN, INN, BAN, JAN	COREG
1504259	IRBESARTAN	121115-11	B07	angiotensin 2 receptor antagonist	AVAPRO$angiotensin 2 receptor antagonist$synthetic; BMS-186295, SR-47436$J Clin Hypertens 3:283 (2001); N Engl J Med 345:851 (2001)$USP, INN, BAN	J Clin Hypertens 3:283 (2001); N Engl J Med 345:851 (2001)	138402-11-6	synthetic; BMS-186295, SR-47436	USP, INN, BAN	AVAPRO
1504260	LEVOFLOXACIN	121115-11	B08	antibacterial	LEVAQUIN$antibacterial$synthetic; DR-3355, RWJ-25213$Chemotherapy (1990), 36(4), 268-76; Antimicrob. Agents Chemother. (1989), 33(7), 1105-7; J. Med. Chem. (1987), 30(12), 2283-6$USAN, INN, BAN, JAN	Chemotherapy (1990), 36(4), 268-76; Antimicrob. Agents Chemother. (1989), 33(7), 1105-7; J. Med. Chem. (1987), 30(12), 2283-6	138199-71-0	synthetic; DR-3355, RWJ-25213	USAN, INN, BAN, JAN	LEVAQUIN
1504269	LITHIUM CITRATE	121115-11	B09	antidepressant	LITAREX$antidepressant$synthetic$J. Clin. Pharm. Ther. (1991), 16(1), 41-4; Cancer Biol. Ther. (2011), 11(3), 368-370$USP	J. Clin. Pharm. Ther. (1991), 16(1), 41-4; Cancer Biol. Ther. (2011), 11(3), 368-370	6080-58-6, 919-16-4 [anhydrous]	synthetic	USP	LITAREX
1504272	GATIFLOXACIN	121115-11	B10	antibacterial	TEQUIN$antibacterial$synthetic; BMS-206584-01, AM-1155$Pharmacotherapy (2001), 21(1), 35-59; J. Antimicrob. Chemother. (1995), 36(2), 293-301; Antimicrob. Agents Chemother. (1992), 36(10), 2108-17$USAN, INN	Pharmacotherapy (2001), 21(1), 35-59; J. Antimicrob. Chemother. (1995), 36(2), 293-301; Antimicrob. Agents Chemother. (1992), 36(10), 2108-17	160738-57-8	synthetic; BMS-206584-01, AM-1155	USAN, INN	TEQUIN
1504273	MIGLITOL	121115-11	B11	alpha-glucosidase inhibitor, antidiabetic	GLYSET$alpha-glucosidase inhibitor, antidiabetic$synthetic; Bay-M1099$Drugs 59:521 (2000)$USAN, INN, BAN	Drugs 59:521 (2000)	72432-03-2	synthetic; Bay-M1099	USAN, INN, BAN	GLYSET
1504300	ORLISTAT	121115-11	C02	reversible lipase inhibitor, antiobesity	XENICAL$reversible lipase inhibitor, antiobesity$semisynthetic; Ro-18-0647/002$J Clin Pharmacol 35:1103 (1995); JAMA 281:235 (1999); J Clin Pharmacol 43 :428 (2003)$USAN, INN, BAN	J Clin Pharmacol 35:1103 (1995); JAMA 281:235 (1999); J Clin Pharmacol 43 :428 (2003)	96829-58-2	semisynthetic; Ro-18-0647/002	USAN, INN, BAN	XENICAL
1504303	MOXIFLOXACIN HYDROCHLORIDE	121115-11	C03	antibacterial	AVELOX$antibacterial$synthetic$Expert Rev. Respir. Med. (2008), 2(4), 443-453; Antimicrob. Agents Chemother. (1997), 41(8), 1818-1824; Antimicrob. Agents Chemother. (1997), 41(1), 101-106$USAN	Expert Rev. Respir. Med. (2008), 2(4), 443-453; Antimicrob. Agents Chemother. (1997), 41(8), 1818-1824; Antimicrob. Agents Chemother. (1997), 41(1), 101-106	186826-86-8	synthetic	USAN	AVELOX
1504401	PIOGLITAZONE HYDROCHLORIDE	121115-11	C04	antidiabetic	ACTOS$antidiabetic$synthetic; U-72107A$Endocrinology 129:1915 (1991); Diabetes 41:476 (1992); Am J Physiol 264:C1600 (1993)$USAN, INN, BAN	Endocrinology 129:1915 (1991); Diabetes 41:476 (1992); Am J Physiol 264:C1600 (1993)	111025-46-8 (pioglitazone)	synthetic; U-72107A	USAN, INN, BAN	ACTOS
1504403	DONEPEZIL HYDROCHLORIDE	121115-11	C05	acetylcholinesterase inhibitor (reversible), cognitive enhancer	ARICEPT$acetylcholinesterase inhibitor (reversible), cognitive enhancer$synthetic; E-2020, BNAG$Biol. Pharm. Bull. (1995), 18(8), 1145-7; Biorg. Med. Chem. Lett. (1992), 2(8), 871-6; Adv. Behav. Biol. (1990), 38B, 409-13$USAN, INN, BAN	Biol. Pharm. Bull. (1995), 18(8), 1145-7; Biorg. Med. Chem. Lett. (1992), 2(8), 871-6; Adv. Behav. Biol. (1990), 38B, 409-13	142057-77-0	synthetic; E-2020, BNAG	USAN, INN, BAN	ARICEPT
1504911	FLUVASTATIN	121115-11	C06	antihyperlipidemic, HMGCoA reductase inhibitor	LESCOL$antihyperlipidemic, HMGCoA reductase inhibitor$synthetic; XU-62-320$J. Med. Chem. (1991), 34(1), 463-6; Biochim. Biophys. Acta (1993), 1167(2), 223-5; Atherosclerosis (1991), 87(2-3), 147-57$USAN, INN, BAN	J. Med. Chem. (1991), 34(1), 463-6; Biochim. Biophys. Acta (1993), 1167(2), 223-5; Atherosclerosis (1991), 87(2-3), 147-57	93957-54-1	synthetic; XU-62-320	USAN, INN, BAN	LESCOL
1505003	PIZOTYLINE MALATE	121115-11	C07	5HT antagonist, antimigraine	SANDOMIGRAN$5HT antagonist, antimigraine$synthetic; Pizotifen; BC-105$J Cardiovas Pharmacol 8:805 (1986); Eur Neurol 38:31 (1997)$USAN, INN, BAN	J Cardiovas Pharmacol 8:805 (1986); Eur Neurol 38:31 (1997)	5189-11-7	synthetic; Pizotifen; BC-105	USAN, INN, BAN	SANDOMIGRAN
1503053	PIPENZOLATE BROMIDE	121115-11	C08	antispasmodic	PIPTAL$antispasmodic$synthetic; JB-323$JACS 74:1485 (1952); Br J Radiol 49:769 (1976); Clin Chem 23:292 (1977)$INN, BAN	JACS 74:1485 (1952); Br J Radiol 49:769 (1976); Clin Chem 23:292 (1977)	125-51-9, 13473-38-6 [pipenzolate]	synthetic; JB-323	INN, BAN	PIPTAL
1503263	CYCLOTHIAZIDE	121115-11	C09	diuretic	ANHYDRON$diuretic$synthetic; 35483$J. Neurosci. (1993), 13(9), 3904-15; Curr. Ther. Res. (1967), 9(6), 288-92; J. Org. Chem. (1961), 26, 2814-18$USP XXII, INN, BAN	J. Neurosci. (1993), 13(9), 3904-15; Curr. Ther. Res. (1967), 9(6), 288-92; J. Org. Chem. (1961), 26, 2814-18	2259-96-3	synthetic; 35483	USP XXII, INN, BAN	ANHYDRON
1505981	ORNIDAZOLE	121115-11	C10	antiinfective		Ann. Pharmacother. (2006), 40(10), 1804-1813; Antimicrob. Agents Chemother. (1977), 11(4), 631-7; Proc. Soc. Exp. Biol. Med. (1970), 133(2), 490-2	16773-42-5	synthetic; Ro-7-0207	USAN, INN
1505979	ETHYNODIOL DIACETATE	121115-11	C11	progestin		Int. J. Fertil. (1964), 9(1), 129-35; Metab., Clin. Exp. (1965), 14SUPPL:451-6; Appl. Thera. (1964), 6, 503-7	297-76-7	semisynthetic; SC-11800	USP, INN, BAN, JAN
1505116	ESTROPIPATE	121115-11	D02	estrogen	OGEN$estrogen$semisynthetic$Clin. Endocrinol. (1978), 9(4), 297-302; Br. J. Obstet. Gynaecol. (1980), 87(8), 718-25; Endocrinology (1961), 68, 327-33$USP, BAN	Clin. Endocrinol. (1978), 9(4), 297-302; Br. J. Obstet. Gynaecol. (1980), 87(8), 718-25; Endocrinology (1961), 68, 327-33	7280-37-7	semisynthetic	USP, BAN	OGEN
1502552	CINROMIDE	121115-11	D03	anticonvulsant	VUMIDE$anticonvulsant$synthetic$J Pharm Pharmacol 33:741 (1981); Epilepsia 24:394, 422 (1983); Curr Ther Res 34:7 (1983)$USAN, INN	J Pharm Pharmacol 33:741 (1981); Epilepsia 24:394, 422 (1983); Curr Ther Res 34:7 (1983)	58473-74-8	synthetic	USAN, INN	VUMIDE
1505125	ALCLOMETAZONE DIPROPIONATE	121115-11	D04	antiinflammatory, glucocorticoid	ACLOVATE$antiinflammatory, glucocorticoid$semisynthetic; SCH-22219$Arzniem Forsch 29:992 (1979); 30:1618 (1980)$USP, INN, JAN	Arzniem Forsch 29:992 (1979); 30:1618 (1980)	66734-13-2	semisynthetic; SCH-22219	USP, INN, JAN	ACLOVATE
1505166	ALENDRONATE SODIUM	121115-11	D05	bone resorption inhibitor, farnesyldiphosphate synthetase inhibitor, antimetastatic	FOSAMAX$bone resorption inhibitor, farnesyldiphosphate synthetase inhibitor, antimetastatic$synthesis$Nature 223:211 (1969); Cancer Res 62:2708 (2002); Mol Pharmacol 62:1255 (2002)$USAN	Nature 223:211 (1969); Cancer Res 62:2708 (2002); Mol Pharmacol 62:1255 (2002)	121268-17-5	synthesis	USAN	FOSAMAX
1505172	ACARBOSE	121115-11	D06	alpha-glucosidase & saccharase inhibitor, antidiabetes, antihyperlipidaemia, antiobesity	GLUCOBAY$alpha-glucosidase & saccharase inhibitor, antidiabetes, antihyperlipidaemia, antiobesity$Actinoplanes spp$Naturwissenschaften 64:535 (1977); Carbohydr Res 128:235 (1984); Drugs 35:214 (1988)$USAN, INN, BAN	Naturwissenschaften 64:535 (1977); Carbohydr Res 128:235 (1984); Drugs 35:214 (1988)	56180-94-0	Actinoplanes spp	USAN, INN, BAN	GLUCOBAY
1505178	ROPINIROLE HYDROCHLORIDE	121115-11	D07	dopamine receptor agonist, antiParkinsonian	REQUIP$dopamine receptor agonist, antiParkinsonian$synthetic; SK&F-101468$J Med Chem 28:1533 (1985)$USAN, INN, BAN	J Med Chem 28:1533 (1985)	91374-21-9	synthetic; SK&F-101468	USAN, INN, BAN	REQUIP
1505187	QUETIAPINE	121115-11	D08	antipsychotic: 5HT antagonist, dopamine antagonist, H1-antihistamine, alpha adrenergic blocker	SEROQUEL$antipsychotic: 5HT antagonist, dopamine antagonist, H1-antihistamine, alpha adrenergic blocker$synthetic; ICI-204636, ZD-5077, ZM-204639$Psychopharmacol 112:285 (1993); 119:231 (1995); Curr Med Res Opin 15:145 (1999)$USAN, INN, BAN	Psychopharmacol 112:285 (1993); 119:231 (1995); Curr Med Res Opin 15:145 (1999)	111974-69-7	synthetic; ICI-204636, ZD-5077, ZM-204639	USAN, INN, BAN	SEROQUEL
1502276	IMATINIB	121115-11	D09	antineoplastic	GLEVEEC$antineoplastic$synthetic; STI571$Biorg. Med. Chem. Lett. (1997), 7(2), 187-192; Nat. Med. (1996), 2(5), 561-566; Cancer Res. (1996), 56(1), 100-4.$INN, BAN	Biorg. Med. Chem. Lett. (1997), 7(2), 187-192; Nat. Med. (1996), 2(5), 561-566; Cancer Res. (1996), 56(1), 100-4.	152459-95-5	synthetic; STI571	INN, BAN	GLEVEEC
1505201	FAMCICLOVIR	121115-11	D10	antiviral	FAMVIR$antiviral$synthetic; BRL-42810$Drugs (2006), 66(18), 2397-2416; Drugs (1995), 50(2), 396-415; J. Med. Chem. (1989), 32(8), 1738-43$USAN, INN, BAN	Drugs (2006), 66(18), 2397-2416; Drugs (1995), 50(2), 396-415; J. Med. Chem. (1989), 32(8), 1738-43	104227-87-4	synthetic; BRL-42810	USAN, INN, BAN	FAMVIR
1505202	AMLODIPINE BESYLATE	121115-11	D11	Ca channel blocker	NORVASC$Ca channel blocker$synthetic$N Engl J Med 335:1107 (1996); Exp Opin Pharmacother 5:459 (2004)$USAN, INN, BAN, JAN	N Engl J Med 335:1107 (1996); Exp Opin Pharmacother 5:459 (2004)	111470-99-6	synthetic	USAN, INN, BAN, JAN	NORVASC
1505203	EZETIMIBE	121115-11	E02	sterol absorption inhibitor	ZETIA$sterol absorption inhibitor$synthetic$Br J Pharmacol 129:1748 (2000); Expert Opin Invest Drugs 11:1587 (2002)$USAN, INN, BAN	Br J Pharmacol 129:1748 (2000); Expert Opin Invest Drugs 11:1587 (2002)	163222-33-1	synthetic	USAN, INN, BAN	ZETIA
1505205	OLMESARTAN MEDOXOMIL	121115-11	E03	Angiotensin II inhibitor prodrug, antihypertensive	BENICAR$Angiotensin II inhibitor prodrug, antihypertensive$synthetic; CS-866$J Hypertens 15:1809 (1997); Curr Opin Cardiovasc Pulm Renal Invest Drugs 2:378 (2000)$USAN, INN, BAN	J Hypertens 15:1809 (1997); Curr Opin Cardiovasc Pulm Renal Invest Drugs 2:378 (2000)	144689-63-4	synthetic; CS-866	USAN, INN, BAN	BENICAR
1505207	CEFTIBUTEN	121115-11	E04	antibacterial	CEDAX$antibacterial$semisynthetic$Antimicrob Agents Chemother 32:1576 (1988); J Clin Pharmacol 28:246 (1988)$USAN, INN, BAN	Antimicrob Agents Chemother 32:1576 (1988); J Clin Pharmacol 28:246 (1988)	97519-39-6	semisynthetic	USAN, INN, BAN	CEDAX
1505208	CEFDINIR	121115-11	E05	antibacterial	OMNICEF$antibacterial$semisynthetic; CL-983, FK-482$Pediatr Infect Dis J 19:S141 (2000); 23:834 (2004); Drugs 64:1433 (2004)$USAN, INN, BAN	Pediatr Infect Dis J 19:S141 (2000); 23:834 (2004); Drugs 64:1433 (2004)	91832-40-5	semisynthetic; CL-983, FK-482	USAN, INN, BAN	OMNICEF
1505210	SIBUTRAMINE HYDROCHLORIDE	121115-11	E06	anorexic, antidepressant, inhibitor of 5HT, norepinephrine & dopamine uptake	MERIDIA$anorexic, antidepressant, inhibitor of 5HT, norepinephrine & dopamine uptake$synthetic; BTS-54524$Int J Obes 22:32, Suppl 1:S18 (1998);$USAN, INN, BAN	Int J Obes 22:32, Suppl 1:S18 (1998);	84485-00-7; 106650-56-0 (base); 125494-59-9 (hydrate)	synthetic; BTS-54524	USAN, INN, BAN	MERIDIA
1505212	PERINDOPRIL ERBUMINE	121115-11	E07	antihypertensive, ACE inhibitor	ACEON$antihypertensive, ACE inhibitor$synthetic; S-9490, McN-A-28833-109$Br J Clin Pharmacol 23:159 (1987); J Cardiovasc Pharmacol 10suppl:7: 116 (1987)$USAN, INN, BAN	Br J Clin Pharmacol 23:159 (1987); J Cardiovasc Pharmacol 10suppl:7: 116 (1987)	107133-36-8; 82834-16-0 (perindopril)	synthetic; S-9490, McN-A-28833-109	USAN, INN, BAN	ACEON
1505213	ROSUVASTATIN CALCIUM	121115-11	E08	antihyperlipidemic	CRESTOR$antihyperlipidemic$synthetic; S-4532$Clin Pharmacol Ther 78:330 (2005); Am J Cardiol 97:229 (2006)$USAN, INN, BAN	Clin Pharmacol Ther 78:330 (2005); Am J Cardiol 97:229 (2006)	287714-14-4, 147098-20-2(Ca salt)	synthetic; S-4532	USAN, INN, BAN	CRESTOR
1500418	MOXALACTAM DISODIUM	121115-11	E09	antibacterial	MOXAM$antibacterial$semisynthetic; LY-127935$Drugs (1983), 26(4), 279-333; Med. Res. Rev. (1981), 1(3), 217-48; Antimicrob. Agents Chemother. (1979), 16(6), 864-8$USAN, INN, BAN	Drugs (1983), 26(4), 279-333; Med. Res. Rev. (1981), 1(3), 217-48; Antimicrob. Agents Chemother. (1979), 16(6), 864-8	64953-12-4	semisynthetic; LY-127935	USAN, INN, BAN	MOXAM
1503876	PREDNICARBATE	121115-11	E10	antiinflammatory, glucocorticoid	DERMATOP$antiinflammatory, glucocorticoid$semisynthetic; HOE-777$Arzneim Forsch 32:633 (1982); 35:1753 (1985); Z Hautkrankhr 61 Suppl 1:1 (1986)$USP, INN, BAN	Arzneim Forsch 32:633 (1982); 35:1753 (1985); Z Hautkrankhr 61 Suppl 1:1 (1986)	73771-04-7	semisynthetic; HOE-777	USP, INN, BAN	DERMATOP
1505222	DERACOXIB	121115-11	E11	antiinflammatory, antiarthritic, COX-2 inhibitor	DERAMAXX$antiinflammatory, antiarthritic, COX-2 inhibitor$synthetic$molecules 5:945 (2000), Vet Ther 3:453 (2002)$USAN, INN	molecules 5:945 (2000), Vet Ther 3:453 (2002)	169590-41-4	synthetic	USAN, INN	DERAMAXX
1505230	CILOSTAZOL	121115-11	F02	phosphodiesterase inhibitor	PLETAL$phosphodiesterase inhibitor$synthetic; OPC-13013$Am J Cardiol 84:511 (1999); Circulation 100:21 (1999); Drugs Aging 14:63 (1999)$USAN, INN, BAN, JAN	Am J Cardiol 84:511 (1999); Circulation 100:21 (1999); Drugs Aging 14:63 (1999)	73963-72-1	synthetic; OPC-13013	USAN, INN, BAN, JAN	PLETAL
1505244	CITICOLINE	121115-11	F03	cognition enhancer, phosphocholine cytidyltransferase activator	CERAXON$cognition enhancer, phosphocholine cytidyltransferase activator$cytidine-5'-diphosphocholine$J Neurochem 65: 889 (1995); Neurosci Lett 273: 163 (1999)$USAN, INN, JAN	J Neurochem 65: 889 (1995); Neurosci Lett 273: 163 (1999)	987-78-0	cytidine-5'-diphosphocholine	USAN, INN, JAN	CERAXON
1505249	APRAMYCIN SULFATE	121115-11	F04	antibacterial; LD50(iv) 280mg/kg(mouse)		J Org Chem 41: 2087 (1976); 43: 1430 (1978); Eur J Biochem 99: 623 (1979); Antimicrobial Agents Chemother 14: 69 (1978)	65710-07-8	Streptomyces tenebrarius, Saccharomyces porispora hiltus; EL-857	USAN, INN, BAN
1505262	SERTRALINE HYDROCHLORIDE	121115-11	F05	antidepressant, 5HT uptake inhibitor	ZOLOFT$antidepressant, 5HT uptake inhibitor$synthetic$Drugs 44:604 (1992); JAMA 283:1837 (2000)$USAN, INN, BAN	Drugs 44:604 (1992); JAMA 283:1837 (2000)	79559-97-0; 79617-96-2(base)	synthetic	USAN, INN, BAN	ZOLOFT
1500414	MINOCYCLINE HYDROCHLORIDE	121115-11	F06	antibacterial	SOLODYN$antibacterial$semisynthetic$Transl. Stroke Res. (2011), 2(2), 202-208; Am. J. Med. Sci. (1968), 255, 252-8; J. Med. Chem. (1967), 10(1), 44-6$USAN, INN, BAN	Transl. Stroke Res. (2011), 2(2), 202-208; Am. J. Med. Sci. (1968), 255, 252-8; J. Med. Chem. (1967), 10(1), 44-6	13614-98-7, 10118-90-8 [minocycline]	semisynthetic	USAN, INN, BAN	SOLODYN
1505265	TELITHROMYCIN	121115-11	F07	antibacterial	KETEK$antibacterial$semisynthetic; HMR-3647$J Antimicrob Chemother 41:149 (1998); 51:497 (2003)$USAN, INN, BAN	J Antimicrob Chemother 41:149 (1998); 51:497 (2003)	191114-48-4	semisynthetic; HMR-3647	USAN, INN, BAN	KETEK
1505267	OXAPROZIN	121115-11	F08	antiinflammatory	DAYPRO$antiinflammatory$synthetic; WY-21743$Expert Opin. Pharmacother. (2005), 6(5), 777-785; Curr. Ther. Res. (1983), 34(5), 777-94; Nature (1968), 219(5150), 164$USP, INN, BAN, JAN	Expert Opin. Pharmacother. (2005), 6(5), 777-785; Curr. Ther. Res. (1983), 34(5), 777-94; Nature (1968), 219(5150), 164	21256-18-8	synthetic; WY-21743	USP, INN, BAN, JAN	DAYPRO
1501129	CARBETAPENTANE CITRATE	121115-11	F09	antitussive	TOCLASE$antitussive$synthetic$Arzneim Forsch 17:495 (1967); 22:389 (1972)$NF-XIII, INN, BAN	Arzneim Forsch 17:495 (1967); 22:389 (1972)	23142-01-0, 77-23-6 [carbetapentane]	synthetic	NF-XIII, INN, BAN	TOCLASE
1503843	NITAZOXANIDE	121115-11	F10	antiparasitic	ALINIA$antiparasitic$synthetic; PH-5776$Expert Opin. Pharmacother. (2006), 7(7), 953-964; Clin. Infect. Dis. (2005), 40(8), 1173-1180; Eur. J. Med. Chem. (1978), 13(6), 539-43$USAN, INN, BAN	Expert Opin. Pharmacother. (2006), 7(7), 953-964; Clin. Infect. Dis. (2005), 40(8), 1173-1180; Eur. J. Med. Chem. (1978), 13(6), 539-43	55981-09-4	synthetic; PH-5776	USAN, INN, BAN	ALINIA
1505305	PEFLOXACINE MESYLATE	121115-11	F11	antibacterial, antiproliferative		J Med Chem 31:221 (1988); J Pharmacol Exp Ther 248:415 (1989)	149676-40-4	synthetic; 41982-BP	USAN, INN, BAN
1503841	METHYCLOTHIAZIDE	121115-11	G02	antihypertensive	ENDURON$antihypertensive$synthetic; NSC-110431$J. Am. Chem. Soc. (1960), 82, 1132-5; Clin. Pharmacol. Ther. (1963), 4, 740-8; Curr. Ther. Res. (1963), 5, 401-6$USP, INN, BAN, JAN	J. Am. Chem. Soc. (1960), 82, 1132-5; Clin. Pharmacol. Ther. (1963), 4, 740-8; Curr. Ther. Res. (1963), 5, 401-6	135-07-9	synthetic; NSC-110431	USP, INN, BAN, JAN	ENDURON
1505309	BIFONAZOLE	121115-11	G03	antifungal, calmodulin antagonist	MYCOSPOR$antifungal, calmodulin antagonist$synthetic; BAY-H-4502$Eur J Pharmacol 313:265 (1996)$USAN, INN, BAN, JAN	Eur J Pharmacol 313:265 (1996)	60628-96-8	synthetic; BAY-H-4502	USAN, INN, BAN, JAN	MYCOSPOR
1505312	TYLOSIN TARTRATE	121115-11	G04	antibacterial	TYLAN$antibacterial$Streptomyces fradiae$Chem Ber 108:2481 (1975); Infection 5:183 (1977); Antimicrob Agents Chemother 20:214 (1981); US Pat 1981, 4 304 856; J Antibiot 35: 921, 1675 (1982)$USP, INN, BAN	Chem Ber 108:2481 (1975); Infection 5:183 (1977); Antimicrob Agents Chemother 20:214 (1981); US Pat 1981, 4 304 856; J Antibiot 35: 921, 1675 (1982)	1405-54-5, 1401-69-0(base)	Streptomyces fradiae	USP, INN, BAN	TYLAN
1505314	SARAFLOXACIN HYDROCHLORIDE	121115-11	G05	antibacterial	SARAFLOX$antibacterial$synthetic; Abbott-56620$J Med Chem 28:1558 (1985); J Antimicrob Chemother 19:611 (1987)$USAN, INN, BAN	J Med Chem 28:1558 (1985); J Antimicrob Chemother 19:611 (1987)	91296-87-6	synthetic; Abbott-56620	USAN, INN, BAN	SARAFLOX
1503834	GADOTERIDOL	121115-11	G06	paramagnetic agent	PROHANCE$paramagnetic agent$synthetic; SQ-32692$Pure Appl. Chem. (1993), 65(3), 515-20; Invest. Radiol. (1992), 27(Suppl. 1), 2-6; Inorg. Chem. (1991), 30(6), 1265-9$USP, INN, BAN, JAN	Pure Appl. Chem. (1993), 65(3), 515-20; Invest. Radiol. (1992), 27(Suppl. 1), 2-6; Inorg. Chem. (1991), 30(6), 1265-9	120066-54-8	synthetic; SQ-32692	USP, INN, BAN, JAN	PROHANCE
1505327	CHLORMADINONE ACETATE	121115-11	G07	progestin, antiandrogen		Cancer Metastasis Rev 6:615 (1987); Endocrin J 42:505 (1995)	302-22-7	semisynthetic; NSC-92338	USAN, INN, BAN, JAN
1505330	OXICONAZOLE NITRATE	121115-11	G08	antifungal	OXISTAT$antifungal$synthetic; SGD-301-76, Ro-13-8996,ST-813$Arzneimittelforschung 32:17 (1992)$USAN, INN, BAN, JAN	Arzneimittelforschung 32:17 (1992)	64211-46-7	synthetic; SGD-301-76, Ro-13-8996,ST-813	USAN, INN, BAN, JAN	OXISTAT
1505730	LEVOCARNITINE PROPIONATE HYDROCHLORIDE	121115-11	G09	carnitine replenisher in peripheral arterial disease	DROMOS$carnitine replenisher in peripheral arterial disease$synthetic; ST-261$Cardiovasc. Drugs Ther. (2009), 23(4), 301-306; Curr. Med. Res. Opin. (2004), 20(9), 1377-1384; Mediators Inflammation (1993), 2(Suppl. 1), S43-S50$USAN	Cardiovasc. Drugs Ther. (2009), 23(4), 301-306; Curr. Med. Res. Opin. (2004), 20(9), 1377-1384; Mediators Inflammation (1993), 2(Suppl. 1), S43-S50	119793-66-7	synthetic; ST-261	USAN	DROMOS
1503838	IOXILAN	121115-11	G10	radiopaque agent	OXILAN$radiopaque agent$synthetic$Invest. Radiol. (1988), 23(Suppl. 1), S79-S83; Invest. Radiol. (1990), 25 Suppl 1S107-8; Invest. Radiol. (1990), 25(1), 46-51$USP, INN	Invest. Radiol. (1988), 23(Suppl. 1), S79-S83; Invest. Radiol. (1990), 25 Suppl 1S107-8; Invest. Radiol. (1990), 25(1), 46-51	107793-72-6	synthetic	USP, INN	OXILAN
1505340	AZELASTINE HYDROCHLORIDE	121115-11	G11	H1 antihistamine (nonsedating); leucotriene synthesis blocker	ASTENIL$H1 antihistamine (nonsedating); leucotriene synthesis blocker$synthetic$Int Arch Allergy Appl Immun 83:284 (1987)$USAN, INN, BAN, JAN	Int Arch Allergy Appl Immun 83:284 (1987)	58581-89-8	synthetic	USAN, INN, BAN, JAN	ASTENIL
1505346	KETANSERIN TARTRATE	121115-11	H02	5HT2/5HT1C seritonin antagonist		J Pharmacol Exp Therap 218:217 (1981); Drug Dev Res 6:263 (1985)	83846-83-7, 74050-98-9(base)	synthetic; R41468	USAN, INN, BAN
1503879	TILETAMINE HYDROCHLORIDE	121115-11	H03	anesthetic, anticonvulsant	TELAZOL$anesthetic, anticonvulsant$synthetic; CL-399$J Wildlife Diseases 36:670 (2000); J Wildlife Management 73:210 (2009)$USAN, INN, BAN	J Wildlife Diseases 36:670 (2000); J Wildlife Management 73:210 (2009)	14176-50-2	synthetic; CL-399	USAN, INN, BAN	TELAZOL
1505356	DECOQUINATE	121115-11	H04	coccidiostat		Biochim. Biophys. Acta, Bioenerg. (1975), 396(2), 210-19; Br. Vet. J. (1968), 124(5), 209-18; Chem. Ind. (1968), (2), 56-7	18507-89-6	synthetic; M&B-15497, HC-1528	USP, INN, BAN
1505360	CEFDITORIN PIVOXIL	121115-11	H05	antibacterial	SPECTRACEF$antibacterial$semisynthetic$Antimicrob Agents Chemother 32:1421 (1988); Drugs Exper Clin Res 20:127 (1994)$USAN, INN, JAN	Antimicrob Agents Chemother 32:1421 (1988); Drugs Exper Clin Res 20:127 (1994)	117467-28-4	semisynthetic	USAN, INN, JAN	SPECTRACEF
1505368	VALACYCLOVIR HYDROCHLORIDE	121115-11	H06	antiviral	VALTREX$antiviral$synthetic; BW-256-U-87$Drugs 52:754 (1996); N Engl J Med 340:1462 (1999); 350:11 (2004)$USAN, INN, BAN	Drugs 52:754 (1996); N Engl J Med 340:1462 (1999); 350:11 (2004)	124832-27-5	synthetic; BW-256-U-87	USAN, INN, BAN	VALTREX
1505387	DULOXETINE HYDROCHLORIDE	121115-11	H07	antidepressant	CYMBALTA$antidepressant$synthetic; LY-248686$Drugs (2004), 64(22), 2567-2573; J. Pharmacol. Exp. Ther. (1994), 269(1), 132-6; Neuropsychopharmacology (1993), 8(1), 23-33$USAN, INN, BAN	Drugs (2004), 64(22), 2567-2573; J. Pharmacol. Exp. Ther. (1994), 269(1), 132-6; Neuropsychopharmacology (1993), 8(1), 23-33	136434-34-9	synthetic; LY-248686	USAN, INN, BAN	CYMBALTA
1505390	NISOLDIPINE	121115-11	H08	vasodilator (coronary)	SULAR$vasodilator (coronary)$synthetic; bayk-5552$Drugs (1996), 52(2), 232-253; Cardiovasc. Drugs Ther. (1987), 1(4), 393-402; Arzneim. Forsch. (1980), 30(12), 2144-62$USAN, INN, BAN, JAN	Drugs (1996), 52(2), 232-253; Cardiovasc. Drugs Ther. (1987), 1(4), 393-402; Arzneim. Forsch. (1980), 30(12), 2144-62	63675-72-9	synthetic; bayk-5552	USAN, INN, BAN, JAN	SULAR
1300040	SODIUM PHENYLBUTYRATE	121115-11	H09	antihyperammonemic,antineoplastic	BUPHENYL$antihyperammonemic,antineoplastic$synthetic$Am J Respir Crit Care 157:484 (1998); blood 85:43 (1995); Clin Cancer Res 2:379 (1996)$USAN, BAN	Am J Respir Crit Care 157:484 (1998); blood 85:43 (1995); Clin Cancer Res 2:379 (1996)	1716-12-7	synthetic	USAN, BAN	BUPHENYL
1504347	CARBARIL	121115-11	H10	antiparacitic, insecticide			63-25-2		INN, BAN
2300206	DIAZOXIDE	121115-11	H11	antihypertensive, diuretic, activates K channels and AMPA receptors		Curr. Top. Med. Chem. (2006), 6(10), 1031-1047; Ann. N. Y. Acad. Sci. (1968), 150(2), 194-203; Prog. Drug Res. (1969), 13, 101-35	364-98-7	synthetic; Sch-6783; NSC-64198	USP, INN, BAN
1505412	BISMUTH SUBSALICYLATE	121115-12	A02	antidiarrheal, antacid, antiulcer	PEPTO-BISMOL$antidiarrheal, antacid, antiulcer$synthetic$Rev Infect Dis 12 Suppl 1:1 (1990); N Engl J Med 328:1653 (1993); Dig Dis Sci 44:2419 (1999)$USP, JAN	Rev Infect Dis 12 Suppl 1:1 (1990); N Engl J Med 328:1653 (1993); Dig Dis Sci 44:2419 (1999)	14882-18-9	synthetic	USP, JAN	PEPTO-BISMOL
1505413	BENZOYLPAS	121115-12	A03	antibacterial, tuberculostatic	THERAPAS$antibacterial, tuberculostatic$synthetic$J Chem Soc 1949:1498$USP-XX	J Chem Soc 1949:1498	13898-58-3	synthetic	USP-XX	THERAPAS
1505414	BROMINDIONE	121115-12	A04	anticoagulant	HALINONE$anticoagulant$synthetic$Farmaco Ed Sci 10:710 (1955)$USAN, INN, BAN	Farmaco Ed Sci 10:710 (1955)	1146-98-1	synthetic	USAN, INN, BAN	HALINONE
1505417	CAPOBENIC ACID	121115-12	A05	antiarrhythmic		Riv. Farmacol. Ter. (1982), 13(2), 111-22; Biochem. Pharmacol. (1976), 25(19), 2203-7; Atherosclerosis (1971), 14(3), 375-8	21434-91-3	synthetic; C-3	USAN, INN
1505425	ACETOHEXAMIDE	121115-12	A06	antidiabetic	DYMELOR$antidiabetic$synthetic; 33006$J Med Chem 6:60 (1963); Anal Profiles Drug Subs 1:1 (1972)$USP, INN, BAN, JAN	J Med Chem 6:60 (1963); Anal Profiles Drug Subs 1:1 (1972)	968-81-0	synthetic; 33006	USP, INN, BAN, JAN	DYMELOR
1505426	ETHOXZOLAMIDE	121115-12	A07	carbonic anhydrase inhibitor, antiulcer, antiglaucoma	ETHAMIDE$carbonic anhydrase inhibitor, antiulcer, antiglaucoma$synthetic$Drugs Today (1978), 14(5), 205-9; J. Ocul. Pharmacol. (1990), 6(4), 271-8; J. Med. Chem. (1984), 27(6), 810-2$USP-XX	Drugs Today (1978), 14(5), 205-9; J. Ocul. Pharmacol. (1990), 6(4), 271-8; J. Med. Chem. (1984), 27(6), 810-2	452-35-7	synthetic	USP-XX	ETHAMIDE
1505429	FLUCYTOSINE	121115-12	A08	antifungal	ANCOBON$antifungal$synthetic; RO-2-9915$Minerva Med. (2004), 90, 451-457; Pharmacol. Rev. (1981), 33(1), 1-15; Ann. Intern. Med. (1977), 86(3), 319-21$USP, INN, BAN, JAN	Minerva Med. (2004), 90, 451-457; Pharmacol. Rev. (1981), 33(1), 1-15; Ann. Intern. Med. (1977), 86(3), 319-21	2022-85-7	synthetic; RO-2-9915	USP, INN, BAN, JAN	ANCOBON
1505432	FOMEPIZOLE HYDROCHLORIDE	121115-12	A09	alcohol dehydrogenase inhibitor, antidote	ANTIZOL$alcohol dehydrogenase inhibitor, antidote$synthetic; 4-MP$Clin. Toxicol. (2010), 48(5), 401-406; N. Engl. J. Med. (2009), 360(21), 2216-23; Med. Toxicol. (1986), 1(5), 309-34$USAN, INN, BAN	Clin. Toxicol. (2010), 48(5), 401-406; N. Engl. J. Med. (2009), 360(21), 2216-23; Med. Toxicol. (1986), 1(5), 309-34	56010-88-8	synthetic; 4-MP	USAN, INN, BAN	ANTIZOL
1505433	GLIPIZIDE	121115-12	A10	antidiabetic	GLUCOTROL$antidiabetic$synthetic; CP-28720, K-4024$Arzneim Forsch 21:206 (1971); Drugs 18:329 (1979); Pharmacotherapy 5:63 (1985)$USP, INN, BAN	Arzneim Forsch 21:206 (1971); Drugs 18:329 (1979); Pharmacotherapy 5:63 (1985)	29094-61-9	synthetic; CP-28720, K-4024	USP, INN, BAN	GLUCOTROL
1505435	GUANFACINE HYDROCHLORIDE	121115-12	A11	antihypertensive	TENEX$antihypertensive$synthetic; BS-100-141$Br J Clin Pharmacol 10 Suppl 1:1S (1980); Am J Cardiol 57:1E (1986)$USP, INN, BAN, JAN	Br J Clin Pharmacol 10 Suppl 1:1S (1980); Am J Cardiol 57:1E (1986)	29110-47-2	synthetic; BS-100-141	USP, INN, BAN, JAN	TENEX
1505436	D-LACTITOL MONOHYDRATE	121115-12	B02	sweetener, treatment of portoencephalopathy		Zhonghua Yi Xue Za Zhi 55:31 (1995)	81025-04-9, 585-86-4	semisynthetic	USAN, NF, INN, BAN
1505437	LEVOCARNITINE	121115-12	B03	cofactor for fatty acid metabolism, replenisher in arterial disease	CARNITOR$cofactor for fatty acid metabolism, replenisher in arterial disease$semisynthetic$Curr. Drug Metab. (2011), 12(7), 667-678; Drug Discovery Today: Dis. Mech. (2009), 6(1-4), e31-e39; Expert Rev. Endocrinol. Metab. (2008), 3(6), 777-783$USP, INN, BAN, JAN	Curr. Drug Metab. (2011), 12(7), 667-678; Drug Discovery Today: Dis. Mech. (2009), 6(1-4), e31-e39; Expert Rev. Endocrinol. Metab. (2008), 3(6), 777-783	541-15-1	semisynthetic	USP, INN, BAN, JAN	CARNITOR
1505440	LOBENDAZOLE	121115-12	B04	anthelmintic		Pestic. Sci. (1979), 10(6), 473-7; Agric. Biol. Chem. (1972), 36(5), 817-23; Pestic. Sci. (1971), 2(4), 160-4	6306-71-4	synthetic; SK&F-24529; NSC-42044	USAN, INN
1505444	METHYLENE BLUE	121115-12	B05	antimethemoglobinemic, cyanide antidote		Eur. J. Pharm. Biopharm. (2008), 69(2), 582-587; Appl. Environ. Microbiol. (2003), 69(11), 6393-6398; Phys. Chem. Chem. Phys. (2002), 4(11), 2320-2328	7220-79-3	synthetic	USP, INN, BAN
1502382	EPRINOMECTIN	121115-12	B06	antiparasitic	EPRINEX$antiparasitic$synthetic; MK-397$Vet. Parasitol. (1997), 73(1,2), 153-161; Am. J. Vet. Res. (1997), 58(6), 612-614; Int. J. Parasitol. (1996), 26(11), 1237-1242$USAN, INN, BAN	Vet. Parasitol. (1997), 73(1,2), 153-161; Am. J. Vet. Res. (1997), 58(6), 612-614; Int. J. Parasitol. (1996), 26(11), 1237-1242	123997-26-2	synthetic; MK-397	USAN, INN, BAN	EPRINEX
1505448	NITHIAMIDE	121115-12	B07	antibacterial		Antimicrob. Agents Chemother. (1979), 15(3), 392-5; Antimicrob. Agents Chemother. (1977), 12(3), 353-6; Mol. Pharmacol. (1970), 6(6), 604-16	140-40-9	synthetic; CI-5279	USAN, INN, BAN
1505449	PRALIDOXIME CHLORIDE	121115-12	B08	cholesterase agonist	PROTOPAM$cholesterase agonist$synthetis; 2-PAM$J Pharm Sci 53:1143 (1964); Toxicol Appl Pharmacol 16:40 (1970)$USP, INN, BAN	J Pharm Sci 53:1143 (1964); Toxicol Appl Pharmacol 16:40 (1970)	51-15-0	synthetis; 2-PAM	USP, INN, BAN	PROTOPAM
1505450	PREDNISOLONE HEMISUCCINATE	121115-12	B09	antiinflammatory, glucocorticoid	CORT SOL$antiinflammatory, glucocorticoid$semisynthetic$Ther Drug Monit 2:169 (1980); Anal Profiles Drug Subs Excip 21:415 (1992); Ophthalmic Res 36:231 (2001)$USP, JAN	Ther Drug Monit 2:169 (1980); Anal Profiles Drug Subs Excip 21:415 (1992); Ophthalmic Res 36:231 (2001)	2920-86-7	semisynthetic	USP, JAN	CORT SOL
1505453	PYRIDOXINE	121115-12	B10	vitamin B6, enzyme cofactor	HEXABETALIN$vitamin B6, enzyme cofactor$rice husks, wheat germ, yeast$Acta Neurol Scand 76:8 (1987); Biol Pharm Bull 32:597 (2009)$USP, INN, BAN, JAN	Acta Neurol Scand 76:8 (1987); Biol Pharm Bull 32:597 (2009)	65-23-6	rice husks, wheat germ, yeast	USP, INN, BAN, JAN	HEXABETALIN
1506038	RISPERIDONE	121115-12	B11	neuroleptic	RISPERDAL$neuroleptic$synthetic; R-64766$Am J Therapeutics 4:159 (1997); Pharmacotherapy 26:748 (2006)$USAN, INN, BAN	Am J Therapeutics 4:159 (1997); Pharmacotherapy 26:748 (2006)	106266-06-2	synthetic; R-64766	USAN, INN, BAN	RISPERDAL
1505461	SULFISOXAZOLE ACETYL	121115-12	C02	antibacterial	GANTRISIN$antibacterial$synthetic$Arzneim Forsch 15:1441 (1965); Anal Profiles Drug Subs 2:487 (1973)$USP	Arzneim Forsch 15:1441 (1965); Anal Profiles Drug Subs 2:487 (1973)	80-74-0	synthetic	USP	GANTRISIN
1505463	TAURINE	121115-12	C03	neuroprotectant, inhibitory neurotransmitter, GABA agonist		Am J Clin Nutrition 47:660 (1988); Amino Acids 23:381 (2002); Endocrinology 147:3276 (2006)	107-35-7	widespread in animal tissue	USP, INN, JAN
1505465	TRICLOSAN	121115-12	C04	antiinfective	STRI-DEX$antiinfective$synthetic; CH-3565$Drugs Cosmet Ind 109(3):36, 171 (1971); Toxicology 3:33 (1975); Ind Med Surg 38(2):64 (1969)$USP, INN, BAN	Drugs Cosmet Ind 109(3):36, 171 (1971); Toxicology 3:33 (1975); Ind Med Surg 38(2):64 (1969)	3380-34-5	synthetic; CH-3565	USP, INN, BAN	STRI-DEX
1505464	THIAMINE	121115-12	C05	vitamin B1, enzyme cofactor	BETALIN-S$vitamin B1, enzyme cofactor$rice husks, wheat germ, yeast$Anal Profiles Drug Subs 18:413 (1989); Am J Clin Nutr 36:1067 (1982); J Pharm Sci 82:56 (1993)$USP, INN, BAN, JAN	Anal Profiles Drug Subs 18:413 (1989); Am J Clin Nutr 36:1067 (1982); J Pharm Sci 82:56 (1993)	67-03-8	rice husks, wheat germ, yeast	USP, INN, BAN, JAN	BETALIN-S
1505466	TRIMETHADIONE	121115-12	C06	anticonvulsant	TRIDIONE$anticonvulsant$synthetic$Pharmacol Toxicol 26:177 (1968); 27:295 (1969); Toxicol Appl Pharmacol 30:452 (1974)$USP-XXIII, INN, BAN, JAN	Pharmacol Toxicol 26:177 (1968); 27:295 (1969); Toxicol Appl Pharmacol 30:452 (1974)	127-48-0	synthetic	USP-XXIII, INN, BAN, JAN	TRIDIONE
1503870	VALGANCICLOVIR HYDROCHLORIDE	121115-12	C07	antiviral	VALCYTE$antiviral$synthetic; RS-079070-194$Clin Pharmacokinet 37:167 (1999);N Engl J Med 346:1119 (2002)$USAN, INN, BAN	Clin Pharmacokinet 37:167 (1999);N Engl J Med 346:1119 (2002)	175865-59-5	synthetic; RS-079070-194	USAN, INN, BAN	VALCYTE
1505468	UNDECYLENIC ACID	121115-12	C08	antifungal		Int J Dermatol 19:51 (1980)	112-38-9	semisynthetic	USP, JAN
1502271	CAPECITABINE	121115-12	C09	antineoplastic	XELODA$antineoplastic$synthetic; RO-091978$J Clin Oncol19:2282, 4097 (2001); Drugs61:2309 (2001)$USP, INN, BAN	J Clin Oncol19:2282, 4097 (2001); Drugs61:2309 (2001)	154361-50-9	synthetic; RO-091978	USP, INN, BAN	XELODA
1505474	CEFONICID SODIUM	121115-12	C10	antibacterial	MONOCID$antibacterial$semisynthetic; SK&F-D-75073-Z$Antimicrob Agents Chemother 13:784 (1978); 21:344 (1982)$USAN, INN, BAN	Antimicrob Agents Chemother 13:784 (1978); 21:344 (1982)	71420-79-6	semisynthetic; SK&F-D-75073-Z	USAN, INN, BAN	MONOCID
1504150	MELOXICAM SODIUM	121115-12	C11	antiinflammatory	MOBIC$antiinflammatory$synthetic; UH-AC-62XX$Neuropharmacol 39:1653 (2000)$USAN, INN, BAN	Neuropharmacol 39:1653 (2000)	71125-38-7	synthetic; UH-AC-62XX	USAN, INN, BAN	MOBIC
1505482	NETILMICIN SULFATE	121115-12	D02	antibacterial	NETROMYCIN$antibacterial$semisynthetic; SCH-20569$Drugs (1989), 38(5), 703-56; Chem. Commun. (1976), (6), 206-8; Antimicrob. Agents Chemother. (1976), 9(4), 595-9$USP, INN, BAN, JAN	Drugs (1989), 38(5), 703-56; Chem. Commun. (1976), (6), 206-8; Antimicrob. Agents Chemother. (1976), 9(4), 595-9	56391-56-1	semisynthetic; SCH-20569	USP, INN, BAN, JAN	NETROMYCIN
1505483	DOXORUBICIN	121115-12	D03	antineoplastic	RUBEX$antineoplastic$semisynthetic; NSC-123127$Eur. J. Pharmacol. (2001), 415(1), 1-11; Tet. Lett. (1969), (13), 1007-10; Cancer Chemother. Rep. (1969), 53(1), 33-7$USAN, INN, BAN	Eur. J. Pharmacol. (2001), 415(1), 1-11; Tet. Lett. (1969), (13), 1007-10; Cancer Chemother. Rep. (1969), 53(1), 33-7	23214-92-8	semisynthetic; NSC-123127	USAN, INN, BAN	RUBEX
1505492	METHYSERGIDE MALEATE	121115-12	D04	vasoconstrictor, antimigraine	SANSERT$vasoconstrictor, antimigraine$semisynthetic$Eur. J. Pharmacol. (2006), 535(1-3), 234-242; J. Pharm. Pharmacol. (1970), 22(8), 637-8; Psychopharmacologia (1967), 11(1), 65-78$USP	Eur. J. Pharmacol. (2006), 535(1-3), 234-242; J. Pharm. Pharmacol. (1970), 22(8), 637-8; Psychopharmacologia (1967), 11(1), 65-78	129-49-7	semisynthetic	USP	SANSERT
1505978	FLORFENICOL	121115-12	D05	antibacterial	NUFLOR$antibacterial$synthetic; SCH-25298$FEMS Microbiol. Rev. (2004), 28(5), 519-542; Antimicrob. Agents Chemother. (1980), 18(2), 311-16; Naturwissenschaften (1980), 67(2), 89-90$USAN, INN, BAN	FEMS Microbiol. Rev. (2004), 28(5), 519-542; Antimicrob. Agents Chemother. (1980), 18(2), 311-16; Naturwissenschaften (1980), 67(2), 89-90	76639-94-6	synthetic; SCH-25298	USAN, INN, BAN	NUFLOR
1505498	ACEPROMAZINE MALEATE	121115-12	D06	sedative	ATRAVET$sedative$synthetic; 1522-CB$J Toxicol Environ Health 7:745 (1981); Can Vet J 35:458 (1994)$USP, INN, BAN	J Toxicol Environ Health 7:745 (1981); Can Vet J 35:458 (1994)	3598-37-6	synthetic; 1522-CB	USP, INN, BAN	ATRAVET
1505514	BIPERIDEN	121115-12	D07	anticholinergic, antiparkinsonian	AKINETON$anticholinergic, antiparkinsonian$synthetic$Toxicol Appl Pharmacol 2:379 (1960)$USP, INN, BAN, JAN	Toxicol Appl Pharmacol 2:379 (1960)	514-65-8	synthetic	USP, INN, BAN, JAN	AKINETON
1505530	DEXCHLORPHENIRAMINE MALEATE	121115-12	D08	antihistamine	POLARAMINE$antihistamine$synthetic$Life Sci. (1978), 22(13-14-15), 1179-87; J. Med. Chem. (1969), 12(2), 266-70; Nature (1959), 183, 734-5$USP, INN, BAN, JAN	Life Sci. (1978), 22(13-14-15), 1179-87; J. Med. Chem. (1969), 12(2), 266-70; Nature (1959), 183, 734-5	2438-32-6	synthetic	USP, INN, BAN, JAN	POLARAMINE
1505532	DILOXANIDE FUROATE	121115-12	D09	amoebicide		Ann. Biochem. Exp. Med. (1960), 20, 441-8; J. Antimicrob. Chemother. (1980), 6(5), 577-93	3736-81-0	synthetic	USP
1505537	ETIDRONATE DISODIUM	121115-12	D10	bone resorption inhibitor	DIDRONEL$bone resorption inhibitor$synthetic$Drugs Today (1978), 14(3), 101-7; Eur. J. Clin. Invest. (1971), 1(5), 336-44; Science (1969), 165(3899), 1264-6$USP, BAN, JAN	Drugs Today (1978), 14(3), 101-7; Eur. J. Clin. Invest. (1971), 1(5), 336-44; Science (1969), 165(3899), 1264-6	7414-83-7	synthetic	USP, BAN, JAN	DIDRONEL
1502371	AMOROLFINE HYDROCHLORIDE	121115-12	D11	antimycotic	LOCERYL$antimycotic$synthetic; RO-14-4767$Clin Exp Dermatol 17 Suppl 1:1 (1992); Drugs 49:103 (1995)$USAN, INN, BAN, JAN	Clin Exp Dermatol 17 Suppl 1:1 (1992); Drugs 49:103 (1995)	78613-38-4, 78613-35-1(base)	synthetic; RO-14-4767	USAN, INN, BAN, JAN	LOCERYL
1505562	NORGESTIMATE	121115-12	E02	progestin		J. Reprod. Med. (2001), 46(7), 647-661; Contraception (1985), 32(3), 311-19; Contraception (1977), 16(5), 541-53	35189-28-7	semisynthetic; ORF-10131, RWJ-10131	USP, INN, BAN
1505740	LIPOAMIDE	121115-12	E03	hepatoprotectant		Br. J. Pharmacol. (2011), 162(5), 1213-1224; Free Radical Biol. Med. (2008), 44(7), 1465-74; Free Radical Biol. Med. (1999), 27(9-10), 1103-13	3206-73-3	semisynthetic; thioctic acid amide	JAN
1505581	TIOCONAZOLE	121115-12	E04	antifungal	VAGISTAT$antifungal$synthetic; UK-20349$Clin Exp Dermatol 7:543 (1982); Dermatologica 166 Suppl 1:1 (1983)$USP, INN, BAN, JAN	Clin Exp Dermatol 7:543 (1982); Dermatologica 166 Suppl 1:1 (1983)	65899-73-2	synthetic; UK-20349	USP, INN, BAN, JAN	VAGISTAT
1502363	DEXIBUPROFEN	121115-12	E05	analgesic, antiinflammatory		Inflammopharmacology 11:371 (2003); Anesth Analg 97:309 (2003)	51146-56-6	synthetic; L-669455, MK-233	USAN, INN, BAN
1505590	ANAGRELIDE HYDROCHLORIDE	121115-12	E06	antithrombotic	AGRYLIN$antithrombotic$synthetic; BL-4162a$N Eng J Med 92:69 (1992); Expert Opin Pharmacother 5:1781 (2004)$USAN, INN, BAN	N Eng J Med 92:69 (1992); Expert Opin Pharmacother 5:1781 (2004)	58579-51-4	synthetic; BL-4162a	USAN, INN, BAN	AGRYLIN
1505599	ETOMIDATE	121115-12	E07	sedative	AMIDATE$sedative$synthetic$Anesthesiology (2011), 114(3), 695-707; Recent Adv. Anaesth. Analg. (1979), 13, 1-22; Anaesthesiol. Resusc. (1977), 106, 25-30$USAN, INN, BAN	Anesthesiology (2011), 114(3), 695-707; Recent Adv. Anaesth. Analg. (1979), 13, 1-22; Anaesthesiol. Resusc. (1977), 106, 25-30	33125-97-2	synthetic	USAN, INN, BAN	AMIDATE
1505610	LAMOTRIGINE	121115-12	E08	anticonvulsant	LAMICTAL$anticonvulsant$synthetic; BW-430C$Curr. Probl. Epilepsy (1986), 4, 165-77; Br. J. Clin. Pharmacol. (1985), 20(6), 619-29; Epilepsia (1986), 27(5), 483-9$USAN, INN, BAN	Curr. Probl. Epilepsy (1986), 4, 165-77; Br. J. Clin. Pharmacol. (1985), 20(6), 619-29; Epilepsia (1986), 27(5), 483-9	84057-84-1	synthetic; BW-430C	USAN, INN, BAN	LAMICTAL
1505622	RALOXIFENE HYDROCHLORIDE	121115-12	E09	antiestrogen	EVISTA$antiestrogen$synthetic; LY-156758$Reprod Toxicol 12:217 (1998); JAMA 281:2189 (1999); 282:637 (1999)$USAN, INN, BAN	Reprod Toxicol 12:217 (1998); JAMA 281:2189 (1999); 282:637 (1999)	82640-04-8	synthetic; LY-156758	USAN, INN, BAN	EVISTA
1505637	CEFPODOXIME PROXETIL	121115-12	E10	antibacterial	VANTIN$antibacterial$semisynthetic; U-76252, CS-807$Sanyo Kenkyusho Nempo 39:1 (1987); J Antimicrob Chemother 26 Suppl E:1 (1990)$USP, INN, BAN, JAN	Sanyo Kenkyusho Nempo 39:1 (1987); J Antimicrob Chemother 26 Suppl E:1 (1990)	87239-81-4	semisynthetic; U-76252, CS-807	USP, INN, BAN, JAN	VANTIN
1503709	MEPHENYTOIN	121115-12	E11	anticonvulsant		Antiepileptic Drugs (1972), 275-81; Med. Welt (1978), 29(22), 919-26, ; Med. Press (1948), 220(5), 95-7,	50-12-4	synthetic; NSC-34652	USP, INN, BAN
1505650	AMINOPENTAMIDE SULFATE	121115-12	F02	antispasmodic, antiemetic	CENTRINE$antispasmodic, antiemetic$synthetic; NND-1962; BL-139$J Pharmacol Exp Ther 100:325 (1950); JACS 79:4451 (1957)$USP	J Pharmacol Exp Ther 100:325 (1950); JACS 79:4451 (1957)	119793-66-7	synthetic; NND-1962; BL-139	USP	CENTRINE
1503850	ZIPRASIDONE MESYLATE	121115-12	F03	antipsychotic	GEODON$antipsychotic$synthetic; CP-88, 059-27$J Pharmacol Exp Ther 275:101 (1995); Clin Neuropharmacol 28:83 (2005)$USAN	J Pharmacol Exp Ther 275:101 (1995); Clin Neuropharmacol 28:83 (2005)	199191-69-0	synthetic; CP-88, 059-27	USAN	GEODON
1505977	ISOETHARINE MESYLATE	121115-12	F04	bronchodilator	BROKOSOL$bronchodilator$synthetic$J. Med. Chem. (1974), 17(5), 513-16; Nature (1967), 214(5088), 597-8; J. Am. Pharm. Assoc. (1958), 47, 744-8$USP	J. Med. Chem. (1974), 17(5), 513-16; Nature (1967), 214(5088), 597-8; J. Am. Pharm. Assoc. (1958), 47, 744-8	7279-75-6	synthetic	USP	BROKOSOL
1505296	OXFENDAZOLE	121115-12	F05	anthelmintic	SYNANTHIC$anthelmintic$synthetic; RS-8858$Am J Vet Res 38:465 (1977)$USP, INN, BAN	Am J Vet Res 38:465 (1977)	53716-50-0	synthetic; RS-8858	USP, INN, BAN	SYNANTHIC
1505675	TRIENTINE HYDROCHLORIDE	121115-12	F06	chelating agent	SYPRINE$chelating agent$synthetic; MK-0681$Prog Clin Biol Res 34:271 (1979); Dev Pharmacol Ther 1:318 (1980); Lancet 1:643 (1982)$USP, INN, BAN	Prog Clin Biol Res 34:271 (1979); Dev Pharmacol Ther 1:318 (1980); Lancet 1:643 (1982)	38260-01-4	synthetic; MK-0681	USP, INN, BAN	SYPRINE
1505677	TICLOPIDINE HYDROCHLORIDE	121115-12	F07	PAF inhibitor	TICLID$PAF inhibitor$synthetic; 53-32C, 4-C-32$Arzneim Forsch 30:409, 415 (1980); Drugs 34:222 (1987)$USAN, INN, BAN, JAN	Arzneim Forsch 30:409, 415 (1980); Drugs 34:222 (1987)	53885-35-1	synthetic; 53-32C, 4-C-32	USAN, INN, BAN, JAN	TICLID
1505678	TICARCILLIN DISODIUM	121115-12	F08	antibacterial	TICAR$antibacterial$synthetic; BRL-2288$Clin Pharmacol Ther 17:441 (1975); Drugs 20:325 (1980)$USP, INN, BAN	Clin Pharmacol Ther 17:441 (1975); Drugs 20:325 (1980)	4697-14-7	synthetic; BRL-2288	USP, INN, BAN	TICAR
1503873	THONZONIUM BROMIDE	121115-12	F09	mucolytic, antibacterial, surface active agent	THONZIDE$mucolytic, antibacterial, surface active agent$synthetic$Eye Ear Nose & Throat 33:351 (1954)$USAN, USP-XXII, INN	Eye Ear Nose & Throat 33:351 (1954)	553-08-2	synthetic	USAN, USP-XXII, INN	THONZIDE
1505681	TOLTRAZURIL	121115-12	F10	coccidiostat	BAYCOX$coccidiostat$synthetic; Bay-Vi-9142$Acta Vet Scand 27:124 (1986); J Comp Pathol 97:21 (1987)$USAN, INN, BAN	Acta Vet Scand 27:124 (1986); J Comp Pathol 97:21 (1987)	69004-03-1	synthetic; Bay-Vi-9142	USAN, INN, BAN	BAYCOX
1505872	ATRACURIUM BESYLATE	121115-12	F11	neuromuscular blocker	TRACRIUM$neuromuscular blocker$synthetic; BW-33A$Br J Anesth 55 Suppl 1:1S (1983); 58 Suppl 1:1S (1986)$USP, INN, BAN	Br J Anesth 55 Suppl 1:1S (1983); 58 Suppl 1:1S (1986)	64228-81-5	synthetic; BW-33A	USP, INN, BAN	TRACRIUM
1505881	DIZOCILPINE MALEATE	121115-12	G02	neuroprotective			77086-22-7	synthetic; MK-801	USAN, INN
1505684	ROLITETRACYCLINE	121115-12	G03	antibacterial	SYNTETRIN$antibacterial$semisynthetic; SQ-15659$Toxicol Appl Pharmacol 18:185 (1971); Antimicrob Agents Chemother 10:802 (1976)$USP-XXII, INN, BAN, JAN	Toxicol Appl Pharmacol 18:185 (1971); Antimicrob Agents Chemother 10:802 (1976)	751-97-3	semisynthetic; SQ-15659	USP-XXII, INN, BAN, JAN	SYNTETRIN
1505690	PIPAMPERONE	121115-12	G04	antipsychotic	DIPIPERON$antipsychotic$synthetic; R-3345$Acta Psychiat Scand 52:237 (1975); Life Sci 80:74 (2006)$USAN, INN, BAN	Acta Psychiat Scand 52:237 (1975); Life Sci 80:74 (2006)	1893-33-0	synthetic; R-3345	USAN, INN, BAN	DIPIPERON
1503304	URETHANE	121115-12	G05	antineoplastic, cytotoxic		J Pharmacol Exp Ther 42:1 (1931); Adv Cancer Res 11:1 (1968)	51-79-6	synthetic; NSC-746	NF-XIII, INN
1505701	FlUMAZENIL	121115-12	G06	benzodiazepine antagonist	ROMAZICON$benzodiazepine antagonist$synthetic; Ro-15-1788/000$Eur. J. Pharmacol. (1983), 90(2-3), 263-8; Neuroendocrinology (1982), 35(1), 32-6; Nature (1981), 294(5843), 763-5$USP, INN, BAN	Eur. J. Pharmacol. (1983), 90(2-3), 263-8; Neuroendocrinology (1982), 35(1), 32-6; Nature (1981), 294(5843), 763-5	78755-81-4	synthetic; Ro-15-1788/000	USP, INN, BAN	ROMAZICON
1505703	ALTRENOGEST	121115-12	G07	progestinantineoplastic	REGUMATE$progestinantineoplastic$synthetic; RU-2267, A-35957$J Anim Sci 49:729 (1979); 52:831 (1981)$USAN, INN, BAN	J Anim Sci 49:729 (1979); 52:831 (1981)	850-52-2	synthetic; RU-2267, A-35957	USAN, INN, BAN	REGUMATE
1505704	BISOPROLOL FUMARATE	121115-12	G08	beta-blocker, antihypertensive	ZEBETA$beta-blocker, antihypertensive$synthetic; CL-297939, EMD-33512$Br J Clin Pharmacol 18:343 (1984); Eur J Clin Pharmacol 27:135 (1984); Eur Heart J 6:8845 (1985)$USP, JAN	Br J Clin Pharmacol 18:343 (1984); Eur J Clin Pharmacol 27:135 (1984); Eur Heart J 6:8845 (1985)	104344-23-2	synthetic; CL-297939, EMD-33512	USP, JAN	ZEBETA
1505705	FLUDARABINE PHOSPHATE	121115-12	G09	antineoplastic	FLUDARA$antineoplastic$synthetic; NSC-312887$Semin. Oncol. (1993), 20(5, Suppl. 7), 2-12; Cancer Res. (1980), 40(10), 3610-15; Cancer Res. (1984), 44(9), 4183-6$USP, INN, BAN	Semin. Oncol. (1993), 20(5, Suppl. 7), 2-12; Cancer Res. (1980), 40(10), 3610-15; Cancer Res. (1984), 44(9), 4183-6	75607-67-9	synthetic; NSC-312887	USP, INN, BAN	FLUDARA
1505723	BETAMETHASONE ACETATE	121115-12	G10	antiinflammatory	CELESTOVET$antiinflammatory$semisynthetic$Drug Dev Ind Pharmacy 31:813 (2005); Clin Rheumatol 28:85 (2009)$USP, BAN, JAN	Drug Dev Ind Pharmacy 31:813 (2005); Clin Rheumatol 28:85 (2009)	987-24-6	semisynthetic	USP, BAN, JAN	CELESTOVET
1502036	VIGABATRIN	121115-12	G11	anticonvulsant		Neuropharmacology 21:803 (1982); Clin Neuropharmacol 8:1 (1985); Drugs 41:889 (1991)	60643-86-9	synthetic; MDL-71754	USAN, INN, BAN
1300046	TYROSINE	121115-12	H02	amino acid, nutrient			60-18-4	widespread in nature	USP
1505708	EPIRUBICIN HYDROCHLORIDE	121115-12	H03	antineoplastic	ELLENCE$antineoplastic$synthetic; IMI-28$Pharmacol. Rev. (2004), 56(2), 185-229; Cancer Res. (1976), 36(6), 1962-6; J. Med. Chem. (1975), 18(7), 703-7$USAN, INN, BAN, JAN	Pharmacol. Rev. (2004), 56(2), 185-229; Cancer Res. (1976), 36(6), 1962-6; J. Med. Chem. (1975), 18(7), 703-7	56390-09-1	synthetic; IMI-28	USAN, INN, BAN, JAN	ELLENCE
1505709	VECURONIUM BROMIDE	121115-12	H04	neuromuscular blocker	NORCURON$neuromuscular blocker$synthetic; ORG-NC-45$Anesthesiology 55:6, 12 (1981)$USAN, INN, BAN, JAN	Anesthesiology 55:6, 12 (1981)	50700-72-6	synthetic; ORG-NC-45	USAN, INN, BAN, JAN	NORCURON
1505710	ALISKIREN HEMIFUMARATE	121115-12	H05	renin inhibitor	TEKTURNA$renin inhibitor$synthetic$Curr Opin Invest Drugs 3:1479 (2002); Circulation 111:1012 (2005)$USAN, INN	Curr Opin Invest Drugs 3:1479 (2002); Circulation 111:1012 (2005)	173334-57-1	synthetic	USAN, INN	TEKTURNA
1505711	ACAMPROSATE CALCIUM	121115-12	H06	alcohol antagonist	CAMPRAL$alcohol antagonist$synthetic$Pharmacol Biochem Behav 32:607 (1989); Lancet 1:1014 (1985); CNS Drugs 19:445, 517 (2005)$USAN, INN, BAN	Pharmacol Biochem Behav 32:607 (1989); Lancet 1:1014 (1985); CNS Drugs 19:445, 517 (2005)	77337-73-6	synthetic	USAN, INN, BAN	CAMPRAL
1505712	PREDNISOLONE SODIUM PHOSPHATE	121115-12	H07	antiinflammatory, glucocorticoid	HYDELTRASOLE$antiinflammatory, glucocorticoid$semisynthetic$Ther Drug Monit 2:169 (1980); Anal Profiles Drug Subs Excip 21:415 (1992)$USP, JAN	Ther Drug Monit 2:169 (1980); Anal Profiles Drug Subs Excip 21:415 (1992)	125-02-0	semisynthetic	USP, JAN	HYDELTRASOLE
1505713	PREGNENOLONE SUCCINATE	121115-12	H08	glucocortcoid, antiinflammatory	FORMULA-405$glucocortcoid, antiinflammatory$semisynthetic$J Steroid Biochem Mol Biol 75:1 (2000); African J Pharmacy Pharmacol 3:234 (2009)$USAN, INN, BAN	J Steroid Biochem Mol Biol 75:1 (2000); African J Pharmacy Pharmacol 3:234 (2009)	4598-67-8	semisynthetic	USAN, INN, BAN	FORMULA-405
1500582	TOLMETIN SODIUM	121115-12	H09	antiinflammatory	TOLECTIN$antiinflammatory$synthetic; McN-2559$Drugs 15:429 (1978)$USP, JAN	Drugs 15:429 (1978)	64490-92-2, 26171-23-3 [tolmetin]	synthetic; McN-2559	USP, JAN	TOLECTIN
1505722	DESOXYMETASONE	121115-12	H10	antiinflammatory	TOPICORT$antiinflammatory$semisynthetic; HOE-304, R-2113, A-41-304$Arzneim Forsch 24:1, 3 (1974); Drugs 16:302 (1978)$USAN, INN, BAN	Arzneim Forsch 24:1, 3 (1974); Drugs 16:302 (1978)	382-67-2	semisynthetic; HOE-304, R-2113, A-41-304	USAN, INN, BAN	TOPICORT
1505551	LEVOBUNOLOL HYDROCHLORIDE	121115-12	H11	beta-adrenergic blocker	BETAGAN$beta-adrenergic blocker$synthetic; W-7000A$Drugs (1987), 34(6), 648-61; J. Med. Chem. (1970), 13(4), 684-8; J. Med. Chem. (1973), 16(5), 585-8$USP, INN, BAN	Drugs (1987), 34(6), 648-61; J. Med. Chem. (1970), 13(4), 684-8; J. Med. Chem. (1973), 16(5), 585-8	17912-14-7	synthetic; W-7000A	USP, INN, BAN	BETAGAN
1300029	MEGLUMINE	121115-13	A02	diagnostic aid		Radiology (1992), 183(1), 227-38; AJR, Am. J. Roentgenol. (1991), 156(3), 457-66; J. Protozool. (1981), 28(1), 27-30	6284-40-8	semisynthetic	USP, INN, BAN, JAN
1500354	IPRATROPIUM BROMIDE	121115-13	A03	bronchodilator, antiarrhythmic	ATROVENT$bronchodilator, antiarrhythmic$synthetic; Sch-1000$Drug Intell. Clin. Pharm. (1985), 19(1), 5-12; Arzneim. Forsch. (1976), 26(5A), 981-5; Arzneim. Forsch. (1974), 24(4), 573-6$USAN, INN, BAN, JAN	Drug Intell. Clin. Pharm. (1985), 19(1), 5-12; Arzneim. Forsch. (1976), 26(5A), 981-5; Arzneim. Forsch. (1974), 24(4), 573-6	66985-17-9, 22254-24-6 [anhydrous]	synthetic; Sch-1000	USAN, INN, BAN, JAN	ATROVENT
1505724	ISOFLUPREDONE ACETATE	121115-13	A04	antiinflammatory	PREDEF$antiinflammatory$semisynthetic; U-6013$Am J Vet Res 67:1244 (2006); J Dairy Sci 90:4181 (2007)$USP	Am J Vet Res 67:1244 (2006); J Dairy Sci 90:4181 (2007)	338-98-7	semisynthetic; U-6013	USP	PREDEF
1503833	ENALAPRILAT	121115-13	A05	antihypertensive	VASOTEC$antihypertensive$synthetic; MK-422$Drugs (1990), 39 Suppl 429-40; J. Pharmacol. Exp. Ther. (1981), 216(3), 552-7; Nature (1980), 288(5788), 280-3$USP, INN, BAN	Drugs (1990), 39 Suppl 429-40; J. Pharmacol. Exp. Ther. (1981), 216(3), 552-7; Nature (1980), 288(5788), 280-3	84680-54-6	synthetic; MK-422	USP, INN, BAN	VASOTEC
1503860	ACETOPHENAZINE MALEATE	121115-13	A06	antipsychotic	TINDAL$antipsychotic$synthetic; SCH-6673$Am J Psychiatry 118:358 (1961); Arch Gen Psychiatry 24:273 (1971)$USAN	Am J Psychiatry 118:358 (1961); Arch Gen Psychiatry 24:273 (1971)	5714-00-1	synthetic; SCH-6673	USAN	TINDAL
1505778	BEPHENIUM HYDROXYNAPTHOATE	121115-13	A07	anthelmintic		Experientia 30:1265 (1974)	3818-50-6	synthetic	USP-XXI, INN, BAN
1505780	DIPERODON HYDROCHLORIDE	121115-13	A08	analgesic, anesthetic		Int. J. Chemoinf. Chem. Eng. (2011), 1(2), 15-35; Int. J. Mol. Sci. (2006), 7(1), 12-34; Experientia (1964), 20(10), 582-3	537-12-2	synthetic	USP-XXII, INN, BAN
1505974	CLOFAZIMINE	121115-13	A09	antibacterial, antilepretic, antituberculosis	LAMPRENE$antibacterial, antilepretic, antituberculosis$synthetic; NSC-141046, G-30320$Arzneim Forsch 20:794, 1838 (1970); Br Med J 1:198 (1970)$USP, INN, BAN	Arzneim Forsch 20:794, 1838 (1970); Br Med J 1:198 (1970)	2030-63-9	synthetic; NSC-141046, G-30320	USP, INN, BAN	LAMPRENE
1505975	BENZYDAMINE HYDROCHLORIDE	121115-13	A10	analgesic, antipyretic, antiinflammatory	TANTUM$analgesic, antipyretic, antiinflammatory$ synthetic; AF-864$Eur J Pharmacol 3:157 (1968); Toxicol Appl Pharmacol 10:148 (1967); Arzneim Forsch 37:587 (1987)$USAN, INN, BAN, JAN	Eur J Pharmacol 3:157 (1968); Toxicol Appl Pharmacol 10:148 (1967); Arzneim Forsch 37:587 (1987)	132-69-4	synthetic; AF-864	USAN, INN, BAN, JAN	TANTUM
1505726	DESONIDE	121115-13	A11	antiinflammatory, glucocorticoid	DESOWEN$antiinflammatory, glucocorticoid$semisynthetic; D-2083$Toxicol. Appl. Pharmacol. (1971), 20(4), 522-37; Steroids (1965), 5(5), 615-35; J. Am. Chem. Soc. (1959), 81, 4573-4$USAN, INN, BAN	Toxicol. Appl. Pharmacol. (1971), 20(4), 522-37; Steroids (1965), 5(5), 615-35; J. Am. Chem. Soc. (1959), 81, 4573-4	638-94-8	semisynthetic; D-2083	USAN, INN, BAN	DESOWEN
1505753	GLYCOPYRROLATE	121115-13	B02	anticholinergic	ROBINUL$anticholinergic$synthetic; AHR-504$J Pharm Pharmacol 26:352 (1974); Toxicol Appl Pharmacol 17:361 (1970)$USAN, INN, BAN, JAN	J Pharm Pharmacol 26:352 (1974); Toxicol Appl Pharmacol 17:361 (1970)	596-51-0	synthetic; AHR-504	USAN, INN, BAN, JAN	ROBINUL
1505756	ITRACONAZOLE	121115-13	B03	antifungal	SPORANOX$antifungal$synthetic; R-51211$Antimicrob. Agents Chemother. (1984), 26(4), 527-34; Antimicrob. Agents Chemother. (1984), 26(1), 5-9; J. Med. Chem. (1984), 27(7), 894-900$USAN, INN, BAN, JAN	Antimicrob. Agents Chemother. (1984), 26(4), 527-34; Antimicrob. Agents Chemother. (1984), 26(1), 5-9; J. Med. Chem. (1984), 27(7), 894-900	84625-61-6	synthetic; R-51211	USAN, INN, BAN, JAN	SPORANOX
1505760	OCTISALATE	121115-13	B04	sunscreen	UVINUL$sunscreen$synthetic$J. Appl. Cosmetol. (1985), 3(1), 1-11; Food Cosmet. Toxicol. (1976), 14, Suppl., 765; Food Chem. Toxicol. (2007), 45 Suppl 1, S393-6,$USP, INN	J. Appl. Cosmetol. (1985), 3(1), 1-11; Food Cosmet. Toxicol. (1976), 14, Suppl., 765; Food Chem. Toxicol. (2007), 45 Suppl 1, S393-6,	118-60-5	synthetic	USP, INN	UVINUL
1505763	RIBOFLAVIN 5-PHOSPHATE SODIUM	121115-13	B05	vitamin, enzyme cofactor		Helv Chim Acta 35:457 (1952)	130-40-5	wdiespread in plants and animals	USP, JAN
1504915	GLIMEPIRIDE	121115-13	B06	hypoglycemic, antidiabetic	AMARYL$hypoglycemic, antidiabetic$synthetic; HOE-490$Arzneim Forsch 38:1079, 1120 (1988); Arzneim Forsch 43:856 (1993)$USAN, INN, BAN	Arzneim Forsch 38:1079, 1120 (1988); Arzneim Forsch 43:856 (1993)	93479-97-1	synthetic; HOE-490	USAN, INN, BAN	AMARYL
1505782	CEFTAZIDIME	121115-13	B07	antibacterial	TAZIDIME$antibacterial$semisynthetic$J Antimicrobial Chemother 12(suppl A):1 (1983); Drugs 29:105 (1985)$USP, INN, BAN, JAN	J Antimicrobial Chemother 12(suppl A):1 (1983); Drugs 29:105 (1985)	72558-82-8	semisynthetic	USP, INN, BAN, JAN	TAZIDIME
1505805	GABAPENTIN	121115-13	B08	anticonvulsant	NEURONTIN$anticonvulsant$synthetic; CI-945; GOE-3450$Epilepsia (1995), 36 Suppl 2S2-12; Drugs (1993), 46(3), 409-27; Curr. Probl. Epilepsy (1986), 4, 147-63$USAN, INN, BAN	Epilepsia (1995), 36 Suppl 2S2-12; Drugs (1993), 46(3), 409-27; Curr. Probl. Epilepsy (1986), 4, 147-63	60142-96-3	synthetic; CI-945; GOE-3450	USAN, INN, BAN	NEURONTIN
1505819	ELETRIPTAN HYDROBROMIDE	121115-13	B09	5-HT agonist, anti-migrane	RELPAX$5-HT agonist, anti-migrane$synthetic; UK-116044-04$Eur J Pharmacol 368:259 (1999); CNS Drugs 12:325 (1999); Neurology 54:156 (2000)$USAN, INN, BAN	Eur J Pharmacol 368:259 (1999); CNS Drugs 12:325 (1999); Neurology 54:156 (2000)	177834-92-3, 143322-58-1(base)	synthetic; UK-116044-04	USAN, INN, BAN	RELPAX
1505851	ARIPIPRAZOLE	121115-13	B10	antipsychotic, 5HT2A antagonist	ABILIFY$antipsychotic, 5HT2A antagonist$synthetic; OPC-14597, OPC-31$J Med Chem 41:658 (1998); J Clin Psychiatry 63:763 (2001); Eur J Pharmacol 441:137 (2002)$USAN, INN, BAN	J Med Chem 41:658 (1998); J Clin Psychiatry 63:763 (2001); Eur J Pharmacol 441:137 (2002)	129722-12-9	synthetic; OPC-14597, OPC-31	USAN, INN, BAN	ABILIFY
1505906	ZILEUTON	121115-13	B11	5-lipoxygenase inhibitor	ZYFLO$5-lipoxygenase inhibitor$synthetic; Abbott-64077$Int J Immunopharmacol 14:505 (1992); Lancet 348:519 (1996)$USP, INN, BAN	Int J Immunopharmacol 14:505 (1992); Lancet 348:519 (1996)	111406-87-2	synthetic; Abbott-64077	USP, INN, BAN	ZYFLO
1900001	DEXTROAMPHETAMINE SULFATE	121115-13	C02	CNS stimulant	DEXEDRINE$CNS stimulant$synthetic$J Med Chem 18:71 (1975); Neurosci Biobehav Rev 16:481 (1992)$USP	J Med Chem 18:71 (1975); Neurosci Biobehav Rev 16:481 (1992)	51-63-8	synthetic	USP	DEXEDRINE
1505943	RABEPRAZOLE SODIUM	121115-13	C03	gastric acid secretion inhibitor	ACIPHEX$gastric acid secretion inhibitor$synthetic; LY-307640, E-3810$Dig Dis Sci 43:993 (1998); Expert Opin Pharmacother 5:137 (2004)$USAN, INN, BAN	Dig Dis Sci 43:993 (1998); Expert Opin Pharmacother 5:137 (2004)	117976-90-6	synthetic; LY-307640, E-3810	USAN, INN, BAN	ACIPHEX
1505944	RISEDRONATE SODIUM	121115-13	C04	calcium regulator	ACTONEL$calcium regulator$synthetic; NE-58095$JAMA 282:1344 (1999); Drugs Aging 13:83 (1998)$USAN	JAMA 282:1344 (1999); Drugs Aging 13:83 (1998)	115436-72-1	synthetic; NE-58095	USAN	ACTONEL
1500294	EUCALYPTOL	121115-13	C05	anthelminthic, antiseptic, expectorant		Basic Clin. Pharmacol. Toxicol. (2011), 108(5), 295-296; Pharmacogn. Rev. (2008), 2(3), 151-156; Perfum. Flavor. (2000), 25(3), 6, 8-10, 12, 14-16.	470-82-6	eucalyptus and lavender oils	USP
1505955	COLISTIN SULFATE	121115-13	C06	antibacterial	BELCOMYCINE$antibacterial$Bacillus polymyxa colistinus; polymyxin E$J Biochem (Tokyo) 54:25, 173, 412 (1963); J Chem Soc 1964:4107$USP, INN, BAN, JAN	J Biochem (Tokyo) 54:25, 173, 412 (1963); J Chem Soc 1964:4107	1264-72-8	Bacillus polymyxa colistinus; polymyxin E	USP, INN, BAN, JAN	BELCOMYCINE
1502106	CARBOPLATIN	121115-13	C07	antineoplastic, convulsant	PARAPLATIN$antineoplastic, convulsant$synthetic$Biochimie 60:835 (1978); Cancer Chemother Pharmacol 9:140 (1980); Eur J Cancer Clin Oncol 20:1087 (1984)$USP, INN, BAN, JAN	Biochimie 60:835 (1978); Cancer Chemother Pharmacol 9:140 (1980); Eur J Cancer Clin Oncol 20:1087 (1984)	41575-94-4	synthetic	USP, INN, BAN, JAN	PARAPLATIN
1505991	DECAMETHONIUM BROMIDE	121115-13	C08	neuromuscular blocker	SYNCURINE$neuromuscular blocker$synthetic$J. Pharmacol. Exp. Ther. (1950), 99, 215-25; J. Pharmacol. Exp. Ther. (1949), 97, 150-6; Nature (1948), 161, 718$USP-XX, INN, BAN	J. Pharmacol. Exp. Ther. (1950), 99, 215-25; J. Pharmacol. Exp. Ther. (1949), 97, 150-6; Nature (1948), 161, 718	541-22-0	synthetic	USP-XX, INN, BAN	SYNCURINE
1505971	BENZBROMARONE	121115-13	C09	uricosuric	DESURIC$uricosuric$synthetic; MJ-10061, L-2214$J Rheumatol 2:437 (1975); 3:305 (1976); Eur J Clin Pharmacol 19:431 (1981)$USAN, INN, BAN	J Rheumatol 2:437 (1975); 3:305 (1976); Eur J Clin Pharmacol 19:431 (1981)	3562-84-3	synthetic; MJ-10061, L-2214	USAN, INN, BAN	DESURIC
1505972	BROMPERIDOL	121115-13	C10	antipsychotic	IMPROMEN$antipsychotic$synthetic; R-11333$Int Pharmopsychiatry 14:213 (1979); Life Sci 24:2201 (1979)$USAN, INN, BAN, JAN	Int Pharmopsychiatry 14:213 (1979); Life Sci 24:2201 (1979)	10457-90-6	synthetic; R-11333	USAN, INN, BAN, JAN	IMPROMEN
1300027	IVERMECTIN	121115-13	C11	antiparasitic	STROMECTOL$antiparasitic$semisynthetic$Science 221:823 (1983); J Vet Pharmacol Ther 7:1 (1984)$USP, INN, BAN	Science 221:823 (1983); J Vet Pharmacol Ther 7:1 (1984)	70288-86-7	semisynthetic	USP, INN, BAN	STROMECTOL
1502302	LORNOXICAM	121115-13	D02	analgesic, antiinflammatory	XEFO$analgesic, antiinflammatory$synthetic; RO-13-9297$Postgrad Med J 64:752 (1988)$USAN, INN, BAN	Postgrad Med J 64:752 (1988)	70374-39-9	synthetic; RO-13-9297	USAN, INN, BAN	XEFO
1503840	MANGAFODIPIR TRISODIUM	121115-13	D03	paramagnetic agent	TESLASCAN$paramagnetic agent$synthetic; WIN-59010$Radiology 78:73 (1991); Acta Radiol 38:626 (1997)$USP	Radiology 78:73 (1991); Acta Radiol 38:626 (1997)	140678-14-4	synthetic; WIN-59010	USP	TESLASCAN
1502016	TRETINOIN	121115-13	D04	keratolytic, antiacne, antineoplastic	AVITA$keratolytic, antiacne, antineoplastic$semisynthetic; UNII-5688UTCO1R$J Am Acad Dermatol 6:652 (19982); Crit Rev Clin Lab Sci 29:185 (1992)$USP, INN, BAN	J Am Acad Dermatol 6:652 (19982); Crit Rev Clin Lab Sci 29:185 (1992)	302-79-4	semisynthetic; UNII-5688UTCO1R	USP, INN, BAN	AVITA
1502340	SULBACTAM	121115-13	D05	b-lactamase inhibitor	BETAMAZE$b-lactamase inhibitor$semisynthetic; CP-45899$J Antimicrob Chemother 17:389 (1986); Drugs 33:577 (1987)$USP, JAN	J Antimicrob Chemother 17:389 (1986); Drugs 33:577 (1987)	68373-14-8	semisynthetic; CP-45899	USP, JAN	BETAMAZE
1506202	AMMONIUM LACTATE	121115-13	D06	antipruritic		JACS 75:1242 (1953)	52003-58-4	synthetic; BMS-186091	USAN
1505976	DOXAZOSIN MESYLATE	121115-13	D07	antihypertensive	CARDURA$antihypertensive$synthetic; UK-33274-27$J. Med. Chem. (1987), 30(1), 49-57; Drug Des. Delivery (1986), 1(1), 83-99; Arch. Int. Pharmacodyn. Ther. (1980), 245(2), 218-35$USAN, INN, BAN, JAN	J. Med. Chem. (1987), 30(1), 49-57; Drug Des. Delivery (1986), 1(1), 83-99; Arch. Int. Pharmacodyn. Ther. (1980), 245(2), 218-35	77883-43-3	synthetic; UK-33274-27	USAN, INN, BAN, JAN	CARDURA
1502501	ONDANSETRON	121115-13	D08	antiallergic, antiemetic, anti-schizophrenic	ZOFRAN$antiallergic, antiemetic, anti-schizophrenic$synthetic; GR-38032$Eur J Cancer Clin Oncol 25 Suppl 1: S21, S29, S41 (1989); Anaesth AnaIg 75: 561 (1992); Lancet 340:1223 (1992); 341:185 (1993)$USP, INN, BAN, JAN	Eur J Cancer Clin Oncol 25 Suppl 1: S21, S29, S41 (1989); Anaesth AnaIg 75: 561 (1992); Lancet 340:1223 (1992); 341:185 (1993)	99614-02-5	synthetic; GR-38032	USP, INN, BAN, JAN	ZOFRAN
1500216	CYPROTERONE ACETATE	121115-13	D09	antiandrogen	ANDROCUR$antiandrogen$synthetic$Arzneim Forsch 23:1550 (1973); J Steroid Biochem 19:591 (1983)$USP	Arzneim Forsch 23:1550 (1973); J Steroid Biochem 19:591 (1983)	427-51-0	synthetic	USP	ANDROCUR
1504144	DIRITHROMYCIN	121115-13	D10	antibacterial	DYNABAC$antibacterial$semisynthetic; LY-237216$J Antimicrob Chemother 31 Suppl C:1 (1993); Drugs 61: 443 (2001)$USP, INN, BAN	J Antimicrob Chemother 31 Suppl C:1 (1993); Drugs 61: 443 (2001)	62013-04-1	semisynthetic; LY-237216	USP, INN, BAN	DYNABAC
1505656	PANTHENOL (dl)	121115-13	D11	vitamin B5 precursor, radioprotectant, antimalarial	ZENTINIC$vitamin B5 precursor, radioprotectant, antimalarial$various plants$Antimicrob Agents Chemother 49:4649 (2005); J Biol Chem 282:25395 (2007)$USP, INN, BAN, JAN	Antimicrob Agents Chemother 49:4649 (2005); J Biol Chem 282:25395 (2007)	16485-10-2	various plants	USP, INN, BAN, JAN	ZENTINIC
1502388	MANIDIPINE HYDROCHLORIDE	121115-13	E02	antihypertensive	CALSLOT$antihypertensive$synthetic; CV-4093$Drugs (2004), 64(17), 1923-1940; J. Pharmacol. Exp. Ther. (1987), 243(2), 703-10; Chem. Pharm. Bull. (1985), 33(9), 3787-97$USAN, INN, BAN	Drugs (2004), 64(17), 1923-1940; J. Pharmacol. Exp. Ther. (1987), 243(2), 703-10; Chem. Pharm. Bull. (1985), 33(9), 3787-97	89226-75-5	synthetic; CV-4093	USAN, INN, BAN	CALSLOT
1500615	ZOMEPIRAC SODIUM	121115-13	E03	analgesic, antiinflammatory	ZOMAX$analgesic, antiinflammatory$synthetic$J Clin Pharmacol 20:213 (1980); Drugs 23:250 (1982)$USAN, INN, BAN	J Clin Pharmacol 20:213 (1980); Drugs 23:250 (1982)	64092-49-5, 64092-48-4 [anhydrous], 33369-31-2 [zomepirac]	synthetic	USAN, INN, BAN	ZOMAX
1503831	DROSPIRENONE	121115-13	E04	aldosterone antagonist		J. Med. Chem. (1985), 28(5), 546-50; Arzneim. Forsch. (1984), 34(3), 241-6; Angew. Chem. (1982), 94(9), 718-19	67392-87-4	synthetic; ZK-30595	USP, INN, BAN
1505294	CARBADOX	121115-13	E05	antibacterial	MECADOX$antibacterial$synthetic$J Vet Med Sci 65:1275 (2003)$USAN, INN, BAN	J Vet Med Sci 65:1275 (2003)	6804-07-5	synthetic	USAN, INN, BAN	MECADOX
1503938	RIBAVIRIN	121115-13	E06	antiviral	REBETOL$antiviral$synthetic$Pharmacol Ther 6:123 (1979); N Engl J Med 308:1443 (1983); Lancet 351:83 (1998)$USP, INN, BAN	Pharmacol Ther 6:123 (1979); N Engl J Med 308:1443 (1983); Lancet 351:83 (1998)	36791-04-5	synthetic	USP, INN, BAN	REBETOL
1503863	BEMOTRIZINOL	121115-13	E07	sunscreen	TINOSORB S$sunscreen$synthetic; BEMT, FAT-70884$Regul Toxicol Pharmacol 34:287 (2001); Cosmet Toiletries 118:47 (2003)$USAN, INN	Regul Toxicol Pharmacol 34:287 (2001); Cosmet Toiletries 118:47 (2003)	187393-00-6	synthetic; BEMT, FAT-70884	USAN, INN	TINOSORB S
1505248	CANRENONE	121115-13	E08	aldosterone antagonist; antifibrogenic		Eur J Clin Pharmacol 9: 253 (1976); Gastroenterology 124: 504 (2003)	976-71-6	synthetic; SC-9376	USAN, INN
1504210	ATOVAQUONE	121115-13	E09	antipneumocystic, antimalarial	MEPRON$antipneumocystic, antimalarial$synthetic$Drug Exper Clin Res 17:427 (1991); Biochem Pharmacol 43:1545 (1992); N Engl J Med 339:1889 (1998)$USP, INN, BAN	Drug Exper Clin Res 17:427 (1991); Biochem Pharmacol 43:1545 (1992); N Engl J Med 339:1889 (1998)	95233-18-4	synthetic	USP, INN, BAN	MEPRON
1505367	MOMETASONE FUROATE	121115-13	E10	antiinflammatory, glucocorticoid	ASMANEX$antiinflammatory, glucocorticoid$semisynthetic; Sch-32088$Int. J. Clin. Pract. (2009), 63(5), 806-819; Drugs (2001), 61(9), 1325-50; Drugs (1998), 55(1), 145-63$USP, INN, BAN, JAN	Int. J. Clin. Pract. (2009), 63(5), 806-819; Drugs (2001), 61(9), 1325-50; Drugs (1998), 55(1), 145-63	83919-23-7	semisynthetic; Sch-32088	USP, INN, BAN, JAN	ASMANEX
1505567	PENBUTOLOL SULFATE	121115-13	E11	beta-adrenergic blocker	LEVATOL$beta-adrenergic blocker$synthetic; HOE-893d, HOE-39893d$Drug Delivery 16:11 (2009)$USP, INN, BAN, JAN	Drug Delivery 16:11 (2009)	38363-32-5	synthetic; HOE-893d, HOE-39893d	USP, INN, BAN, JAN	LEVATOL
1505456	PARAMETHADIONE	121115-13	F02	anticonvulsant	PARADIONE$anticonvulsant$synthetic$J Pharmacol Exp Ther 113:178 (1955); J Pharm Sci 64:1702 (1975)$USP-XXII, INN, BAN	J Pharmacol Exp Ther 113:178 (1955); J Pharm Sci 64:1702 (1975)	115-67-3	synthetic	USP-XXII, INN, BAN	PARADIONE
1505428	ETHOTOIN	121115-13	F03	anticonvulsant	PEGANONE$anticonvulsant$synthetic$Neuropharmacology (1980), 19(7), 643-52; Am. J. Med. Sci. (1957), 234, 74-7; Ann. Neurol. (1979), 6(5), 410-4$USP, INN, BAN, JAN	Neuropharmacology (1980), 19(7), 643-52; Am. J. Med. Sci. (1957), 234, 74-7; Ann. Neurol. (1979), 6(5), 410-4	86-35-1	synthetic	USP, INN, BAN, JAN	PEGANONE
1505535	DYDROGESTERONE	121115-13	F04	progestin	GYNOREST$progestin$semisynthetic; NSC-92336$Drugs Aging (1997), 11(4), 309-32; Steroids (1966), 7(1), 1-10; Int. J. Fertil. (1964), 9, 585-95$USP, INN, BAN, JAN	Drugs Aging (1997), 11(4), 309-32; Steroids (1966), 7(1), 1-10; Int. J. Fertil. (1964), 9, 585-95	152-62-5	semisynthetic; NSC-92336	USP, INN, BAN, JAN	GYNOREST
1505480	IFOSFAMIDE	121115-13	F05	antineoplastic	IFEX$antineoplastic$synthetic; MJF-9325, Z-4942, NSC-109724$Expert Opin. Drug Metab. Toxicol. (2010), 6(8), 919-938; J. Med. Chem. (1974), 17(11), 1237-9; Chem. Pharm. Bull. (1977), 25(8), 1877-91$USP, INN, BAN, JAN	Expert Opin. Drug Metab. Toxicol. (2010), 6(8), 919-938; J. Med. Chem. (1974), 17(11), 1237-9; Chem. Pharm. Bull. (1977), 25(8), 1877-91	3778-73-2	synthetic; MJF-9325, Z-4942, NSC-109724	USP, INN, BAN, JAN	IFEX
1505430	FLUROTHYL	121115-13	F06	central stimulant, convulsant	INDOKLON$central stimulant, convulsant$synthetic; SK&F-6539$Anesth Analag 95:1611 (2002); 96:1010 (2003)$USP-XXI, INN, BAN	Anesth Analag 95:1611 (2002); 96:1010 (2003)	333-36-8	synthetic; SK&F-6539	USP-XXI, INN, BAN	INDOKLON
1502423	CEFORANIDE	121115-13	F07	antibacterial	PRECEF$antibacterial$semisynthetic;BLS-786$Antimicrob Agents Chemother 10:426 (1976); 19:625, 20:648 (1981)$USP, INN, BAN	Antimicrob Agents Chemother 10:426 (1976); 19:625, 20:648 (1981)	60925-61-3	semisynthetic;BLS-786	USP, INN, BAN	PRECEF
1505372	SUMATRIPTAN SUCCINATE	121115-13	F08	5HT agonist	IMITREX$ 5HT agonist$synthetic; GR-43175$Lancet 1:1309 (1988); Headache 30 Suppl 2:554 (1990); N Engl J Med 325:316 (1991)$USAN, INN, BAN	Lancet 1:1309 (1988); Headache 30 Suppl 2:554 (1990); N Engl J Med 325:316 (1991)	103628-48-4	synthetic; GR-43175	USAN, INN, BAN	IMITREX
1502418	BRINZOLAMIDE	121115-13	F09	antiglaucoma	AZOPT$antiglaucoma$synthetic; AL-4682$Am J Opthalmol 126:400 (1998)$USP, INN, BAN	Am J Opthalmol 126:400 (1998)	138890-62-7	synthetic; AL-4682	USP, INN, BAN	AZOPT
1503862	AZATADINE MALEATE	121115-13	F10	H1-antihistamine	OPTIMINE$H1-antihistamine$synthetic; SCH-10649$Agents Actions 4:264 (1974); Jitchuken Zenrincho Kenkyuho 1:173 (1975); NZ Med J 94:79 (1981)$USP, INN, BAN	Agents Actions 4:264 (1974); Jitchuken Zenrincho Kenkyuho 1:173 (1975); NZ Med J 94:79 (1981)	3978-86-7	synthetic; SCH-10649	USP, INN, BAN	OPTIMINE
1505512	BETAXALOL HYDROCHLORIDE	121115-13	F11	antihypertensive, beta-blocker, antianginal	BETOPTIC$antihypertensive, beta-blocker, antianginal$synthetic; SL-75212-10, ALO-1401-02$Br J Clin Pharmacol 9:569 (1980); 11:171 (1981); Therapie 37:75 (1982)$USP, INN, BAN, JAN	Br J Clin Pharmacol 9:569 (1980); 11:171 (1981); Therapie 37:75 (1982)	63659-19-8	synthetic; SL-75212-10, ALO-1401-02	USP, INN, BAN, JAN	BETOPTIC
1505388	RIVASTIGMINE TARTRATE	121115-13	G02	acetylcholinesterase inhibitor	EXCELON$acetylcholinesterase inhibitor$synthetic; SDZ-ENA-713; SDZ-212-713; ENA-713$Prog Brain Res 98:431 (1993); Br Med J 318:633 (1999)$USAN, INN, BAN	Prog Brain Res 98:431 (1993); Br Med J 318:633 (1999)	123441-03-2	synthetic; SDZ-ENA-713; SDZ-212-713; ENA-713	USAN, INN, BAN	EXCELON
1400151	ETHYL PARABEN	121115-13	G03	antifungal		J. Soc. Cosmet. Chem. (1979), 30(1), 25-39; Nature (1973), 241(5388), 321-5; Chim. Ther. (1972), 7(6), 427-33	120-47-8	synthetic	USAN, NF, JAN
1505111	THIOSTREPTON	121115-13	G04	antibacterial	BRYAMYCIN$antibacterial$Streptomyces aureus$Nature 225:233 (1970); J Antibiot 36:799, 814, 831(1983); 42:1649 (1989)$USP	Nature 225:233 (1970); J Antibiot 36:799, 814, 831(1983); 42:1649 (1989)	1393-48-2	Streptomyces aureus	USP	BRYAMYCIN
1500677	ALBUTEROL	121115-13	G05	bronchodilator, tocolytic	PROVENTIL$bronchodilator, tocolytic$synthetic; salbutamol$Drugs 38:77 (1989); Arch Toxicol 68:213 (1994); Br Med J 320:1368 (2000)$USP, INN, BAN	Drugs 38:77 (1989); Arch Toxicol 68:213 (1994); Br Med J 320:1368 (2000)	18559-94-9	synthetic; salbutamol	USP, INN, BAN	PROVENTIL
1506043	SOTALOL HYDROCHLORIDE	121115-13	G06	beta-adrenergic agonist	BETAPACE$beta-adrenergic agonist$synthetic; MJ-1999$Nature 203:1283 (1964); J Pharmacol Exp Ther 149:161 (1965); Drugs 34:311 (1987); N Eng J Med 331:31 (1994)$USP	Nature 203:1283 (1964); J Pharmacol Exp Ther 149:161 (1965); Drugs 34:311 (1987); N Eng J Med 331:31 (1994)	959-24-0	synthetic; MJ-1999	USP	BETAPACE
1504567	MYCOPHENOLATE MOFETIL	121115-13	G07	immune suppressant, antineoplastic, antiviral	CELLCEPT$immune suppressant, antineoplastic, antiviral$semisynthtic; RS-61443$Clin J Am Soc Nephrol 2:968 (2007); Transplantation 87:785 (2009)$USAN	Clin J Am Soc Nephrol 2:968 (2007); Transplantation 87:785 (2009)	115007-34-6	semisynthtic; RS-61443	USAN	CELLCEPT
1504832	CEFTIOFUR HYDROCHLORIDE	121115-13	G08	antibacterial	EXCENEL$antibacterial$semisynthetic; U-64279$Am J Vet Res 48:1050 (1987)$USAN, INN, BAN	Am J Vet Res 48:1050 (1987)	80370-57-6	semisynthetic; U-64279	USAN, INN, BAN	EXCENEL
1504834	CLINAFOXACIN HYDROCHLORIDE	121115-13	G09	antibacterial		Chemotherapy 38:92 (1992)	105956--99-8	synthetic; CI-960	USAN
1504140	BUTOCONAZOLE	121115-13	G10	antifungal	FEMSTAT$antifungal$synthetic; RS-35887$J Antimicrob Chemother14:105 (1984); Obstet Gynecol 64:530 (1984)$USP, INN, BAN	J Antimicrob Chemother14:105 (1984); Obstet Gynecol 64:530 (1984)	64872-77-1, 64872-76-0 [butoconazole]	synthetic; RS-35887	USP, INN, BAN	FEMSTAT
1503869	CEFPIRAMIDE	121115-13	G11	antibacterial	CEFPIRAN$antibacterial$synthetic; WY-44635$Antimicrob Agents Chemother 22:213 (1982); 26:578 (1984)$USP, INN	Antimicrob Agents Chemother 22:213 (1982); 26:578 (1984)	70797-11-4	synthetic; WY-44635	USP, INN	CEFPIRAN
1502111	AZACITIDINE	121115-13	H02	antineoplastic, pyrimidine antimetabolite	VIDAZA$antineoplastic, pyrimidine antimetabolite$synthetic; U-18496; NSC-102816$Cancer Treat Rep 71:737, 959 (1987); N Engl J Med 329:845 (1993)$USAN, INN	Cancer Treat Rep 71:737, 959 (1987); N Engl J Med 329:845 (1993)	320-67-2	synthetic; U-18496; NSC-102816	USAN, INN	VIDAZA
1505261	TELMISARTAN	121115-13	H03	antihypertensive, angiotensin II blocker	MICARDIS$antihypertensive, angiotensin II blocker$synthetic; BIBR-277 SE$Br J Pharmacol 110:245 (1993); Adv Ther 15:206, 229 (1998); Drugs 56:1039 (1998)$USAN, INN, BAN	Br J Pharmacol 110:245 (1993); Adv Ther 15:206, 229 (1998); Drugs 56:1039 (1998)	144701-48-4	synthetic; BIBR-277 SE	USAN, INN, BAN	MICARDIS
1500673	MOLSIDOMINE	121115-13	H04	antianginal	CORVATON$antianginal$synthetic; CAS-276$Eur. Heart J. (1983), 4(9), 655-61; Eur. J. Clin. Pharmacol. (1982), 23(1), 11-4; Eur. J. Clin. Pharmacol. (1980), 18(3), 231-5$USAN, INN, BAN, JAN	Eur. Heart J. (1983), 4(9), 655-61; Eur. J. Clin. Pharmacol. (1982), 23(1), 11-4; Eur. J. Clin. Pharmacol. (1980), 18(3), 231-5	25717-80-0	synthetic; CAS-276	USAN, INN, BAN, JAN	CORVATON
1506084	PROSCILLARIDIN	121115-13	H05	cardiotonic	CARADRIN$cardiotonic$Scilla spp; A-32686, 2936$Arzneim Forsch 20:1 (1970); Toxicol Appl Pharmacol 18:185 (1971); Arzneim Forsch 28:493 (1978)$USAN, INN, BAN, JAN	Arzneim Forsch 20:1 (1970); Toxicol Appl Pharmacol 18:185 (1971); Arzneim Forsch 28:493 (1978)	466-06-8	Scilla spp; A-32686, 2936	USAN, INN, BAN, JAN	CARADRIN
1503867	CANDICIDIN	121115-13	H06	antifungal	VANOBID$antifungal$synthetic; NSC-94219$Nutr Rep Int 9:245 (1974); Lipids 16:423 (1981); Antibiot Annu 1954-55:980$USP-XXIII, INN, BAN	Nutr Rep Int 9:245 (1974); Lipids 16:423 (1981); Antibiot Annu 1954-55:980	1403-17-4	synthetic; NSC-94219	USP-XXIII, INN, BAN	VANOBID
1502553	CINTRIAMIDE	121115-13	H07	antipsychotic		JAMA 186:1082 (1963)	5588-21-6	Alstonia lenorrmandii	USAN, INN
330068	PYRETHRINS	121115-13	H08	insecticide, Na channel toxin	DRIONE$insecticide, Na channel toxin$Chrysanthemum cinerariaefolium [R = COOMe and R = Me]$J Chem Soc(C) 1966:332; Chem Commun 1972:1276$USP	J Chem Soc(C) 1966:332; Chem Commun 1972:1276	121-21-1	Chrysanthemum cinerariaefolium [R = COOMe and R = Me]	USP	DRIONE
1503425	ESZOPICLONE	121115-13	H09	hypnotic, sedative	LUNESTA$hypnotic, sedative$synthetic; RP-27267$Int J Clin Psychopharmacol 5:147 (1990); Drugs 55:277 (1998)$USAN, INN, BAN, JAN	Int J Clin Psychopharmacol 5:147 (1990); Drugs 55:277 (1998)	138729-47-2, 43200-80-2	synthetic; RP-27267	USAN, INN, BAN, JAN	LUNESTA
1500685	CLOZAPINE	121115-13	H10	antipsychotic	CLOZARIL$antipsychotic$synthetic; HF-1854$N Eng J Med 324:746 (1991); Anal Profiles Drug Subs Excip 22:145 (1993)$USP, INN, BAN	N Eng J Med 324:746 (1991); Anal Profiles Drug Subs Excip 22:145 (1993)	5786-21-0	synthetic; HF-1854	USP, INN, BAN	CLOZARIL
1501105	PUROMYCIN DIHYDROCHLORIDE	121115-13	H11	antineoplastic, antiprotozoal		PNAS 585: (1964); Gene 62:121 (1988); FEBS Letts 234:141 (1988); Kidney Internat 62:496 (2002)	58-58-2, 53-79-2 [puromycin]	Streptomyces alboniger; CL-16536	USAN, INN, BAN
1503031	MONOBENZONE	121115-14	A02	depigmentor	BENOQUIN$depigmentor$synthetic$Pigm. Cell Melanoma Res. (2011), 24(4), 673-9, ; J. Eur. Acad. Dermatol. Venereol. (2011), 25(7), 749-57, ; Cutis (1983), 32(4), 343-4, 346$USP, INN	Pigm. Cell Melanoma Res. (2011), 24(4), 673-9, ; J. Eur. Acad. Dermatol. Venereol. (2011), 25(7), 749-57, ; Cutis (1983), 32(4), 343-4, 346	103-16-2	synthetic	USP, INN	BENOQUIN
1501214	ENALAPRIL MALEATE	121115-14	A03	ACE inhibitor, antihypertensive	VASOTEC$ACE inhibitor, antihypertensive$synthetic$J Pharmacol Exp Ther 216:552, 558 (1981); J Cardiovasc Pharmacol 15 Suppl 3: S26 (1990); N Engl J Med 362:228 (2010)$USP, INN, BAN, JAN	J Pharmacol Exp Ther 216:552, 558 (1981); J Cardiovasc Pharmacol 15 Suppl 3: S26 (1990); N Engl J Med 362:228 (2010)	76095-16-4, 75847-73-3 [enalapril]	synthetic	USP, INN, BAN, JAN	VASOTEC
1502005	CARBENOXOLONE SODIUM	121115-14	A04	antiinflammatory, antisecretory, antiulcer	SANODIN$antiinflammatory, antisecretory, antiulcer$semisynthetic$Pharmacol Res Commun 16:875 (1984); Anal Profiles Drug Subs Excip 24:1 (1996)$USAN, INN, BAN, JAN	Pharmacol Res Commun 16:875 (1984); Anal Profiles Drug Subs Excip 24:1 (1996)	7421-40-1, 5697-56-3 [carbenoxolone]	semisynthetic	USAN, INN, BAN, JAN	SANODIN
1503866	BISOCTRIZOLE	121115-14	A05	sunscreen	TINOSORB M$sunscreen$synthetic; MBBT, FAT-75634$Photoderm Photoimmunol Photomed 19:242 (2003); J Colloid Interface Sci 276:354 (2004)$USP, INN	Photoderm Photoimmunol Photomed 19:242 (2003); J Colloid Interface Sci 276:354 (2004)	103597-45-1	synthetic; MBBT, FAT-75634	USP, INN	TINOSORB M
1502332	RACTOPAMINE HYDROCHLORIDE	121115-14	A06	beta-adrenergic agonist, growth stimulant	OPTAFLEXX$beta-adrenergic agonist, growth stimulant$synthetic; EL-737, LYO-31537$J Anim Sci 71:2439 (1993); 72:75 (1994)$USAN, INN	J Anim Sci 71:2439 (1993); 72:75 (1994)	90274-24-1	synthetic; EL-737, LYO-31537	USAN, INN	OPTAFLEXX
1300011	CALCIUM CHLORIDE	121115-14	A07	calcium replenisher			10043-52-4	mineral	USP
1503865	BETAZOLE HYDROCHLORIDE	121115-14	A08	gastric secretion stimulant	HISTALOG$gastric secretion stimulant$synthetic$JAMA 206:2897 (1968); Scand J Gastroenterol 15:277 (1980)$USP-XX, INN, BAN, JAN	JAMA 206:2897 (1968); Scand J Gastroenterol 15:277 (1980)	138-92-1	synthetic	USP-XX, INN, BAN, JAN	HISTALOG
1505215	TEGASEROD MALEATE	121115-14	A09	5HT4 receptor agonist, peristaltic stimulant	ZELNORM$5HT4 receptor agonist, peristaltic stimulant$synthetic; HTF-919$J Clin Pharm Ther 27:343 (2002); Exp Opin Pharmacother 3:1211 (2002)$USAN, INN, BAN	J Clin Pharm Ther 27:343 (2002); Exp Opin Pharmacother 3:1211 (2002)	189188-57-6	synthetic; HTF-919	USAN, INN, BAN	ZELNORM
1502325	PRASUGREL	121115-14	A10	platelet aggregation inhibitor	EFFIENT$platelet aggregation inhibitor$synthetic$N Engl J Med 357:2001 (2007); Am J Cardiovasc Drugs 9: 213 (2009); Drugs 69:707 (2009)$USAN, INN	N Engl J Med 357:2001 (2007); Am J Cardiovasc Drugs 9: 213 (2009); Drugs 69:707 (2009)	150322-43-3	synthetic	USAN, INN	EFFIENT
1503832	ECAMSULE TRIETHANOLAMINE	121115-14	A11	sunscreen		J. Photochem. Photobiol., B (1998), 44(1), 69-76; Photochem. Photobiol. (1996), 64(4), 688-693; Photochem. Photobiol. (1992), 55(4), 549-60	92761-26-7	synthetic	USAN
1505604	FLUVOXAMINE MALEATE	121115-14	B02	antiobsessional agent	LUVOX$antiobsessional agent$synthetic; DU-23000$J. Psychopharmacol. (1997), 11(3), 211-218; Neuropharmacology (1980), 19(12), 1215-16; Prog. Neuro-Psychopharmacol. (1977), 1(3-4), 309-22$USAN, INN, BAN	J. Psychopharmacol. (1997), 11(3), 211-218; Neuropharmacology (1980), 19(12), 1215-16; Prog. Neuro-Psychopharmacol. (1977), 1(3-4), 309-22	61718-82-9	synthetic; DU-23000	USAN, INN, BAN	LUVOX
1505902	DORAMECTIN	121115-14	B03	endoparasitic	DECTOMAX$endoparasitic$Streptomyces avermitilis; UK-67994$J Antibiot 44:357 (1991); Res Vet Sci 75:217 (2003)$USAN, INN, BAN	J Antibiot 44:357 (1991); Res Vet Sci 75:217 (2003)	117704-25-3	Streptomyces avermitilis; UK-67994	USAN, INN, BAN	DECTOMAX
1502330	QUINESTROL	121115-14	B04	estrogen	ESTROVIS$estrogen$semisynthetic; W-3566$Chem Ind 1961:1037$USAN, USP-XXII, INN, BAN	Chem Ind 1961:1037	152-43-2	semisynthetic; W-3566	USAN, USP-XXII, INN, BAN	ESTROVIS
1506001	IMIPENEM	121115-14	B05	antibacterial	IMIPEM$antibacterial$synthetic$Drugs (1987), 33(3), 183-241; Antimicrob. Agents Chemother. (1980), 17(6), 993-1000; J. Med. Chem. (1979), 22(12), 1435-6$USP, INN, BAN, JAN	Drugs (1987), 33(3), 183-241; Antimicrob. Agents Chemother. (1980), 17(6), 993-1000; J. Med. Chem. (1979), 22(12), 1435-6	74431-23-5	synthetic	USP, INN, BAN, JAN	IMIPEM
1505706	MUPIROCIN	121115-14	B06	antibacterial, antimycoplasmal, isoleucyl-tRNA synthetase inhibitor	BACTROBAN$antibacterial, antimycoplasmal, isoleucyl-tRNA synthetase inhibitor$Pseudomonas fluorescens; BRL-4910A$J Antibiotics 31:330 (1978); Biochem J 176:305 (1978); 191:209 (1980)$USP, INN, BAN	J Antibiotics 31:330 (1978); Biochem J 176:305 (1978); 191:209 (1980)	12650-69-0	Pseudomonas fluorescens; BRL-4910A	USP, INN, BAN	BACTROBAN
1502334	ROXATIDINE ACETATE HYDROCHLORIDE	121115-14	B07	antiulcer	ROXIT$antiulcer$synthetic; HOE-760$Arzneim Forsch 35:703, 844 (1985);$USAN, INN, BAN, JAN	Arzneim Forsch 35:703, 844 (1985);	93793-83-0	synthetic; HOE-760	USAN, INN, BAN, JAN	ROXIT
1502336	SERATRODAST	121115-14	B08	Thx-antagonist, antiasthmatic, antiinflammatory	BRONICA$Thx-antagonist, antiasthmatic, antiinflammatory$synthetic; AA-2414, A-73001$Jpn J Pharmacol 52:35 (1990); J Allergy Clin Immunol 87:23 (1991); Clin Pharmacol Ther 55:441 (1994)$USAN, INN	Jpn J Pharmacol 52:35 (1990); J Allergy Clin Immunol 87:23 (1991); Clin Pharmacol Ther 55:441 (1994)	112665-43-7	synthetic; AA-2414, A-73001	USAN, INN	BRONICA
1502031	CEFOXITIN SODIUM	121115-14	B09	antibacterial	MEFOXIN$antibacterial$semisynthetic$Antimicrob Agents Chemother 5:25, 33, 38 (1974); Drugs 17:1 (1979)$USP, INN, BAN, JAN	Antimicrob Agents Chemother 5:25, 33, 38 (1974); Drugs 17:1 (1979)	66309-69-1, 61622-34-2 [cefotiam]	semisynthetic	USP, INN, BAN, JAN	MEFOXIN
1502338	SPARFLOXACIN	121115-14	B10	antibacterial	ZAGAM$antibacterial$synthetic; CI-978, AT-4140$Antimicrob Agents Chemother 33:1167 (1987); 34:89 (1990)$USAN, INN, BAN, JAN	Antimicrob Agents Chemother 33:1167 (1987); 34:89 (1990)	110871-86-8	synthetic; CI-978, AT-4140	USAN, INN, BAN, JAN	ZAGAM
1502032	SURAMIN HEXASODIUM	121115-14	B11	antiprotozoal, trypanocidal, antiviral	ANTRYPOL$antiprotozoal, trypanocidal, antiviral$synthetic; Bayer-205, 309F, CI1003$Adv Pharmacol Chemother 15:289 (1978); Lancet 2:627 (1985); Arch Intern Med 105:32 (1986); Cancer Cells 2:106 (1990)$USP	Adv Pharmacol Chemother 15:289 (1978); Lancet 2:627 (1985); Arch Intern Med 105:32 (1986); Cancer Cells 2:106 (1990)	129-46-4, 145-63-1 [suramin]	synthetic; Bayer-205, 309F, CI1003	USP	ANTRYPOL
1502346	VORICONAZOLE	121115-14	C02	antifungal	VFEND$antifungal$synthetic; UK-109496$Antimicrob Agents Chemother 41:2492 (1997), 42:161 (1998); 46:2546 (2002); N Engl J Med 346:225 (2002)$USAN, INN, BAN	Antimicrob Agents Chemother 41:2492 (1997), 42:161 (1998); 46:2546 (2002); N Engl J Med 346:225 (2002)	137234-62-9	synthetic; UK-109496	USAN, INN, BAN	VFEND
1503839	LAMIVUDINE	121115-14	C03	antiviral	EPIVIR$antiviral$synthetic; GR-109714X$J. Med. Chem. (1993), 36(2), 181-95; J. Biol. Chem. (1992), 267(31), 22414-20; Antimicrob. Agents Chemother. (1992), 36(1), 202-5$USP, INN, BAN	J. Med. Chem. (1993), 36(2), 181-95; J. Biol. Chem. (1992), 267(31), 22414-20; Antimicrob. Agents Chemother. (1992), 36(1), 202-5	134678-17-4	synthetic; GR-109714X	USP, INN, BAN	EPIVIR
1502033	CEFUROXIME SODIUM	121115-14	C04	antibacterial	ZINACEF$antibacterial$semisynthetic$Antimicrob Agents Chemother 9:511 (1976); 12:47 (1977); Drugs 17:233 (1979)$USAN, INN, BAN	Antimicrob Agents Chemother 9:511 (1976); 12:47 (1977); Drugs 17:233 (1979)	56238-63-2	semisynthetic	USAN, INN, BAN	ZINACEF
1502350	IDOXURIDINE	121115-14	C05	antiviral	DENDRID$antiviral$synthetic; Allergan-211, SK&F-14287$Biochim Biophys Acta 32:295 (1959); J Med Chem 6:428 (1963); Brit Med J 2:989 (1964); Ann Surg Oncology 5:106 (1998)$USP, INN, BAN, JAN	Biochim Biophys Acta 32:295 (1959); J Med Chem 6:428 (1963); Brit Med J 2:989 (1964); Ann Surg Oncology 5:106 (1998)	54-42-2	synthetic; Allergan-211, SK&F-14287	USP, INN, BAN, JAN	DENDRID
1502037	LOMEFLOXACIN HYDROCHLORIDE	121115-14	C06	antibacterial	MAXAQUIN$antibacterial$synthetic; NY-198, SC-47111A$Drugs (1991), 42(6), 1018-60; Antimicrob. Agents Chemother. (1988), 32(5), 656-62; Antimicrob. Agents Chemother. (1987), 31(6), 854-9$USAN, JAN	Drugs (1991), 42(6), 1018-60; Antimicrob. Agents Chemother. (1988), 32(5), 656-62; Antimicrob. Agents Chemother. (1987), 31(6), 854-9	98079-52-8, 98079-51-7 (lomefloxacin)	synthetic; NY-198, SC-47111A	USAN, JAN	MAXAQUIN
1300013	CITRIC ACID	121115-14	C07			Comp. Clin. Pathol. (2011), 20(5), 543-545; Vitam. Horm. (1970), 28, 345-63	77-92-9	widespread in nature	USP
1502038	CEFAMANDOLE SODIUM	121115-14	C08	antibacterial		Antimicrob Agents Chemother 1:221 (1972); 3:657 (1973); 6:177 (1974); 9:140, 10:814 (1976)	34444-01-4	semisynthetic; cmpd 83405, CMT	USAN, INN, BAN
1502365	GRANISETRON HYDROCHLORIDE	121115-14	C09	antiemetic	KYTRIL$antiemetic$synthetic; BRL-43694A$Nature 330:746 (1987); Semin Oncol 22 Suppl 10:1 (1995)$USAN, INN, BAN	Nature 330:746 (1987); Semin Oncol 22 Suppl 10:1 (1995)	107007-99-8	synthetic; BRL-43694A	USAN, INN, BAN	KYTRIL
1502358	DOXOFYLLINE	121115-14	C10	bronchdilator	MAXIVENT$bronchdilator$synthetic; ABC-12/3$Farmaco Ed Sci 36:201, 220 (1981); Int J Clin Pharmacol Res 11 Suppl 1:101 (1982)$USAN, INN	Farmaco Ed Sci 36:201, 220 (1981); Int J Clin Pharmacol Res 11 Suppl 1:101 (1982)	69975-86-6	synthetic; ABC-12/3	USAN, INN	MAXIVENT
1502411	ACENOCOUMAROL	121115-14	C11	anticoagulant	SINTROM$anticoagulant$synthetic$Drug Metab Dispos 8:1284 (2000); Ned Tijdschr Geneeskd.151:1945 (2007)$NF-XIV, INN, BAN	Drug Metab Dispos 8:1284 (2000); Ned Tijdschr Geneeskd.151:1945 (2007)	152-72-7	synthetic	NF-XIV, INN, BAN	SINTROM
1505371	CETIRIZINE HYDROCHLORIDE	121115-14	D02	H1 antihistamine	ZYRTEC$H1 antihistamine$synthetic$Allergy 56:50, 339 (2001); Expert Opin Pharmacother 5:125 (2004)$USAN, INN, BAN	Allergy 56:50, 339 (2001); Expert Opin Pharmacother 5:125 (2004)	83881-52-1	synthetic	USAN, INN, BAN	ZYRTEC
1505398	PHENYLETHYL ALCOHOL	121115-14	D03	antimicrobial		Food Cosmet Toxicol 2:327 (1964); J Pharm Pharmacol 21:681 (1969); 24:145 (1972)	60-12-8	synthetic	USP, BAN
1505534	DOXAPRAM HYDROCHLORIDE	121115-14	D04	respiratory stimulant	DOPRAM$respiratory stimulant$synthetic; AHR-619$J Med Chem 7:302 (1964); Toxicol Appl Pharmacol 18:185 (1971)$USP, INN, BAN, JAN	J Med Chem 7:302 (1964); Toxicol Appl Pharmacol 18:185 (1971)	7081-53-0	synthetic; AHR-619	USP, INN, BAN, JAN	DOPRAM
1502373	RAMOPLANIN [A2 shown; 2mM]	121115-14	D05	antibacterial		Clin Infect Dis 33:1476 (2001)Chem Rev 105:449 (2005); Ann Pharmacother 39:863 (2005)	76168-82-6	Actinoplanes spp; MDL-62198	USAN, INN
1501118	MECLOCYCLINE SULFOSALICYLATE	121115-14	D06	antibacterial	MECLAN$antibacterial$semisynthetic; GS-2989, NSC-78502$Chemotherapy (1973), 19(2), 109-14; J. Am. Chem. Soc. (1963), 85(24), 3943-53; J. Am. Chem. Soc. (1961), 83, 2773-5$USAN, INN, BAN	Chemotherapy (1973), 19(2), 109-14; J. Am. Chem. Soc. (1963), 85(24), 3943-53; J. Am. Chem. Soc. (1961), 83, 2773-5	73816-42-9, 2013-58-3 [meclocycline]	semisynthetic; GS-2989, NSC-78502	USAN, INN, BAN	MECLAN
1505691	PENFLURIDOL	121115-14	D07	antipsychotic	SEMAP$antipsychotic$synthetic; McN-JR-16341, R-16341$Eur J Pharmacol 11:139 (1970); Br Med J 2:710 (1971); J Clin Pharmacol 17:252 (1977)$USAN, INN, BAN	Eur J Pharmacol 11:139 (1970); Br Med J 2:710 (1971); J Clin Pharmacol 17:252 (1977)	26864-56-2	synthetic; McN-JR-16341, R-16341	USAN, INN, BAN	SEMAP
1500665	ACEBUTOLOL HYDROCHLORIDE	121115-14	D08	antihypertensive, antianginal, antiarrhythmic	SECTRAL$antihypertensive, antianginal, antiarrhythmic$synthetic$Drugs 29:531 (1985); Am Heart J 109:1211 (1985)$USAN, INN, BAN	Drugs 29:531 (1985); Am Heart J 109:1211 (1985)	34381-68-5, 37517-30-9 [acebutolol]	synthetic	USAN, INN, BAN	SECTRAL
1505672	VINCRISTINE SULFATE	121115-14	D09	antineoplastic	ONCOVIN$antineoplastic$Vinca rosea; 37231, NSC-67574$Int Pharmacodyn Ther 157:299 (1965)$USP, INN, BAN, JAN	Int Pharmacodyn Ther 157:299 (1965)	2068-78-2	Vinca rosea; 37231, NSC-67574	USP, INN, BAN, JAN	ONCOVIN
1504088	ETHYLNOREPINEPHRINE HYDROCHLORIDE	121115-14	D10	bronchodilator		Biochem. Pharmacol. (1978), 27(10), 1445-54; J. Pharmacol. Exp. Ther. (1976), 197(1), 66-78; Ann. Allergy (1968), 26(9), 493-8	3198-07-0, 536-24-3 [ethylnorepinephrine]	synthetic	USP-XXII, INN
1505393	DESLORATIDINE	121115-14	D11	H1-antihistamine	CLARINEX$H1-antihistamine$synthetic; Sch-34117$Drugs (2003), 63(19), 2051-2077; Ann. Pharmacother. (2003), 37(2), 237-246; Allergy (1995), 50(3), 200-3$USAN	Drugs (2003), 63(19), 2051-2077; Ann. Pharmacother. (2003), 37(2), 237-246; Allergy (1995), 50(3), 200-3	100643-71-8	synthetic; Sch-34117	USAN	CLARINEX
1505455	QUINAPRILAT	121115-14	E02	antihypertensive, ACE inhiibitor		Hypertension 30:912 (1997); J Thorac Cardiovasc Surg 124:352 (2002)	85441-60-7	synthetic; CI-928	USAN, INN
1505603	FLUTICASONE PROPIONATE	121115-14	E03	antiinflammatory	FLUVENT$antiinflammatory$synthetic; CCI-18781$Drugs (1997), 53(5), 885-907; J. Med. Chem. (1994), 37(22), 3717-29; Steroids (1994), 59(10), 597-602$USAN, INN, BAN	Drugs (1997), 53(5), 885-907; J. Med. Chem. (1994), 37(22), 3717-29; Steroids (1994), 59(10), 597-602	80474-14-2	synthetic; CCI-18781	USAN, INN, BAN	FLUVENT
1300036	SODIUM LACTATE	121115-14	E04	electrolyte replenisher		Lett. Appl. Microbiol. (1999), 29(6), 424-8; Ann. N. Y. Acad. Sci. (1997), 821, 444-8; Clin. Physiol. (1996), 16(4), 393-401	72-17-3	widespread in nature	USP, JAN
1502360	ZALCITABINE	121115-14	E05	antiviral	HIVID$antiviral$synthetic; RO-24-2027$Chem Pharm Bull 22:128 (1974); J Med Chem 30:440 (1987); J Biol Chem 262:988 (1987)$USP, INN, BAN	Chem Pharm Bull 22:128 (1974); J Med Chem 30:440 (1987); J Biol Chem 262:988 (1987)	7481-89-2	synthetic; RO-24-2027	USP, INN, BAN	HIVID
1300017	EVANS BLUE	121115-14	E06	glutamate uptake inhibitor, AMPA blocker		Scan J Clin Lab Invest14:605 (1962); Eur J Periatr 125:135 (1977); J Neurochem 65:96 (1995); Mol Pharmacol 50:1665 (1997)	314-13-6	synthetic; CI-23860, T-1824	USP-XXII
1300010	ARGININE HYDROCHLORIDE	121115-14	E07	ammonia detoxicant, diagnostic aid		Am. J. Respir. Crit. Care Med. (2006), 174(2), 208-212; Res. Exp. Med. (1980), 177(1), 57-70	1119-34-2	widespread in nature	USP
1502326	PROCARBAZINE HYDROCHLORIDE	121115-14	E08	antineoplastic	MATULANE$antineoplastic$synthetic;RO-4-6467$Toxicol Appl Pharmacol 18:185 (1971); Eur J Cancer 40:1924 (2004)$USAN, INN, BAN, JAN	Toxicol Appl Pharmacol 18:185 (1971); Eur J Cancer 40:1924 (2004)	671-16-9	synthetic;RO-4-6467	USAN, INN, BAN, JAN	MATULANE
1505693	OMEPRAZOLE	121115-14	E09	gastric acid depressant	PRILOSEC$gastric acid depressant$synthetic; H-168/68$Biochem. Biophys. Res. Comm. (1985), 128(1), 477-84; J. Med. Chem. (1989), 32(8), 1970-7; Nature (1981), 290(5802), 159-61$USP, INN, BAN, JAN	Biochem. Biophys. Res. Comm. (1985), 128(1), 477-84; J. Med. Chem. (1989), 32(8), 1970-7; Nature (1981), 290(5802), 159-61	73590-58-6	synthetic; H-168/68	USP, INN, BAN, JAN	PRILOSEC
1505364	CEFPROZIL	121115-14	E10	antibacterial	CEFZIL$antibacterial$semisynthetic; BMY-28100-03-800$Antimicrob Agents Chemother 34:1204 (1990); 35:1940 (1991)$USP, INN, BAN	Antimicrob Agents Chemother 34:1204 (1990); 35:1940 (1991)	121123-17-9	semisynthetic; BMY-28100-03-800	USP, INN, BAN	CEFZIL
1300028	MANNITOL	121115-14	E11	diuretic, sweetener, diagnostic aid	OSMITROL$diuretic, sweetener, diagnostic aid$manna and seaweeds; exudates of olive and plane trees$Anesthesiology (2002), 96(2), 416-421; Neurol. Res. (1988), 10(2), 73-80; Stroke (1977), 8(4), 512-40$USP	Anesthesiology (2002), 96(2), 416-421; Neurol. Res. (1988), 10(2), 73-80; Stroke (1977), 8(4), 512-40	69-65-8	manna and seaweeds; exudates of olive and plane trees	USP	OSMITROL
1505983	PHENFORMIN HYDROCHLORIDE	121115-14	F02	antidiabetic	DBI$antidiabetic$synthetic$JACS 81:2220 (1959); Ann Pharmacother27:1183 (1993)$USP-XIX, INN, BAN	JACS 81:2220 (1959); Ann Pharmacother27:1183 (1993)	834-28-6	synthetic	USP-XIX, INN, BAN	DBI
1504815	MILNACIPRAN HYDROCHLORIDE	121115-14	F03	inhibitor of norepinephrine and seritonin uptake, treatment of fibromyalgia	SAVELLA$inhibitor of norepinephrine and seritonin uptake, treatment of fibromyalgia$synthetic; UNII-RNZ4305WW5$Psychopharmacology (1987), 91(2), 147-53; J. Med. Chem. (1987), 30(2), 318-25; Neuropharmacology (1985), 24(12), 1211-19$USAN, INN, BAN	Psychopharmacology (1987), 91(2), 147-53; J. Med. Chem. (1987), 30(2), 318-25; Neuropharmacology (1985), 24(12), 1211-19	101152-94-7	synthetic; UNII-RNZ4305WW5	USAN, INN, BAN	SAVELLA
1504099	SILDENAFIL CITRATE	121115-14	F04	erectile dysfunction therapy	VIAGRA$erectile dysfunction therapy$synthetic; UK-92480-10$N Engl J Med 338:1397 (1998); Int J Impot Res 8:47 (1996); 14 Suppl 1:S43 (2002); J Am Col Cardiol43:1149 (2004)$USAN, INN, BAN	N Engl J Med 338:1397 (1998); Int J Impot Res 8:47 (1996); 14 Suppl 1:S43 (2002); J Am Col Cardiol43:1149 (2004)	139755-83-2	synthetic; UK-92480-10	USAN, INN, BAN	VIAGRA
1500756	NALIDIXIC ACID	121115-14	F05	antibacterial	NEGGRAM$antibacterial$synthetic; WIN-18320$Antibiotics (1979), 5(1), 154-75; Prog. Drug Res. (1977), 21, 9-104; J. Bacteriol. (1964), 88, 1112-8$USP, INN, BAN, JAN	Antibiotics (1979), 5(1), 154-75; Prog. Drug Res. (1977), 21, 9-104; J. Bacteriol. (1964), 88, 1112-8	389-08-2, 3374-05-8 [anhydrous], 15769-77-4 [nalidixate sodium]	synthetic; WIN-18320	USP, INN, BAN, JAN	NEGGRAM
1504912	OSELTAMIVIR PHOSPHATE	121115-14	F06	antiviral	TAMIFLU$antiviral$synthetic; Ro-64-0796/002$N Engl J Med 353:2667 (2005); Lancet 369:1056 (2007)$USAN	N Engl J Med 353:2667 (2005); Lancet 369:1056 (2007)	196618-13-0	synthetic; Ro-64-0796/002	USAN	TAMIFLU
1505502	BENOXINATE HYDROCHLORIDE	121115-14	F07	anesthetic (local)	CEBESINE$anesthetic (local)$synthetic$Arch Ophthalmol 51:663 (1954); Optomitry Vision Sci 74:1025 (1997)$USP, INN, BAN, JAN	Arch Ophthalmol 51:663 (1954); Optomitry Vision Sci 74:1025 (1997)	5987-82-6	synthetic	USP, INN, BAN, JAN	CEBESINE
1505850	AMPYZINE SULFATE	121115-14	F08	CNS stimulant		Eur J Pharmacol 2:144 (1967)	7082-29-3	synthetic; W-3580B	USAN, INN
1501145	SULFAQUINOXALINE SODIUM	121115-14	F09	antibacterial, coccidiostat	AVIOCHINA$antibacterial, coccidiostat$synthetic$Vet Rec 113:608 (1983); 114:60 (1984)$USP, INN, BAN	Vet Rec 113:608 (1983); 114:60 (1984)	59-40-5	synthetic	USP, INN, BAN	AVIOCHINA
1500113	POTASSIUM p-AMINOBENZOATE	121115-14	F10	ultraviolet screen	KPABA$ultraviolet screen$synthetic$Br J Sex Med 6:29 (1970); Pneumonologie 152:75 (1975); Br J Urol 52:392 (1980)$USP	Br J Sex Med 6:29 (1970); Pneumonologie 152:75 (1975); Br J Urol 52:392 (1980)	150-13-0 (acid)	synthetic	USP	KPABA
1500510	PROMETHAZINE HYDROCHLORIDE	121115-14	F11	antihistaminic	PHENERGAN$antihistaminic$synthetic; RP-3277$Coll Czech Chem Commun 34:1019 (1969); Anal Profiles Drug Subs 5:429 (1976)$USP, INN, BAN, JAN	Coll Czech Chem Commun 34:1019 (1969); Anal Profiles Drug Subs 5:429 (1976)	58-33-3, 60-87-7 [promethazine]	synthetic; RP-3277	USP, INN, BAN, JAN	PHENERGAN
1502361	ESOMEPRAZOLE POTASSIUM	121115-14	G02	gastric acid secretion inhibitor	NEXIUM$gastric acid secretion inhibitor$synthetic; H-199/18$Aliment. Pharmacol. Ther. (2003), 17(4), 481-488; Tet. Assym. (2000), 11(18), 3819-3825; Drugs (2000), 60(2), 321-329$USAN, INN, BAN	Aliment. Pharmacol. Ther. (2003), 17(4), 481-488; Tet. Assym. (2000), 11(18), 3819-3825; Drugs (2000), 60(2), 321-329	161796-84-5	synthetic; H-199/18	USAN, INN, BAN	NEXIUM
1503881	DOCUSATE SODIUM	121115-14	G03	stool softener	COLACE$stool softener$synthetic$J. Colloid Interface Sci. (1971), 37(2), 469-75; Gut (1985), 26(10), 1008-13; Gastroenterology (1985), 89(3), 489-93$USP	J. Colloid Interface Sci. (1971), 37(2), 469-75; Gut (1985), 26(10), 1008-13; Gastroenterology (1985), 89(3), 489-93	577-11-7	synthetic	USP	COLACE
1505204	ALMOTRIPTAN	121115-14	G04	5HT 1B/2D receptor agonist	AXERT$5HT 1B/2D receptor agonist$synthetic; PNU-180638E, LAS-31416$Expert Opin Pharmacother 4:1157 (2003)$USAN, INN, BAN	Expert Opin Pharmacother 4:1157 (2003)	154323-57-6, 181183-52-8(malate)	synthetic; PNU-180638E, LAS-31416	USAN, INN, BAN	AXERT
1500534	SCOPOLAMINE HYDROBROMIDE	121115-14	G05	anticholinergic, treatment of motion sickness	ISOPTOHYOSCINE$anticholinergic, treatment of motion sickness$Scopolia, Datura, Atropa spp$Arch Int Pharmacodyn ther 180:155 (1969); Biol Psychiatry 3:347 (1971); Drugs 29:189 (1995)$USP, BAN, JAN	Arch Int Pharmacodyn ther 180:155 (1969); Biol Psychiatry 3:347 (1971); Drugs 29:189 (1995)	6533-68-2, 114-49-8 [anhydrous], 51-34-3 [scopolamine]	Scopolia, Datura, Atropa spp	USP, BAN, JAN	ISOPTOHYOSCINE
1505264	TRANDOLAPRIL	121115-14	G06	antihypertensive, ACE inhibitor	MAVIK$antihypertensive, ACE inhibitor$synthetic; RU-44570$Am J Hypertens 8:63S (1995); Lancet 352:1978 (1998)$USAN, INN, BAN	Am J Hypertens 8:63S (1995); Lancet 352:1978 (1998)	87679-37-6	synthetic; RU-44570	USAN, INN, BAN	MAVIK
1500453	OXYMETAZOLINE HYDROCHLORIDE	121115-14	G07	adrenergic agonist, nasal decongestant	VISINE$adrenergic agonist, nasal decongestant$synthetic; Sch-9384$Eur. J. Pharmacol. (1999), 374(1), 137-46; Naunyn-Schmiedeberg's Arch. Pharmacol. (1982), 320(2), 170-4; J. Asthma Res. (1969), 7(2), 65-73$USP, INN, BAN, JAN	Eur. J. Pharmacol. (1999), 374(1), 137-46; Naunyn-Schmiedeberg's Arch. Pharmacol. (1982), 320(2), 170-4; J. Asthma Res. (1969), 7(2), 65-73	2315-02-8, 1491-59-4 [oxymetazoline]	synthetic; Sch-9384	USP, INN, BAN, JAN	VISINE
1500457	OXYTETRACYCLINE	121115-14	G08	antibacterial	TERRAMYCIN$antibacterial$Streptomyces rimosus$Br J Ophthalmol 66:386 (1982); 79:42 (1995)$USP, INN, BAN, JAN	Br J Ophthalmol 66:386 (1982); 79:42 (1995)	6153-64-6, 79-57-2 [anhydrous]	Streptomyces rimosus	USP, INN, BAN, JAN	TERRAMYCIN
1500459	PAPAVERINE HYDROCHLORIDE	121115-14	G09	muscle relaxant (smooth), cerebral vasodilator	PAVABID$muscle relaxant (smooth), cerebral vasodilator$Papaver somniferum, Rauwolfia serpentina$N Eng J Med 281:1333, 1364 (1969); Postgrad Med J 56:488 (1980)$USP, BAN, JAN	N Eng J Med 281:1333, 1364 (1969); Postgrad Med J 56:488 (1980)	61-25-6, 58-74-2 [papaverine]	Papaver somniferum, Rauwolfia serpentina	USP, BAN, JAN	PAVABID
1500462	PARGYLINE HYDROCHLORIDE	121115-14	G10	antihypertensive	EUTONYL$antihypertensive$synthetic; A-19120, MO-911$Ann NY Acad Sci 107:958 (1963); Br J Pharnmac 47:719 (1973); Nephrol Dial Transplant 26:489 (2011)$USAN, INN, BAN	Ann NY Acad Sci 107:958 (1963); Br J Pharnmac 47:719 (1973); Nephrol Dial Transplant 26:489 (2011)	306-07-0, 555-57-7 [pargyline]	synthetic; A-19120, MO-911	USAN, INN, BAN	EUTONYL
1505424	ETHOPABATE	121115-14	G11	folate metabolic inhibitor, coccidiostat		Acta Vet. Brno (1969), 38(1), 137-45; J. Protozool. (1967), 14(3), 379-81; Poultry Sci. (1967), 46(2), 391-6	59-06-3	synthetic	USP, BAN
1500473	PHENAZOPYRIDINE HYDROCHLORIDE	121115-14	H02	analgesic	PYRIDIUM$analgesic$synthetic; NC-150, W-1655$J Med Genet 20:307 (1983); Am J Med 91:315 (1991); Ann Pharmacother 39:1128 (2005)$USP, INN, BAN	J Med Genet 20:307 (1983); Am J Med 91:315 (1991); Ann Pharmacother 39:1128 (2005)	136-40-3, 94-78-0 [phenazopyridine]	synthetic; NC-150, W-1655	USP, INN, BAN	PYRIDIUM
1500476	PHENELZINE SULFATE	121115-14	H03	antidepressant	NARDIL$antidepressant$synthetic$Ann NY Acad Sci 107:899 (1963); Anal Profiles Drug Subs 2:383 (1973)$USP, INN, BAN	Ann NY Acad Sci 107:899 (1963); Anal Profiles Drug Subs 2:383 (1973)	156-51-4, 51-71-8 [phenelzine]	synthetic	USP, INN, BAN	NARDIL
1500485	PHENYTOIN SODIUM	121115-14	H04	anticonvulsant, antieleptic	DILANTIN$anticonvulsant, antieleptic$synthetic$Arzneim Forsch 4:723 (1954); Prog Cardiovasc Dis 12:1 (1969)$USP, JAN	Arzneim Forsch 4:723 (1954); Prog Cardiovasc Dis 12:1 (1969)	630-93-3, 57-41-0 [phenytoin]	synthetic	USP, JAN	DILANTIN
1500478	PHENIRAMINE MALEATE	121115-14	H05	antihistaminic	AVIL$antihistaminic$synthetic$Arch Neurol 34:313 (1977); Clin Therapeut 27:568 (2005); Indian J Crit Care Med 13:221 (2009)$USP, INN, BAN	Arch Neurol 34:313 (1977); Clin Therapeut 27:568 (2005); Indian J Crit Care Med 13:221 (2009)	132-20-7, 86-21-5 [pheniramine]	synthetic	USP, INN, BAN	AVIL
1501104	METHACYCLINE HYDROCHLORIDE	121115-14	H06	antibacterial	RONDOMYCIN$antibacterial$semisynthetic$Curr. Ther. Res. (1967), 9(7), 338-48; Antimicrob. Agents Chemother. (1962), 1961, 462-73; J. Am. Chem. Soc. (1961), 83, 2773-5$USAN, INN, BAN	Curr. Ther. Res. (1967), 9(7), 338-48; Antimicrob. Agents Chemother. (1962), 1961, 462-73; J. Am. Chem. Soc. (1961), 83, 2773-5	3963-95-9, 914-00-1 [methacycline]	semisynthetic	USAN, INN, BAN	RONDOMYCIN
1505391	MONTELUKAST SODIUM	121115-14	H07	leucotriene antagonist, antiasthmatic	SINGULAIR$leucotriene antagonist, antiasthmatic$synthetic; MK-476$Can. J. Physiol. Pharmacol. (1995), 73(2), 191-201; Biorg. Med. Chem. Lett. (1995), 5(3), 283-8; Drugs Future (1997), 22(10), 1103-1111$USAN, INN, BAN	Can. J. Physiol. Pharmacol. (1995), 73(2), 191-201; Biorg. Med. Chem. Lett. (1995), 5(3), 283-8; Drugs Future (1997), 22(10), 1103-1111	151767-02-1	synthetic; MK-476	USAN, INN, BAN	SINGULAIR
1501115	NALBUPHINE HYDROCHLORIDE	121115-14	H08	analgesic, narcotic antagonist	NUBAIN$analgesic, narcotic antagonist$synthetic; EN-2234A$Acute Pain (2004), 6(1), 29-39; Drugs (1983), 26(3), 191-211; Clin. Pharmacol. Ther. (1972), 13(1), 78-90$USAN, INN, BAN	Acute Pain (2004), 6(1), 29-39; Drugs (1983), 26(3), 191-211; Clin. Pharmacol. Ther. (1972), 13(1), 78-90	23277-43-2, 20594-83-6 [nalbuphine]	synthetic; EN-2234A	USAN, INN, BAN	NUBAIN
1503692	BLEOMYCIN (bleomycin B2 shown)	121115-14	H09	antineoplastic	BLENOXANE$antineoplastic$[Bleocin (TM) 3.5% Cu]; Streptomyces verticillis$Biorg Khim 21: 695 (1995)$USP, INN, BAN, JAN	Biorg Khim 21: 695 (1995)	9041-93-4, 11056-06-7 [bleomycin]	[Bleocin (TM) 3.5% Cu]; Streptomyces verticillis	USP, INN, BAN, JAN	BLENOXANE
1501120	MINAPRINE HYDROCHLORIDE	121115-14	H10	antidepressant, psychotropic	CANTOR$antidepressant, psychotropic$synthetic; CB-30038$Prog. Neuro-Psychopharmacol. Biol. Psychiatry (1988), 12(5), 629-37; Arzneim. Forsch. (1982), 32(8), 824-31; Agressologie (1972), 13(5), 285-9$USAN	Prog. Neuro-Psychopharmacol. Biol. Psychiatry (1988), 12(5), 629-37; Arzneim. Forsch. (1982), 32(8), 824-31; Agressologie (1972), 13(5), 285-9	25953-17-7, 25905-77-5 [minaprine]	synthetic; CB-30038	USAN	CANTOR
1503341	CHLOROACETOXYQUINOLINE	121115-14	H11	antibacterial, antidiarrheal			10173-02-1	synthetic;synthetic; S-604, CAC, AC1Q61B5	experimental	SILITAL
1501121	MEMANTINE HYDROCHLORIDE	121115-15	A02	muscle relaxant (skeletal)	NAMENDA$muscle relaxant (skeletal)$synthetic$Drugs (2011), 71(15), 2031-2065; Eur. J. Pharmacol. (1974), 26(1), 9-14; Psychopharmacologia (1975), 43(1), 53-61$USAN	Drugs (2011), 71(15), 2031-2065; Eur. J. Pharmacol. (1974), 26(1), 9-14; Psychopharmacologia (1975), 43(1), 53-61	19982-08-2	synthetic	USAN	NAMENDA
1501135	NICARDIPINE HYDROCHLORIDE	121115-15	A03	vasodilator	CARDENE$vasodilator$synthetic; YC-93, RS-69216$Am. Heart J. (1990), 119(2 Pt 2), 427-34; Chem. Pharm. Bull. (1979), 27(6), 1426-40; Arzneim. Forsch. (1976), 26(12), 2172-8$USAN, INN, BAN, JAN	Am. Heart J. (1990), 119(2 Pt 2), 427-34; Chem. Pharm. Bull. (1979), 27(6), 1426-40; Arzneim. Forsch. (1976), 26(12), 2172-8	54527-84-3, 55985-32-5 [nicardipine]	synthetic; YC-93, RS-69216	USAN, INN, BAN, JAN	CARDENE
1501138	PIRENZEPINE HYDROCHLORIDE	121115-15	A04	antiulcer	GASTERIL$antiulcer$synthetic; LS-519-CL2$Arzneim Forsch 27:684 (1977); Scand J Gastroenterol 17 Suppl 81:1 (1982)$USAN, INN, BAN, JAN	Arzneim Forsch 27:684 (1977); Scand J Gastroenterol 17 Suppl 81:1 (1982)	29868-97-1, 28797-61-7 [pirenzepine]	synthetic; LS-519-CL2	USAN, INN, BAN, JAN	GASTERIL
1501139	PRAMOXINE HYDROCHLORIDE	121115-15	A05	anesthetic (topical)	TRONOLANE$anesthetic (topical)$synthetic$Anesth Analg Reanimat 14:225 (1957); Toxicol Appl Pharmacol 1:454 (1959); Anesth Analg 38:265 (1959)$USAN, INN, BAN	Anesth Analg Reanimat 14:225 (1957); Toxicol Appl Pharmacol 1:454 (1959); Anesth Analg 38:265 (1959)	637-58-1, 140-65-8 [pramoxine]	synthetic	USAN, INN, BAN	TRONOLANE
1501148	SULCONAZOLE NITRATE	121115-15	A06	antifungal	EXELDERM$antifungal$synthetic; RS-44872$Drugs 35:143 (1988); J Am Acad Dermatol 21:686 (1989)$USP, INN, BAN, JAN	Drugs 35:143 (1988); J Am Acad Dermatol 21:686 (1989)	61318-91-0, 61318-90-9 [sulconazole]	synthetic; RS-44872	USP, INN, BAN, JAN	EXELDERM
1501149	RITODRINE HYDROCHLORIDE	121115-15	A07	muscle relaxant (smooth)	YUTOPAR$muscle relaxant (smooth)$synthetic; DU-21220$J Obstet Gynecol 104:1053 (1969); 110:111 (1971); Br J Med J 3:144 (1971)$USAN, INN, BAN	J Obstet Gynecol 104:1053 (1969); 110:111 (1971); Br J Med J 3:144 (1971)	23239-51-2, 26652-09-5 [ritodrine]	synthetic; DU-21220	USAN, INN, BAN	YUTOPAR
1501151	RANITIDINE HYDROCHLORIDE	121115-15	A08	H2 antihistamine	ZANTAC$H2 antihistamine$synthetic$Drugs 24:267 (1982); Anal Profiles Drug Subs 15:533 (1986)$USAN, INN, BAN	Drugs 24:267 (1982); Anal Profiles Drug Subs 15:533 (1986)	66357-59-3; 66357-35-5	synthetic	USAN, INN, BAN	ZANTAC
1501154	RONIDAZOLE	121115-15	A09	antiprotozoal	RIDZOL$antiprotozoal$synthetic$Appl Microbiol 22:480 (1971); J Vet Intern Med 20:536 (2006)$USAN, INN, BAN	Appl Microbiol 22:480 (1971); J Vet Intern Med 20:536 (2006)	7681-76-7	synthetic	USAN, INN, BAN	RIDZOL
1501185	ECONAZOLE NITRATE	121115-15	A10	antifungal	SPECTAZOLE$antifungal$ synthetic; SQ-13050, R-14827$Drugs (1978), 16(3), 177-201; Arzneim. Forsch. (1975), 25(2), 224-30; J. Med. Chem. (1969), 12(5), 784-91$USP, INN, BAN, JAN	Drugs (1978), 16(3), 177-201; Arzneim. Forsch. (1975), 25(2), 224-30; J. Med. Chem. (1969), 12(5), 784-91	68797-31-9, 27220-47-9 [econazole]	synthetic; SQ-13050, R-14827	USP, INN, BAN, JAN	SPECTAZOLE
1500164	CEFAZOLIN SODIUM	121115-15	A11	antibacterial	ANCEF$antibacterial$semisynthetic$J Antibiot 23:131 (1970); J Infect Dis 128 Suppl:379 (1973)$USP, INN, BAN	J Antibiot 23:131 (1970); J Infect Dis 128 Suppl:379 (1973)	27164-46-1, 25953-19-9 [cefazolin]	semisynthetic	USP, INN, BAN	ANCEF
1505682	TOREMIPHENE CITRATE	121115-15	B02	antineoplastic, anti-estrogen	FARESTON$antineoplastic, anti-estrogen$synthetic; FC-1157a$Drugs 54:141 (1997); Drugs Aging 11:261 (1997)$USAN, INN, BAN	Drugs 54:141 (1997); Drugs Aging 11:261 (1997)	89778-27-8	synthetic; FC-1157a	USAN, INN, BAN	FARESTON
1506178	LEVCYCLOSERINE	121115-15	B03	enzyme inhibitor, Gaucher's disease therapy		Biochemistry (2004), 43(4), 1082-1092; Biochem. Pharmacol. (2000), 59(10), 1211-1216; Experientia (1957), 13, 291	339-72-0	synthetic	USAN, INN
1300038	SODIUM OXYBATE	121115-15	B04	anesthetic	XYREM$anesthetic$synthetic; WY-3478, NSC-84223$Curr Neurol Neurosci Reports 4:155 (2004); Sleep Med 10:661 (2009); J Clin Sleep Med 5:365 (2009)$USAN	Curr Neurol Neurosci Reports 4:155 (2004); Sleep Med 10:661 (2009); J Clin Sleep Med 5:365 (2009)	502-85-2	synthetic; WY-3478, NSC-84223	USAN	XYREM
1503339	SULFANITRAN	121115-15	B05	antibacterial, coccidiostat	NOVASTAT-W$antibacterial, coccidiostat$synthetic; NSC-77120$JACS 60:1553 (1938); J Org Chem 12:275 (1947)$USAN, INN, BAN	JACS 60:1553 (1938); J Org Chem 12:275 (1947)	122-16-7	synthetic; NSC-77120	USAN, INN, BAN	NOVASTAT-W
1505707	TEICOPLANIN [A(2-1) shown]	121115-15	B06	antibacterial	TARGOCID$antibacterial$Actinoplanes teichomyceticus; MDL-507$J Antimicrob Chemother 14:441 (1984); Antimicrob Agents Chemother 29:52 (1986); J Hosp Infect 7 Suppl A:47 (1986)$USAN, INN, BAN	J Antimicrob Chemother 14:441 (1984); Antimicrob Agents Chemother 29:52 (1986); J Hosp Infect 7 Suppl A:47 (1986)	61036-62-2	Actinoplanes teichomyceticus; MDL-507	USAN, INN, BAN	TARGOCID
1506066	DEBRISOQUIN SULFATE	121115-15	B07	anti-hypertensive	DECLINAX$anti-hypertensive$synthetic; RO-5-3307/1$Biochem Pharmacol 18:891 (1969); Toxicol Appl Pharmacol 18:185 (1971)$USAN, INN, BAN	Biochem Pharmacol 18:891 (1969); Toxicol Appl Pharmacol 18:185 (1971)	581-88-4	synthetic; RO-5-3307/1	USAN, INN, BAN	DECLINAX
1505415	BURAMATE	121115-15	B08	anticonvulsant, antipsychotic	HYAMATE$anticonvulsant, antipsychotic$synthetic; AC-601, NSC-30223$Med Chem Res 19:498 (2010)$USAN, INN	Med Chem Res 19:498 (2010)	4663-83-6	synthetic; AC-601, NSC-30223	USAN, INN	HYAMATE
1500373	MAPROTILINE HYDROCHLORIDE	121115-15	B09	antidepressant	LUDIOLMIL$antidepressant$synthetic; Ba-34276$Bull Chim Farm 112:782 (1953); Drugs 13:321 (!977)$USAN, INN, BAN	Bull Chim Farm 112:782 (1953); Drugs 13:321 (!977)	10347-81-6, 10262-69-8 (maprotiline)	synthetic; Ba-34276	USAN, INN, BAN	LUDIOLMIL
1500376	MECLIZINE HYDROCHLORIDE	121115-15	B10	antiemetic	ANTIVERT$antiemetic$synthetic$Ind Chin Belg 17:735 (1952); Arch Neurol 27:129 (1972)$USP, INN, BAN, JAN	Ind Chin Belg 17:735 (1952); Arch Neurol 27:129 (1972)	31884-77-2, 1104-22-9 [anhydrous], 569-65-3 [meclizine]	synthetic	USP, INN, BAN, JAN	ANTIVERT
1500388	MESTRANOL	121115-15	B11	estrogen, with progesterone as oral contraceptive		Fertil. Steril. (1965), 16, 97-100; Appl. Thera. (1964), 6, 511-8; JAMA, J. Am. Med. Assoc. (1964), 188, 1115-20	72-33-3	semisynthetic; EE3-ME, 33355	USP, INN, BAN, JAN
1500391	METHACHOLINE CHLORIDE	121115-15	C02	cholinergic, diagnostic aid	PROVOCHOLINE$cholinergic, diagnostic aid$synthetic$Chest (2010), 138(2, Suppl.), 18S-24S; Allergy (2001), 56(12), 1114-1120; Br. J. Pharmacol. (1970), 38(4), 758-70$USP, INN, BAN	Chest (2010), 138(2, Suppl.), 18S-24S; Allergy (2001), 56(12), 1114-1120; Br. J. Pharmacol. (1970), 38(4), 758-70	62-51-1, 55-92-5 [methacholine]	synthetic	USP, INN, BAN	PROVOCHOLINE
1500410	METOCLOPRAMIDE HYDROCHLORIDE	121115-15	C03	antiemetic	MAXOLON$antiemetic$synthetic; AHR-3070C$Adv Biochem Psychopharmacol 35:163 (1982); Drugs 25:451 (1983)$USP, INN, BAN, JAN	Adv Biochem Psychopharmacol 35:163 (1982); Drugs 25:451 (1983)	54143-57-6, 7232-21-5 [anhydrous], 364-62-5 [metoclopramide]	synthetic; AHR-3070C	USP, INN, BAN, JAN	MAXOLON
1500411	METOPROLOL TARTRATE	121115-15	C04	antihypertensive, antianginal	LOPRESSOR$antihypertensive, antianginal$synthetic; CGP-2175E$J. Cardiovasc. Pharmacol. (1987), 10 Suppl , 2S80-5; Acta Pharmacol. Toxicol. Suppl. (1975), 36(5), 7-23; Life Sci. (1973), 12(3)(Pt. 1), 107-19$USP, JAN	J. Cardiovasc. Pharmacol. (1987), 10 Suppl , 2S80-5; Acta Pharmacol. Toxicol. Suppl. (1975), 36(5), 7-23; Life Sci. (1973), 12(3)(Pt. 1), 107-19	56392-17-7, 37350-58-6 [metroprolol]	synthetic; CGP-2175E	USP, JAN	LOPRESSOR
1506035	REPAGLINIDE	121115-15	C05	antidiabetic	PRANDIN$antidiabetic$synthetic; AG-EE-623-ZW$eur J Clin Pharmacol 45:113 (1993); Diabetologia 37:703 (1994)$USP, INN, BAN	eur J Clin Pharmacol 45:113 (1993); Diabetologia 37:703 (1994)	135062-02-1	synthetic; AG-EE-623-ZW	USP, INN, BAN	PRANDIN
1505263	ALFUZOSIN HYDROCHLORIDE	121115-15	C06	alpha(1)-adrenergic blocker	UROXATRAL$alpha(1)-adrenergic blocker$synthetic; SL-77499$Br J Clin Pharmacol 25:417 (1988); Expert Opin Pharmacother 4:2057 (2003)$USAN, INN, BAN	Br J Clin Pharmacol 25:417 (1988); Expert Opin Pharmacother 4:2057 (2003)	81403-80-7	synthetic; SL-77499	USAN, INN, BAN	UROXATRAL
1500218	DACARBAZINE	121115-15	C07	antineoplastic	DTIC-DOME$antineoplastic$synthetic$Biochem Pharmacol 11:674 (1962); 019:911 (1970); Eur J Cancer 8:85 (1972)$USP, INN, BAN, JAN	Biochem Pharmacol 11:674 (1962); 019:911 (1970); Eur J Cancer 8:85 (1972)	4342-03-4	synthetic	USP, INN, BAN, JAN	DTIC-DOME
1300018	GLUTAMINE (L)	121115-15	C08	dietary supplement	NUTRESTORE$dietary supplement$beetroot; widely distributed in plants$Pharmacol Res 30:61 (1994)$USP, INN	Pharmacol Res 30:61 (1994)	56-85-9	beetroot; widely distributed in plants	USP, INN	NUTRESTORE
1500343	HYDROXYPROGESTERONE CAPROATE	121115-15	C09	progestogen	DELALUTIN$progestogen$semisynthetic; NSC-17592$Obstet. Gynecol. (2005), 105(5, Pt. 1), 1128-1135; Fertil. Steril. (1957), 8, 50-79; J. Clin. Endocrinol. Metab. (1955), 15, 923-30$USP, INN, BAN, JAN	Obstet. Gynecol. (2005), 105(5, Pt. 1), 1128-1135; Fertil. Steril. (1957), 8, 50-79; J. Clin. Endocrinol. Metab. (1955), 15, 923-30	630-56-8, 68-96-2 [hydroxyprogesterone]	semisynthetic; NSC-17592	USP, INN, BAN, JAN	DELALUTIN
1500387	MERCAPTOPURINE	121115-15	C10	antineoplastic, purine antimetabolite	PURINETHOL$antineoplastic, purine antimetabolite$synthetic$Arch Toxicol 32:1 (1974); Ann Clin Biochem 25:504 (1988)$USP, INN, BAN, JAN	Arch Toxicol 32:1 (1974); Ann Clin Biochem 25:504 (1988)	6112-76-1, 50-44-2 [anhydrous]	synthetic	USP, INN, BAN, JAN	PURINETHOL
1502198	ANISINDIONE	121115-15	C11	anticoagulant	MIRADON$anticoagulant$synthetic$Can Med Assoc J 80:785 (1959); Am J Hematol 46:138 (1994)$NF-XIII, INN, BAN	Can Med Assoc J 80:785 (1959); Am J Hematol 46:138 (1994)	117-37-3	synthetic	NF-XIII, INN, BAN	MIRADON
1505214	RAMIPRIL	121115-15	D02	antihypertensive, ACE inhibitor	ALTACE$antihypertensive, ACE inhibitor$synthetic; HOE-498$Arzneim Forsch 38:14 (1988); Lancet 352:1252 (1998); N Engl J Med 342:145 (2000); Br Med J 324:1 (2002)$USP, INN, BAN	Arzneim Forsch 38:14 (1988); Lancet 352:1252 (1998); N Engl J Med 342:145 (2000); Br Med J 324:1 (2002)	87333-19-5	synthetic; HOE-498	USP, INN, BAN	ALTACE
1503837	IOVERSOL	121115-15	D03	radiopaque agent	OPTIRAY$radiopaque agent$synthetic; MP-328$Invest. Radiol. (1990), 25(Suppl. 1), S100-S101; Invest. Radiol. (1989), 24 Suppl 1S33-4; Invest. Radiol. (1989), 24(2), 133-7$USP, INN, BAN	Invest. Radiol. (1990), 25(Suppl. 1), S100-S101; Invest. Radiol. (1989), 24 Suppl 1S33-4; Invest. Radiol. (1989), 24(2), 133-7	8771-40-2	synthetic; MP-328	USP, INN, BAN	OPTIRAY
1503242	ISOXICAM	121115-15	D04	antiinflammatory	MAXICAM$antiinflammatory$synthetic; W-8495$Am. J. Med. (1985), 79(4B), 12-6; Agents Actions (1976), 6(6), 748-54; Agents Actions (1975), 5(3), 256-63$USAN, INN, BAN	Am. J. Med. (1985), 79(4B), 12-6; Agents Actions (1976), 6(6), 748-54; Agents Actions (1975), 5(3), 256-63	34552-84-6	synthetic; W-8495	USAN, INN, BAN	MAXICAM
1502339	STAVUDINE	121115-15	D05	antiviral	ZERIT$antiviral$synthetic; BMY-27857$J Org Chem 31:205 (1966); 57:387 (1992); J Infect Dis 167:21 (1993)$USP, INN, BAN	J Org Chem 31:205 (1966); 57:387 (1992); J Infect Dis 167:21 (1993)	3056-17-5	synthetic; BMY-27857	USP, INN, BAN	ZERIT
1502376	ADAPALENE	121115-15	D06	anti-acne	DIFFERIN$anti-acne$synthetic; CD-271$Drugs 53:511 (1997); 64:1465 (2004)$USAN, INN, BAN	Drugs 53:511 (1997); 64:1465 (2004)	106685-40-9	synthetic; CD-271	USAN, INN, BAN	DIFFERIN
1504261	CANDESARTAN CILEXTIL	121115-15	D07	angiotensin 1 receptor antagonist	ATACAND$angiotensin 1 receptor antagonist$synthetic$Clin Ther 15:684 (1993); 16:74 (1994) ; Lancet 362:759 (2003)$USAN, INN	Clin Ther 15:684 (1993); 16:74 (1994) ; Lancet 362:759 (2003)	139481-59-7	synthetic	USAN, INN	ATACAND
1503416	MIZORIBINE	121115-15	D08	immunosuppressant		Pediatr. Int. (2002), 44(2), 205-209; Pediatr. Int. (2002), 44(2), 196-198; Curr. Med. Chem. (1999), 6(7), 575-597	50924-49-7	synthetic	INN, JAN
1503888	ETOSALAMIDE	121115-15	D09	analgesic, antifungal	ETOSALAMIDUM$analgesic, antifungal$synthetic$J. Pharm. Pharmacol. (1963), 15, 212-14. ; J. Chem. Eng. Data (1962), 7, 265-6; (1957), GB 774635 19570515,$INN, BAN	J. Pharm. Pharmacol. (1963), 15, 212-14. ; J. Chem. Eng. Data (1962), 7, 265-6; (1957), GB 774635 19570515,	15302-15-5	synthetic	INN, BAN	ETOSALAMIDUM
1502385	LINEZOLID	121115-15	D10	antibacterial	ZYVOX$antibacterial$synthetic; U-100766$Ann. N. Y. Acad. Sci. (2011), 1222, 49-54; Antimicrob. Agents Chemother. (1996), 40(4), 1039-40; J. Med. Chem. (1996), 39(3), 673-9$USAN, INN, BAN	Ann. N. Y. Acad. Sci. (2011), 1222, 49-54; Antimicrob. Agents Chemother. (1996), 40(4), 1039-40; J. Med. Chem. (1996), 39(3), 673-9	165800-03-3	synthetic; U-100766	USAN, INN, BAN	ZYVOX
1502393	TENOFOVIR	121115-15	D11	antiviral, RT inhibitor	VIREAD$antiviral, RT inhibitor$synthetic; GS-1278$Biochem Biophys Res Commun 219:337 (1996); JAMA 292:191 (2004)$USAN, INN, BAN	Biochem Biophys Res Commun 219:337 (1996); JAMA 292:191 (2004)	206184-49-8	synthetic; GS-1278	USAN, INN, BAN	VIREAD
1502394	TIGECYCLINE	121115-15	E02	antibacterial	TYGACIL$antibacterial$synthetic; WAY-GAR-936$Drugs 65:1317 (2005); Expert Opin Invest Drugs 15:155 (2006)$USAN, INN, BAN	Drugs 65:1317 (2005); Expert Opin Invest Drugs 15:155 (2006)	220620-09-7	synthetic; WAY-GAR-936	USAN, INN, BAN	TYGACIL
1502390	PEMETREXED	121115-15	E03	antineoplastic, thymidylate synthase inhibitor	ALIMTA$antineoplastic, thymidylate synthase inhibitor$synthetic; LY-231514$Oncologist. 6:363 (2001);14:930 (2009); Lung Cancer 66:141 (2009)$USAN, INN, BAN	Oncologist. 6:363 (2001);14:930 (2009); Lung Cancer 66:141 (2009)	137281-23-3	synthetic; LY-231514	USAN, INN, BAN	ALIMTA
1502384	ESTRAMUSTINE	121115-15	E04	antineoplastic		Am. J. Cancer (2003), 2(5), 373-390; Pharmacol. Ther. (1989), 43(3), 299-319; J. Med. Chem. (1967), 10(2), 172-4	2998-57-4	synthetic; RO-22-2296	USAN, INN, BAN
1505639	TADALAFIL	121115-15	E05	erectile dysfunction therapy	CIALIS$erectile dysfunction therapy$synthetic; GF-196960, IC-351$Int J Impotence Res 14 Suppl 1:S57 (2002); Exp Opin Pharmacother 6:75 (2005)$USAN, INN	Int J Impotence Res 14 Suppl 1:S57 (2002); Exp Opin Pharmacother 6:75 (2005)	171596-29-5	synthetic; GF-196960, IC-351	USAN, INN	CIALIS
1505781	SELEGILINE HYDROCHLORIDE	121115-15	E06	antidepressant, MAO inhibitor, antiparkinsonian	EMSAM$antidepressant, MAO inhibitor, antiparkinsonian$synthetic$J Org Chem 42:2637 (1977); Am J Psychiatry 150:321 (1993)$USP, INN, BAN	J Org Chem 42:2637 (1977); Am J Psychiatry 150:321 (1993)	14611-52-0	synthetic	USP, INN, BAN	EMSAM
1900050	TAPENTADOL HYDROCHLORIDE	121115-15	E07	analgesic, norepinephrine uptake blocker, mu-opiod receptor agonist	NUCYNTA$analgesic, norepinephrine uptake blocker, mu-opiod receptor agonist$synthetic; CG-5503$J Pharmacol Exp Ther 323:265 (2007); Anesth Analg 107:2048 (2008)$USAN, INN	J Pharmacol Exp Ther 323:265 (2007); Anesth Analg 107:2048 (2008)	175591-23-8	synthetic; CG-5503	USAN, INN	NUCYNTA
1505560	NATAMYCIN	121115-15	E08	antibacterial	NATACYN$antibacterial$Steptomyces natalensis; CL-12625, A-5283$Acta Chem. Scand. (1964), 18(1), 126-34; Antibiot. Chemother. (1963), 11, 261-72; Antibiot. Chemother. (1960), 10, 285-6$USP, INN, BAN, JAN	Acta Chem. Scand. (1964), 18(1), 126-34; Antibiot. Chemother. (1963), 11, 261-72; Antibiot. Chemother. (1960), 10, 285-6	7681-93-8	Steptomyces natalensis; CL-12625, A-5283	USP, INN, BAN, JAN	NATACYN
1506161	HEXYLENE GLYCOL	121115-15	E09	humectant		Acta Derm.-Venereol. (1991), 71(2), 148-50	107-41-5	synthetic; PC-1	NF
1505584	ERGOTAMINE TARTRATE	121115-15	E10	analgesic, antimigraine	ERGOSTAT$analgesic, antimigraine$Claviceps purpurea$Headache 22:167 (1982); Clin Pharmacokinet10:334 (1985); Teratology 51:344 (1995)$USP, INN, BAN, JAN	Headache 22:167 (1982); Clin Pharmacokinet10:334 (1985); Teratology 51:344 (1995)	379-79-3	Claviceps purpurea	USP, INN, BAN, JAN	ERGOSTAT
1504216	ZOXAZOLAMINE	121115-15	E11	muscle relaxant, antirrheumatic	FLEXIN$muscle relaxant, antirrheumatic$synthetic; McN-485$Drug Metab Dispos 14:331 (1986)$NF-XI, INN, BAN	Drug Metab Dispos 14:331 (1986)	61-80-3	synthetic; McN-485	NF-XI, INN, BAN	FLEXIN
1505211	TORSEMIDE	121115-15	F02	diuretic, inhibits Na/K/2Cl carrier system	DEMADEX$diuretic, inhibits Na/K/2Cl carrier system$synthetic$Drugs 49:121 (1955); Mayo Clinic Proc 72 :930 (1997)$USP, INN, BAN	Drugs 49:121 (1955); Mayo Clinic Proc 72 :930 (1997)	56211-40-6	synthetic	USP, INN, BAN	DEMADEX
1505953	SUCRALOSE	121115-15	F03	sweetener	SPLENDA$sweetener$semisynthetic; E-955$Arch Oral Biol 27:693 (1982); Trends Biochem Sci 3:61 (1978)$NF, BAN	Arch Oral Biol 27:693 (1982); Trends Biochem Sci 3:61 (1978)	56038-13-2	semisynthetic; E-955	NF, BAN	SPLENDA
1506159	FOMEPIZOLE	121115-15	F04	alcohol dehydrogenase inhibitor, antidote	ANTIZOL$alcohol dehydrogenase inhibitor, antidote$synthetic; 4MP$J Toxicol Clin Exper 7:373 (1987); Alcohol Clin Exper Res 12:516 (1988)$USAN, INN, BAN	J Toxicol Clin Exper 7:373 (1987); Alcohol Clin Exper Res 12:516 (1988)	7554-65-6	synthetic; 4MP	USAN, INN, BAN	ANTIZOL
1506182	NITARSONE	121115-15	F05	antiprotozoal	HISTOSTAT$antiprotozoal$synthetic; NSC-5085$World Poultry 19:1 (2003); J Appl Poult Res 18:766 (2009)$USAN, INN	World Poultry 19:1 (2003); J Appl Poult Res 18:766 (2009)	98-72-6	synthetic; NSC-5085	USAN, INN	HISTOSTAT
1300039	SODIUM PHENYLACETATE	121115-15	F06	antihyperammonemic	AMMONUL$antihyperammonemic$synthetic$In Vitro Cell Dev Biol 29A:189 (1995); Blood Cells Molecules Diseases 23:27 (1997); Biol Pharm Bull 25:1244 (2002)$USAN	In Vitro Cell Dev Biol 29A:189 (1995); Blood Cells Molecules Diseases 23:27 (1997); Biol Pharm Bull 25:1244 (2002)	114-70-5	synthetic	USAN	AMMONUL
1502283	DIMESNA	121115-15	F07	antineoplastic, uroprotectant		IDrugs (2004), 7(1), 64-69; Cancer Chemother. Pharmacol. (2003), 52(Suppl. 1), S3-S15; Anticancer Res. (1991), 11(2), 773-6.	16208-51-8	synthetic	INN
1502370	CRYOFLURANE	121115-15	F08	anesthetic (local)	FREON-114$anesthetic (local)$synthetic$Ann Pharm Fr 20:545 (1962); Dermatol Surg 29:1057 (2003)$NF	Ann Pharm Fr 20:545 (1962); Dermatol Surg 29:1057 (2003)	76-14-2	synthetic	NF	FREON-114
1500484	1S,2R-PHENYLPROPANOLAMINE HYDROCHLORIDE	121115-15	F09	vasoconstrictor, decongestant, anorexic		Toxicol Appl Pharmacol 18:185 (1971); Anal Profiles Drug Subs 12:357 (1983)	154-41-6	synthetic; D-(+)-norephedrine	USP, INN, BAN
1500525	RACEPHEDRINE HYDROCHLORIDE	121115-15	F10	bronchodilator, decongestant		J Dis Child 94:80 (1957); Public Health 9:114 (2001); Rev Panam Salud Publica 9:114 (2001)	134-71-4, 90-81-3 [racephedrine]	synthetic	USAN, INN, BAN
1505401	ACTINOQUINOL SODIUM	121115-15	F11	ultaviolet screen			7246-07-3	synthetic	USAN, INN
1500273	EPHEDRINE (1R,2S) HYDROCHLORIDE	121115-15	G02	bronchodilator, cardiac stimulant		Br J Clin Pharmacol 6:221 (1978); Clin Toxicol 41:849 (2003); Brain Res 1069:96 (2006)	50-98-6, 299-42-3 [(-)-ephedrine]	many Ephedra spp	USAN, INN, BAN, JAN
1500375	MECHLORETHAMINE	121115-15	G03	antineoplastic, alkylating agent	MUSTARDGEN$antineoplastic, alkylating agent$synthetic; NSC-762$Adv. Hematol. (2011), e-pub 865870, 17 pp; Nat. Clin. Pract. Oncol. (2008), 5(9), 543-56; Cancer (1949), 2(1), 1-17$USP, INN, BAN, JAN	Adv. Hematol. (2011), e-pub 865870, 17 pp; Nat. Clin. Pract. Oncol. (2008), 5(9), 543-56; Cancer (1949), 2(1), 1-17	55-86-7, 51-75-2 [mechlorethamine]	synthetic; NSC-762	USP, INN, BAN, JAN	MUSTARDGEN
1502381	ENTACAPONE	121115-15	G04	antidyskinetic	CONTAM$antidyskinetic$synthetic; OR-611$Int. Rev. Neurobiol. (2010), 95, 191-205; Naunyn-Schmiedeberg's Arch. Pharmacol. (1992), 346(3), 262-6; Br. J. Pharmacol. (1992), 105(3), 569-74$USAN, INN, BAN	Int. Rev. Neurobiol. (2010), 95, 191-205; Naunyn-Schmiedeberg's Arch. Pharmacol. (1992), 346(3), 262-6; Br. J. Pharmacol. (1992), 105(3), 569-74	116314-67-1	synthetic; OR-611	USAN, INN, BAN	CONTAM
1504286	FEBUXOSTAT	121115-15	G05	xanthine oxidase/dehydrogenase inhibitor	ULORIC$xanthine oxidase/dehydrogenase inhibitor$synthetic; TEI-6720, TMX-67$N Engl J Med 353: 2450 (2005); Pharmacotherapy 30:594 (2010)$USAN	N Engl J Med 353: 2450 (2005); Pharmacotherapy 30:594 (2010)	144060-53-7	synthetic; TEI-6720, TMX-67	USAN	ULORIC
1505714	DARIFENACIN HYDROBROMIDE	121115-15	G06	M3 muscarinic antagonist, bladder suppressant	ENABLEX$M3 muscarinic antagonist, bladder suppressant$synthetic; UK-88525-04$Life Sci. (1997), 60(13/14), 1053-1060; J. Recep. Signal Transduction Res. (1997), 17(1-3), 177-184; Drugs Future (1996), 21(11), 1105-1108$USAN, INN, BAN	Life Sci. (1997), 60(13/14), 1053-1060; J. Recep. Signal Transduction Res. (1997), 17(1-3), 177-184; Drugs Future (1996), 21(11), 1105-1108	133099-07-7	synthetic; UK-88525-04	USAN, INN, BAN	ENABLEX
1504414	FENOFIBRIC ACID	121115-15	G07	antihyperlipidemic	TRILIPIX$antihyperlipidemic$synthetic; ABT-335$Arterioscler Thromb Vasc Biol ;25:1193 (2005); Clin Drug Invest 28:625 (2008)$USAN, INN, BAN	Arterioscler Thromb Vasc Biol ;25:1193 (2005); Clin Drug Invest 28:625 (2008)	42017-89-0	synthetic; ABT-335	USAN, INN, BAN	TRILIPIX
1300012	CALCIUM GLUCEPTATE	121115-15	G08	calcium replenisher		Br J Anaesth 52:501 (1980); J Pharmaceut Sci Technol 40:48 (1986)	299-28-5	synthetic	USP
1505831	SITAGLIPTIN MONOPHOSPHATE MONOHYDRATE	121115-15	G09	DPP4 inhibitor, antidiabetic	JANUVIA$DPP4 inhibitor, antidiabetic$synthetic; MK-0431$Clin Ther 28:1556 (2006); Diabetes Care 29:2632 (2006); Nature Rev Drug Discov 6:109 (2007)$USAN	Clin Ther 28:1556 (2006); Diabetes Care 29:2632 (2006); Nature Rev Drug Discov 6:109 (2007)	486460-32-6	synthetic; MK-0431	USAN	JANUVIA
1501173	ACETANILIDE	121115-15	G10	analgesic, antipyretic	ANTIFEBRIN$analgesic, antipyretic$synthetic$J Pharmacol Exp Ther 90:68 (1947); 94:29, 76 (1948)$NF	J Pharmacol Exp Ther 90:68 (1947); 94:29, 76 (1948)	103-84-4	synthetic	NF	ANTIFEBRIN
2300062	CHLORMEZANONE	121115-15	G11	anxiolytic, muscle relaxant	TRANCOPAL$anxiolytic, muscle relaxant$synthetic$hepatotoxic at clinical dose (600mg)$USAN, INN, BAN, JAN	hepatotoxic at clinical dose (600mg)	80-77-3	synthetic	USAN, INN, BAN, JAN	TRANCOPAL
1900005	THIOPENTAL SODIUM	121115-15	H02	anesthetic	PENTOTHAL$anesthetic$synthetic$Prehosp Disast Med 20:324 (2005); Pakistan Vet J 29:11 (2009); J Psychopharmacol 24:203 (2010)$USP, INN, BAN, JAN	Prehosp Disast Med 20:324 (2005); Pakistan Vet J 29:11 (2009); J Psychopharmacol 24:203 (2010)	71-73-8, 76-75-5 [thiopental]	synthetic	USP, INN, BAN, JAN	PENTOTHAL
1500839	CINCHONIDINE	121115-15	H03	antimalarial		Acta Pharmacol Toxicol 4:265 (1948); Ecotoxicol Environ Saf 6:149 (1982)	485-71-2	Cinchona spp	NF-IX
1500841	CINCHONINE	121115-15	H04	antimalarial		Acta Pharmacol Toxicol 4:265 (1949)	118-10-5	Cinchona spp	NF-IX
1503868	CARBARSONE	121115-15	H05	antiamebic, antiprotozoal	AMEBARSONE$antiamebic, antiprotozoal$synthetic$Proc Soc Exp Bio Med 29:125 (1931)$USP-XXI, INN	Proc Soc Exp Bio Med 29:125 (1931)	121-59-5	synthetic	USP-XXI, INN	AMEBARSONE
1503212	DOBUTAMINE HYDROCHLORIDE	121115-15	H06	cardiotonic	DOBUTREX$cardiotonic$synthetic; 46236$Pharmacotherapy (1989), 9(4), 245-59; Circulation Res. (1975), 36(1), 185-96; J. Clin. Invest. (1974), 53(5), 1265-73$USP, INN, BAN	Pharmacotherapy (1989), 9(4), 245-59; Circulation Res. (1975), 36(1), 185-96; J. Clin. Invest. (1974), 53(5), 1265-73	49745-95-1, 34368-04-2 [dobutamine]	synthetic; 46236	USP, INN, BAN	DOBUTREX
330018	DICHLORVOS	121115-15	H07	insecticide, cholinesterase inhibitor		Regul Toxicol Pharmacol 29:64 (1999); 31:13 (2000); Toxicology 253:13 (2008)	62-73-7	synthetic	USAN, INN, BAN
1505361	MODAFINIL	121115-15	H08	analeptic	PROVIGIL$analeptic$synthetic; CRL-40476, CEP-1538$Int J Clin Pharmacol Res 9:1893 (1989); Biol Psychiatry 55:1031 (2004)$USAN, INN, BAN	Int J Clin Pharmacol Res 9:1893 (1989); Biol Psychiatry 55:1031 (2004)	68693-11-8	synthetic; CRL-40476, CEP-1538	USAN, INN, BAN	PROVIGIL
1900002	THIAMYLAL SODIUM	121115-15	H09	anesthetic	SURITAL$anesthetic$synthetic$J Neurophysiol 27:408 (1964); Anesthesiology 63:A366 (1985)$USP-XXII, JAN	J Neurophysiol 27:408 (1964); Anesthesiology 63:A366 (1985)	337-47-3, 77-27-0 [thiamylal]	synthetic	USP-XXII, JAN	SURITAL
1505200	BENAZEPRIL HYDROCHLORIDE	121115-15	H10	ACE inhibitor, antihypertensive	LOTENSIN$ACE inhibitor, antihypertensive$synthetic$Biopharm Drug Dispos 10:365 (1989); 49:322 (1991); Am J Cardiol 70:354 (1992)$USAN, INN, BAN, JAN	Biopharm Drug Dispos 10:365 (1989); 49:322 (1991); Am J Cardiol 70:354 (1992)	86541-74-4	synthetic	USAN, INN, BAN, JAN	LOTENSIN
300607	RUTIN	121115-15	H11	vascular protectant	BIRUTAN$vascular protectant$Ruta graveolens, widespread in plants$J Am Pharm Assoc 39:557 (1950); Anal Profiles Drug Subs 12:623 (1983)$NF-XI, INN, BAN, JAN	J Am Pharm Assoc 39:557 (1950); Anal Profiles Drug Subs 12:623 (1983)	153-18-4	Ruta graveolens, widespread in plants	NF-XI, INN, BAN, JAN	BIRUTAN
1505925	ZALEPLON	121115-16	A02	sedative, hypnotic	SONATA$sedative, hypnotic$synthetic; CL-284846, L-846, LJC-10846, ZAL-846$Eur J Clin Pharmacol 45:313 (1993); J Clin Pharmacol 34:335 (1994); Expert Opin Invest Drugs 9:841 (2000); J Clin Psychiatry 4:38 (2002)$USAN, INN, BAN	Eur J Clin Pharmacol 45:313 (1993); J Clin Pharmacol 34:335 (1994); Expert Opin Invest Drugs 9:841 (2000); J Clin Psychiatry 4:38 (2002)	151319-34-5	synthetic; CL-284846, L-846, LJC-10846, ZAL-846	USAN, INN, BAN	SONATA
1505167	ACADESINE	121115-16	A03	glucose uptake stimulant; AMPK activator	ARASINE$glucose uptake stimulant; AMPK activator$synthetic$Eur J Biochem 229:558 (1995)Biochem J 338:783 (1999); J Mol Neurosci 17:45 (2001)$INN	Eur J Biochem 229:558 (1995)Biochem J 338:783 (1999); J Mol Neurosci 17:45 (2001)	2627-69-2	synthetic	INN	ARASINE
1500460	PARACHLOROPHENOL	121115-16	A04	topical antibacterial (topical)		Am J Med Sci 111:213 (1896); JAMA XXVII:728 (1896)	106-48-9	synthetic	USP
1502354	LETROZOLE	121115-16	A05	antineoplastic	FEMARA$antineoplastic$synthetic$J Steroid Biochem Mol Biol 37:1021 (1990); 44:687 (1993); Cancer 75:2132 (1995)$USP, INN, BAN	J Steroid Biochem Mol Biol 37:1021 (1990); 44:687 (1993); Cancer 75:2132 (1995)	112809-51-5	synthetic	USP, INN, BAN	FEMARA
1505668	RONNEL	121115-16	A06	insecticide			299-84-3	synthetic	USAN, INN
1502282	OXALIPLATIN	121115-16	A07	antineoplastic	ELOXATIN$antineoplastic$synthetic; SR-96669, RP-54780$Future Oncol. (2009), 5(1), 33-42; J. Med. Chem. (1978), 21(12), 1315-18; J. Clin. Hematol. Oncol. (1977), 7(1), 197-209$USAN, INN, BAN	Future Oncol. (2009), 5(1), 33-42; J. Med. Chem. (1978), 21(12), 1315-18; J. Clin. Hematol. Oncol. (1977), 7(1), 197-209	61825-94-3	synthetic; SR-96669, RP-54780	USAN, INN, BAN	ELOXATIN
1503743	CHLORINDANOL	121115-16	A08	antiseptic, spermaticide		J Pharm Sci 48:212 (1959); Arzneim Forsch 20:548 (1970)	145-94-8	synthetic; NSC-158567	USAN, INN
1503419	NAFRONYL OXALATE	121115-16	A09	vasodilator	PRAXILENE$vasodilator$synthetic; EU-1806, LS-121$Drugs Aging (2005), 22(11), 967-977; Drugs Aging (1996), 8(4), 299-322; Bull. Soc. Chim. Fr. (1966), (6), 1838-46$USAN, INN, BAN	Drugs Aging (2005), 22(11), 967-977; Drugs Aging (1996), 8(4), 299-322; Bull. Soc. Chim. Fr. (1966), (6), 1838-46	3200-06-4, 31329-57-4 [nafronyl]	synthetic; EU-1806, LS-121	USAN, INN, BAN	PRAXILENE
1502356	LEVOSIMENDAN	121115-16	A10	vasodilator	SIMDAX$vasodilator$synthetic; OR-1254$Pharmacol Toxicol 74:244 (1994);Cardiovasc Drud Rev 14:286 (1996)$USAN, INN	Pharmacol Toxicol 74:244 (1994);Cardiovasc Drud Rev 14:286 (1996)	141505-33-1	synthetic; OR-1254	USAN, INN	SIMDAX
1504827	BICALUTAMIDE	121115-16	A11	antineoplastic	CASODEX$antineoplastic$synthetic; ICI-176334$J Med Chem 31:954 (1988); Horm Res 32 Suppl 1: 77 (1989); Suppl 3 10 (1990)$USAN, INN, BAN	J Med Chem 31:954 (1988); Horm Res 32 Suppl 1: 77 (1989); Suppl 3 10 (1990)	90357-06-5	synthetic; ICI-176334	USAN, INN, BAN	CASODEX
1505434	HALOTHANE	121115-16	B02	anesthetic	FLUOTHANE$anesthetic$synthesis$Fed. Proc. (1969), 28(4), 1386-403; Br. J. Anaesth. (1965), 37(9), 688-705; Am. J. Health-Syst. Pharm. (2006), 63(7), 623-634$USP, INN, BAN, JAN	Fed. Proc. (1969), 28(4), 1386-403; Br. J. Anaesth. (1965), 37(9), 688-705; Am. J. Health-Syst. Pharm. (2006), 63(7), 623-634	151-67-7	synthesis	USP, INN, BAN, JAN	FLUOTHANE
1504566	TRILOSTANE	121115-16	B03	adrenocortical suppressant, antineoplastic, steroid biosynthesis inhibitor	MODRASTANE$adrenocortical suppressant, antineoplastic, steroid biosynthesis inhibitor$semisynthetic; WIN-24540$Steroids 32:257 (1978); J Steroid Biochem 21:601 (1984); Pharmaceutical Res 9:464 (1992)$USAN, INN, BAN, JAN	Steroids 32:257 (1978); J Steroid Biochem 21:601 (1984); Pharmaceutical Res 9:464 (1992)	13647-35-3	semisynthetic; WIN-24540	USAN, INN, BAN, JAN	MODRASTANE
1504237	HYDROQUINONE	121115-16	B04	depigmentor, antioxidant	SOLAQUIN FORTE$depigmentor, antioxidant$synthetic$J. Cosmet. Dermatol. (2006), 5(3), 196-203; Skin Ther. Lett. (2004), 9(6), 1-3; J. Microbiol. Biotechnol. (2010), 20(8), 1204-1209$USP	J. Cosmet. Dermatol. (2006), 5(3), 196-203; Skin Ther. Lett. (2004), 9(6), 1-3; J. Microbiol. Biotechnol. (2010), 20(8), 1204-1209	123-31-9	synthetic	USP	SOLAQUIN FORTE
200046	GRISEOFULVIN	121115-16	B05	antifungal, inhibits mitosis in metaphase	FULVICIN$antifungal, inhibits mitosis in metaphase$Penicillium griseofulvum$J Chem Soc 1952:3949$USP, INN, BAN, JAN	J Chem Soc 1952:3949	126-07-8	Penicillium griseofulvum	USP, INN, BAN, JAN	FULVICIN
2300270	PINACIDIL	121115-16	B06	K channel agonist, antihypertensive	PINDAC$K channel agonist, antihypertensive$synthetic$Eur J Clin Pharmacol 26:603 (1984); Drug Dev Res 9:249 (1986)$USAN, INN	Eur J Clin Pharmacol 26:603 (1984); Drug Dev Res 9:249 (1986)	85371-64-8, 60560-33-0 [anhydrous]	synthetic	USAN, INN	PINDAC
2300307	VERAPAMIL HYDROCHLORIDE	121115-16	B07	adrenegic blocker, Ca channel blocker, coronary vasodilator, antiarrhythmic	VERELAN$adrenegic blocker, Ca channel blocker, coronary vasodilator, antiarrhythmic$synthetic; D-365, CP-16533-1$Drugs 25:125 (1983); 38:19 (1989)$USP, INN, BAN, JAN	Drugs 25:125 (1983); 38:19 (1989)	152-11-4, 52-53-9 [verapamil]	synthetic; D-365, CP-16533-1	USP, INN, BAN, JAN	VERELAN
1503084	INAMRINONE	121115-16	B08	cardiac stimulant	INOCOR$cardiac stimulant$synthetic; WIN-40680, AMRINONE$Expert Opin. Pharmacother. (2006), 7(16), 2179-2202; Drugs (1983), 26(6), 468-502; Circulation Res. (1979), 45(5), 666-77$USP, INN, BAN, JAN	Expert Opin. Pharmacother. (2006), 7(16), 2179-2202; Drugs (1983), 26(6), 468-502; Circulation Res. (1979), 45(5), 666-77	60719-84-8	synthetic; WIN-40680, AMRINONE	USP, INN, BAN, JAN	INOCOR
1500101	ACETAMINOPHEN	121115-16	B09	analgesic, antipyretic	TYLENOL$analgesic, antipyretic$synthetic$Toxicol Appl Pharmacol 19:20 (1971); Rev Biochem Toxicol 2:103 {1980}$USP, INN, BAN	Toxicol Appl Pharmacol 19:20 (1971); Rev Biochem Toxicol 2:103 {1980}	103-90-2	synthetic	USP, INN, BAN	TYLENOL
1500130	ASPIRIN	121115-16	B10	analgesic, antipyretic, antiinflammatory	ACYLPIRIN$analgesic, antipyretic, antiinflammatory$synthetic$J Pharmacol Exp Ther 89:205 (1947); J Am Med Assoc 247:3089 (1982); N Eng J Med 348:883 (2003)$USP, BAN, JAN	J Pharmacol Exp Ther 89:205 (1947); J Am Med Assoc 247:3089 (1982); N Eng J Med 348:883 (2003)	50-78-2	synthetic	USP, BAN, JAN	ACYLPIRIN
1500178	CHLOROCRESOL	121115-16	B11	antiinfectant		JACS 63:3165 (1941)	59-50-7	synthetic	USAN, NF, INN
[truncated: 380 more rows]
