# Supplementary material for: A Human Retinal Pigment Epithelium-Based Screening Platform Reveals Inducers of Photoreceptor Outer Segments Phagocytosis
Source: Stem Cell Reports. 2020 Nov 25;15(6):1347–61. doi: 10.1016/j.stemcr.2020.10.013 (PMC7724476; doi:10.1016/j.stemcr.2020.10.013)
Supplement: Table S3. Autofluorescence Values of Hits in the Absence of POS, Related to Figure 3 [file mmc3.xlsx]

## Sheet: default
Treatments	drug_concentration	Count_Nuclei (Median)	Count_POSVesicles (Median)	POSperCell (Median)
BENFLUOREX HYDROCHLORIDE	5 µM	640	29.5	0.0467515
BENFLUOREX HYDROCHLORIDE	5 µM	624	17.5	0.0291121
BENFLUOREX HYDROCHLORIDE	5 µM	622.5	22.5	0.0363626
BENFLUOREX HYDROCHLORIDE	10 µM	658	24.5	0.0370841
BENFLUOREX HYDROCHLORIDE	10 µM	639.5	31	0.0487007
BENFLUOREX HYDROCHLORIDE	10 µM	627.5	12	0.0193263
BENFLUOREX HYDROCHLORIDE	20 µM	654	13	0.0210961
BENFLUOREX HYDROCHLORIDE	20 µM	641	19.5	0.0298933
BENFLUOREX HYDROCHLORIDE	20 µM	636.5	19.5	0.0305532
CARBIDOPA	5 µM	625.5	25.5	0.0407303
CARBIDOPA	5 µM	640.5	15	0.0240505
CARBIDOPA	5 µM	641	16.5	0.0257763
CARBIDOPA	10 µM	642.5	33	0.0523325
CARBIDOPA	10 µM	633.5	20	0.0315722
CARBIDOPA	10 µM	633.5	21.5	0.0340533
CARBIDOPA	20 µM	652.5	22	0.0340719
CARBIDOPA	20 µM	615.5	12.5	0.0204804
CARBIDOPA	20 µM	632.5	14	0.0225105
CEFDINIR	5 µM	642	22.5	0.0347783
CEFDINIR	5 µM	631	11.5	0.0181526
CEFDINIR	5 µM	634	18	0.0281834
CEFDINIR	10 µM	630.5	17	0.0270789
CEFDINIR	10 µM	633.5	22.5	0.0338135
CEFDINIR	10 µM	632.5	13.5	0.0213286
CEFDINIR	20 µM	640	16.5	0.0269965
CEFDINIR	20 µM	633.5	19.5	0.0321316
CEFDINIR	20 µM	642	9.5	0.0144933
CEPHAPIRIN SODIUM	5 µM	641.5	14.5	0.0223521
CEPHAPIRIN SODIUM	5 µM	652	11	0.0166698
CEPHAPIRIN SODIUM	5 µM	618.5	15	0.0237251
CEPHAPIRIN SODIUM	10 µM	639.5	14	0.0220875
CEPHAPIRIN SODIUM	10 µM	630.5	26.5	0.0429754
CEPHAPIRIN SODIUM	10 µM	636.5	15	0.023511
CEPHAPIRIN SODIUM	20 µM	628.5	19.5	0.0305937
CEPHAPIRIN SODIUM	20 µM	647	13	0.0200927
CEPHAPIRIN SODIUM	20 µM	649	39	0.0620198
CHLORINDIONE	5 µM	641.5	9	0.0141496
CHLORINDIONE	5 µM	640	11.5	0.0177612
CHLORINDIONE	5 µM	630	14	0.0222594
CHLORINDIONE	10 µM	636	10.5	0.0166308
CHLORINDIONE	10 µM	628	11.5	0.0175626
CHLORINDIONE	10 µM	639	17.5	0.0275747
CHLORINDIONE	20 µM	645	13	0.0199683
CHLORINDIONE	20 µM	626.5	7	0.0111753
CHLORINDIONE	20 µM	642.5	35.5	0.0550973
DIGOXIN	5 µM	622.5	17.5	0.0284169
DIGOXIN	5 µM	601	16.5	0.0263016
DIGOXIN	5 µM	614	15.5	0.0253276
DIGOXIN	10 µM	603	33.5	0.0543342
DIGOXIN	10 µM	616.5	25	0.0416355
DIGOXIN	10 µM	603	28.5	0.044894
DIGOXIN	20 µM	603	35	0.0578386
DIGOXIN	20 µM	594.5	23.5	0.0389035
DIGOXIN	20 µM	621	10.5	0.0167538
DILAZEP DIHYDROCHLORIDE	5 µM	650	24	0.0368866
DILAZEP DIHYDROCHLORIDE	5 µM	629.5	6.5	0.0102216
DILAZEP DIHYDROCHLORIDE	5 µM	646	13.5	0.0211587
DILAZEP DIHYDROCHLORIDE	10 µM	622	16.5	0.0259484
DILAZEP DIHYDROCHLORIDE	10 µM	635	22.5	0.0362555
DILAZEP DIHYDROCHLORIDE	10 µM	625.5	13	0.020739
DILAZEP DIHYDROCHLORIDE	20 µM	627.5	17.5	0.0268701
DILAZEP DIHYDROCHLORIDE	20 µM	626.5	10	0.0159711
DILAZEP DIHYDROCHLORIDE	20 µM	628.5	27.5	0.0443154
DMSO	0.002	644.5	30	0.0476212
DMSO	0.002	648.5	18.5	0.0285237
DMSO	0.002	635.5	10.5	0.0165227
DMSO	0.002	654.5	24	0.0362373
DMSO	0.002	615.5	30	0.0490096
DMSO	0.002	642.5	27	0.0417076
DMSO	0.002	631	12	0.0188984
DMSO	0.002	635.5	21	0.0331474
DMSO	0.002	617.5	19	0.0296851
DMSO	0.002	644.5	14	0.0216832
DMSO	0.002	634	13.5	0.0213904
DMSO	0.002	629	21.5	0.0337421
DMSO	0.002	643.5	21	0.0331854
DMSO	0.002	642.5	19.5	0.030639
DMSO	0.002	652	11.5	0.0180463
DMSO	0.002	632	23.5	0.0379396
DMSO	0.002	625.5	38	0.0594861
DMSO	0.002	621	16.5	0.0265823
DMSO	0.002	641	13.5	0.0212021
DMSO	0.002	625.5	15.5	0.0251229
DMSO	0.002	638	17	0.0263484
DMSO	0.002	631	23.5	0.0375226
DMSO	0.002	645.5	19	0.030075
DMSO	0.002	627.5	18	0.0288036
DMSO	0.002	628	16	0.0243012
DMSO	0.002	633.5	15	0.0240422
DMSO	0.002	629.5	14	0.0226308
DMSO	0.002	629.5	14	0.0216165
DMSO	0.002	630.5	17	0.0271579
DMSO	0.002	638.5	22	0.0343324
DMSO	0.002	629.5	11	0.018006
DMSO	0.002	629	20.5	0.0316901
DMSO	0.002	650	13.5	0.0207671
DMSO	0.002	642.5	12	0.0188616
DMSO	0.002	642.5	21	0.0326271
DMSO	0.002	645	12.5	0.0197156
ERYTHROMYCIN STEARATE	5 µM	643	19.5	0.0303178
ERYTHROMYCIN STEARATE	5 µM	648.5	13.5	0.0212433
ERYTHROMYCIN STEARATE	5 µM	627	18.5	0.0281567
ERYTHROMYCIN STEARATE	10 µM	650.5	21.5	0.0330675
ERYTHROMYCIN STEARATE	10 µM	615	20.5	0.0335468
ERYTHROMYCIN STEARATE	10 µM	636.5	19.5	0.0304971
ERYTHROMYCIN STEARATE	20 µM	631.5	18.5	0.028916
ERYTHROMYCIN STEARATE	20 µM	606	9	0.0143312
ERYTHROMYCIN STEARATE	20 µM	626	25	0.0392562
METOPROLOL TARTRATE	5 µM	642.5	12	0.0181795
METOPROLOL TARTRATE	5 µM	638	12.5	0.0193272
METOPROLOL TARTRATE	5 µM	625.5	16.5	0.0264161
METOPROLOL TARTRATE	10 µM	635.5	15	0.0242093
METOPROLOL TARTRATE	10 µM	640	18.5	0.0285932
METOPROLOL TARTRATE	10 µM	634	16	0.0252646
METOPROLOL TARTRATE	20 µM	642	14	0.021273
METOPROLOL TARTRATE	20 µM	632.5	16	0.0258156
METOPROLOL TARTRATE	20 µM	644	10.5	0.0162791
OUABAIN	5 µM	598.5	11	0.0183481
OUABAIN	5 µM	610.5	18.5	0.0306991
OUABAIN	5 µM	594.5	12.5	0.0210254
OUABAIN	10 µM	625.5	19	0.0308895
OUABAIN	10 µM	614	13.5	0.0215887
OUABAIN	10 µM	609.5	36	0.0575257
OUABAIN	20 µM	624.5	23.5	0.0374003
OUABAIN	20 µM	608	17	0.0278907
OUABAIN	20 µM	626.5	15.5	0.0244031
POTASSIUM p-AMINOBENZOATE	5 µM	634	11	0.0172734
POTASSIUM p-AMINOBENZOATE	5 µM	633	19	0.0296369
POTASSIUM p-AMINOBENZOATE	5 µM	638.5	15	0.0230668
POTASSIUM p-AMINOBENZOATE	10 µM	635	10.5	0.0166328
POTASSIUM p-AMINOBENZOATE	10 µM	649.5	30.5	0.0476478
POTASSIUM p-AMINOBENZOATE	10 µM	626.5	21.5	0.0340455
POTASSIUM p-AMINOBENZOATE	20 µM	642.5	17.5	0.0269608
POTASSIUM p-AMINOBENZOATE	20 µM	641.5	22	0.0346972
POTASSIUM p-AMINOBENZOATE	20 µM	632	13.5	0.021475
PROSCILLARIDIN	5 µM	617	14	0.0229422
PROSCILLARIDIN	5 µM	609	13.5	0.0215779
PROSCILLARIDIN	5 µM	611.5	18	0.0289106
PROSCILLARIDIN	10 µM	631.5	17.5	0.027305
PROSCILLARIDIN	10 µM	609.5	21.5	0.0353684
PROSCILLARIDIN	10 µM	601	24.5	0.0409452
PROSCILLARIDIN	20 µM	591.5	16	0.0268479
PROSCILLARIDIN	20 µM	609	23	0.0376013
PROSCILLARIDIN	20 µM	614.5	30.5	0.049996
PYRITHIONE ZINC	5 µM	636	13	0.0201908
PYRITHIONE ZINC	5 µM	619.5	10	0.0161261
PYRITHIONE ZINC	5 µM	637.5	27.5	0.0436709
PYRITHIONE ZINC	10 µM	651.5	12.5	0.0198716
PYRITHIONE ZINC	10 µM	638	10.5	0.0167872
PYRITHIONE ZINC	10 µM	630.5	20	0.0307095
PYRITHIONE ZINC	20 µM	625	11.5	0.0183083
PYRITHIONE ZINC	20 µM	618	15	0.0243117
PYRITHIONE ZINC	20 µM	621	16.5	0.0274265
RAMOPLANIN [A2 shown; 2mM]	5 µM	639	21	0.0323706
RAMOPLANIN [A2 shown; 2mM]	5 µM	625.5	18	0.0281742
RAMOPLANIN [A2 shown; 2mM]	5 µM	624.5	29.5	0.0465335
RAMOPLANIN [A2 shown; 2mM]	10 µM	639.5	19	0.0290241
RAMOPLANIN [A2 shown; 2mM]	10 µM	638	33	0.0511524
RAMOPLANIN [A2 shown; 2mM]	10 µM	638.5	42.5	0.0668397
RAMOPLANIN [A2 shown; 2mM]	20 µM	634.5	24.5	0.038272
RAMOPLANIN [A2 shown; 2mM]	20 µM	638	16.5	0.0256407
RAMOPLANIN [A2 shown; 2mM]	20 µM	624	32.5	0.0503585
SENNOSIDE A	5 µM	646	14.5	0.022987
SENNOSIDE A	5 µM	642.5	14	0.0222601
SENNOSIDE A	5 µM	652.5	20.5	0.0326406
SENNOSIDE A	10 µM	644	13.5	0.0212685
SENNOSIDE A	10 µM	642	17.5	0.0279603
SENNOSIDE A	10 µM	635	19	0.0289077
SENNOSIDE A	20 µM	627	19	0.0298086
SENNOSIDE A	20 µM	622	21	0.0341463
SENNOSIDE A	20 µM	637	17.5	0.0280466
THIOSTREPTON	5 µM	611.5	10.5	0.0177227
THIOSTREPTON	5 µM	634	22.5	0.0358515
THIOSTREPTON	5 µM	643.5	13	0.0205347
THIOSTREPTON	10 µM	633.5	14	0.0214951
THIOSTREPTON	10 µM	634	11.5	0.0178808
THIOSTREPTON	10 µM	652	23.5	0.0347929
THIOSTREPTON	20 µM	643	20.5	0.0319457
THIOSTREPTON	20 µM	651.5	38	0.0588875
THIOSTREPTON	20 µM	618	17	0.027075
