# Supplementary material for: A Human Retinal Pigment Epithelium-Based Screening Platform Reveals Inducers of Photoreceptor Outer Segments Phagocytosis
Source: Stem Cell Reports. 2020 Nov 25;15(6):1347–61. doi: 10.1016/j.stemcr.2020.10.013 (PMC7724476; doi:10.1016/j.stemcr.2020.10.013)
Supplement: Table S6. RNA-Seq Data of Samples Treated with POS and Ramoplanin Compared with Samples Treated with POS and DMSO, Related To Figure 5 [file mmc4.xlsx]

## Sheet: 6_Cond_PDrug_v_PDMSO_F5
Ensembl_ID	Gene_Symbol	baseMean	log2FoldChange	FoldChange	lfcSE	stat	pvalue	padj	padjGlob	s11_POS_DMSO2	s10_POS_DMSO1	s12_POS_DMSO3	s4_POS_Drug1	s5_POS_Drug2	s6_POS_Drug3	PDMSO	PDrug	Chromosome	Start	End	Length	GC_Content	Strand	Biotype	Description
ENSG00000136541	ERMN	1289.7	0.65	1.56917	0.09	7.51	6.00621e-14	1.27126e-10	4.70153e-10	749.1	556.2	788.8	1314.4	1013.4	1166.4	698	1164.8	2	157318625	157327713	4393	37.18	-1	protein_coding	ermin, ERM-like protein [Source:HGNC Symbol;Acc:HGNC:29208]
ENSG00000168389	MFSD2A	210.9	0.64	1.55833	0.1	6.36	1.96684e-10	1.61893e-07	5.08153e-07	165.5	151.5	165.4	285	244.3	284.4	160.8	271.2	1	39955112	39969968	4007	53.7	1	protein_coding	major facilitator superfamily domain containing 2A [Source:HGNC Symbol;Acc:HGNC:25897]
ENSG00000180739	S1PR5	619.5	0.62	1.53688	0.09	7.23	4.98686e-13	7.38853e-10	3.03154e-09	456.3	414.8	409.4	730.2	648.7	696.5	426.8	691.8	19	10512742	10517931	2806	58.3	-1	protein_coding	sphingosine-1-phosphate receptor 5 [Source:HGNC Symbol;Acc:HGNC:14299]
ENSG00000183691	NOG	847.9	0.56	1.47427	0.1	5.88	4.16238e-09	2.93666e-06	7.82104e-06	676.7	519.2	628.3	1086.4	835.1	948	608.1	956.5	17	56593699	56595590	1892	59.46	1	protein_coding	noggin [Source:HGNC Symbol;Acc:HGNC:7866]
ENSG00000156097	GPR61	226.8	0.52	1.43396	0.11	4.65	3.27581e-06	0.00057779	0.00143447	130.4	162.6	143.7	261.2	206.8	223.6	145.6	230.5	1	109539872	109548406	5057	49.33	1	protein_coding	G protein-coupled receptor 61 [Source:HGNC Symbol;Acc:HGNC:13300]
ENSG00000022355	GABRA1	103.5	0.52	1.43396	0.12	4.19	2.76816e-05	0.003038	0.00671532	94.2	63.8	71	130.6	126.1	123.6	76.3	126.8	5	161847191	161899969	5494	34.97	1	protein_coding	gamma-aminobutyric acid (GABA) A receptor, alpha 1 [Source:HGNC Symbol;Acc:HGNC:4075]
ENSG00000125398	SOX9	1701.4	0.5	1.41421	0.06	7.92	2.30672e-15	8.5441e-12	2.64873e-11	1323.3	1188.2	1397.1	1995.9	1722.4	1937.1	1302.8	1885.2	17	72121020	72126420	3935	53.34	1	protein_coding	SRY (sex determining region Y)-box 9 [Source:HGNC Symbol;Acc:HGNC:11204]
ENSG00000256618	MTRNR2L1	8.9	0.5	1.41421	0.11	4.5	6.79672e-06	#N/A	0.00238912	10.3	7.4	6.7	21.4	30.7	26.8	8.1	26.3	17	22523111	22524663	1553	41.08	1	protein_coding	MT-RNR2-like 1 [Source:HGNC Symbol;Acc:HGNC:37155]
ENSG00000111490	TBC1D30	1102.1	0.49	1.40444	0.07	7.26	3.77679e-13	6.21744e-10	2.43943e-09	761.5	662.5	671	1043.7	971.4	991.2	698.3	1002.1	12	64781193	64881032	8648	41.2	1	protein_coding	TBC1 domain family, member 30 [Source:HGNC Symbol;Acc:HGNC:29164]
ENSG00000163053	SLC16A14	2254.5	0.48	1.39474	0.06	7.62	2.54384e-14	7.53792e-11	2.38992e-10	1351.2	1213.1	1471.4	2099.2	1791.7	1840.3	1345.3	1910.4	2	230034974	230068999	4946	42.86	-1	protein_coding	solute carrier family 16, member 14 [Source:HGNC Symbol;Acc:HGNC:26417]
ENSG00000184160	ADRA2C	996.2	0.46	1.37554	0.07	6.69	2.2657e-11	2.44447e-08	7.95693e-08	780.1	846.3	841.4	1259.8	1082.8	1125.2	822.6	1155.9	4	3766348	3768526	2179	69.62	1	protein_coding	adrenoceptor alpha 2C [Source:HGNC Symbol;Acc:HGNC:283]
ENSG00000274286	ADRA2B	101	0.46	1.37554	0.13	3.67	0.000246722	0.0145635	0.0311161	67.3	85.9	66.8	146	104.5	99.9	73.3	116.8	2	96112875	96116245	3371	59.89	-1	protein_coding	adrenoceptor alpha 2B [Source:HGNC Symbol;Acc:HGNC:282]
ENSG00000174032	SLC25A30	1848.1	0.45	1.36604	0.07	6.1	1.02982e-09	7.62888e-07	2.26437e-06	1256.1	1101.3	1327.7	1816.6	1646.3	1725.9	1228.4	1729.6	13	45393316	45418455	6794	42.94	-1	protein_coding	solute carrier family 25, member 30 [Source:HGNC Symbol;Acc:HGNC:27371]
ENSG00000187783	TMEM72	196.4	0.45	1.36604	0.11	3.93	8.39703e-05	0.00698605	0.015171	182.1	193.1	153.7	232.7	256.8	292.6	176.3	260.7	10	44911200	44937002	3157	51.54	1	protein_coding	transmembrane protein 72 [Source:HGNC Symbol;Acc:HGNC:31658]
ENSG00000163235	TGFA	131.4	0.45	1.36604	0.12	3.74	0.000186617	0.0120214	0.0260729	106.6	92.4	114.5	162.7	168.2	147.3	104.5	159.4	2	70447280	70554193	4963	43.95	-1	protein_coding	transforming growth factor, alpha [Source:HGNC Symbol;Acc:HGNC:11765]
ENSG00000170264	FAM161A	976.7	0.44	1.3566	0.07	6.61	3.79296e-11	3.51228e-08	1.18782e-07	656	600.6	671	953.4	849.8	872.7	642.5	892	2	61824854	61854143	5252	41.32	-1	protein_coding	family with sequence similarity 161, member A [Source:HGNC Symbol;Acc:HGNC:25808]
ENSG00000135835	KIAA1614	194.9	0.44	1.3566	0.11	3.82	0.000134056	0.00941317	0.0205243	180	163.5	173.8	292.1	219.3	252.4	172.5	254.6	1	180913154	180951614	10195	54.17	1	protein_coding	KIAA1614 [Source:HGNC Symbol;Acc:HGNC:29327]
ENSG00000170396	ZNF804A	248.3	0.41	1.32869	0.1	4	6.28607e-05	0.0058209	0.012211	162.4	153.4	168.8	251.7	219.3	216.4	161.5	229.1	2	184598366	184939492	4694	34.04	1	protein_coding	zinc finger protein 804A [Source:HGNC Symbol;Acc:HGNC:21711]
ENSG00000264112	RP11-159D12.2	196.5	0.41	1.32869	0.11	3.8	0.000145827	0.0100026	0.0218311	181.1	158	205.5	241	287.4	247.3	181.5	258.6	17	57989039	57994850	5812	40.9	-1	lincRNA
ENSG00000154274	C4orf19	157.6	0.41	1.32869	0.11	3.61	0.000306737	0.0168945	0.0359812	125.2	87.8	121.2	157.9	175	149.4	111.4	160.8	4	37453941	37623495	2770	41	1	protein_coding	chromosome 4 open reading frame 19 [Source:HGNC Symbol;Acc:HGNC:25618]
ENSG00000198464	ZNF480	648.8	0.4	1.31951	0.07	5.51	3.62422e-08	1.69837e-05	4.51254e-05	516.3	469.4	513.9	737.3	622.6	672.8	499.8	677.6	19	52297177	52325922	4836	42.41	1	protein_coding	zinc finger protein 480 [Source:HGNC Symbol;Acc:HGNC:23305]
ENSG00000138696	BMPR1B	329.4	0.4	1.31951	0.1	4.02	5.70617e-05	0.00552319	0.0115401	239	238.4	305.8	389.5	311.3	386.4	261.1	362.4	4	94757968	95158448	6312	36.7	1	protein_coding	bone morphogenetic protein receptor, type IB [Source:HGNC Symbol;Acc:HGNC:1077]
ENSG00000139318	DUSP6	240.7	0.4	1.31951	0.11	3.64	0.000276446	0.0157344	0.0332972	209	150.6	201.4	248.2	269.3	271	187	262.8	12	89347232	89353271	4632	46.57	-1	protein_coding	dual specificity phosphatase 6 [Source:HGNC Symbol;Acc:HGNC:3072]
ENSG00000075303	SLC25A40	413.8	0.39	1.31039	0.08	4.62	3.89542e-06	0.000650259	0.0016394	353.8	279.9	321.7	432.2	411.3	448.2	318.5	430.6	7	87833568	87876357	5081	35.47	-1	protein_coding	solute carrier family 25, member 40 [Source:HGNC Symbol;Acc:HGNC:29680]
ENSG00000250986	AC141928.1	196.2	0.39	1.31039	0.11	3.71	0.000210615	0.012948	0.0280097	164.5	152.4	145.4	226.8	213.6	203	154.1	214.5	4	3758748	3763390	4525	56.86	-1	lincRNA
ENSG00000146006	LRRTM2	200.2	0.39	1.31039	0.11	3.56	0.000373897	0.0195058	0.0415931	132.4	109	148.7	190	179.5	180.3	130.1	183.3	5	138868923	138875368	6095	38.27	-1	protein_coding	leucine rich repeat transmembrane neuronal 2 [Source:HGNC Symbol;Acc:HGNC:19409]
ENSG00000120875	DUSP4	11110.8	0.38	1.30134	0.04	8.57	1.08056e-17	8.00482e-14	1.86116e-13	9323.1	9336.3	9860.4	12742.6	12086.4	12447.2	9506.6	12425.4	8	29333064	29350668	7257	51.08	-1	protein_coding	dual specificity phosphatase 4 [Source:HGNC Symbol;Acc:HGNC:3070]
ENSG00000007944	MYLIP	453.2	0.38	1.30134	0.09	4.27	1.94674e-05	0.00223588	0.00522556	358	292.9	421.1	501.1	448.8	501.8	357.3	483.9	6	16129125	16148248	3033	40.19	1	protein_coding	myosin regulatory light chain interacting protein [Source:HGNC Symbol;Acc:HGNC:21155]
ENSG00000180447	GAS1	705.4	0.38	1.30134	0.09	4.27	1.99437e-05	0.00227296	0.005312	457.3	401	448.7	543.8	632.8	579.1	435.7	585.2	9	86944363	86947189	2827	57.73	-1	protein_coding	growth arrest-specific 1 [Source:HGNC Symbol;Acc:HGNC:4165]
ENSG00000198695	MT-ND6	1597.5	0.37	1.29235	0.07	5.5	3.78282e-08	1.69837e-05	4.59919e-05	1466.1	1251.9	1467.2	1935.4	1717.9	1836.2	1395.1	1829.8	MT	14149	14673	525	42.67	-1	protein_coding	mitochondrially encoded NADH dehydrogenase 6 [Source:HGNC Symbol;Acc:HGNC:7462]
ENSG00000188732	FAM221A	669.5	0.37	1.29235	0.08	4.84	1.30891e-06	0.00029383	0.00071904	464.6	401.9	441.2	573.5	565.8	593.5	435.9	577.6	7	23680130	23703249	7458	40.02	1	protein_coding	family with sequence similarity 221, member A [Source:HGNC Symbol;Acc:HGNC:27977]
ENSG00000152503	TRIM36	2562.6	0.37	1.29235	0.08	4.71	2.4436e-06	0.000452555	0.00112355	1912	1561.4	2040.4	2341.5	2557.5	2409.1	1838	2436	5	115124762	115180546	6113	40.18	-1	protein_coding	tripartite motif containing 36 [Source:HGNC Symbol;Acc:HGNC:16280]
ENSG00000166923	GREM1	782.7	0.37	1.29235	0.08	4.59	4.51467e-06	0.000727058	0.00181542	659.1	506.3	554.8	738.5	762.4	770.7	573.4	757.2	15	32717974	32745107	14606	41.48	1	protein_coding	gremlin 1, DAN family BMP antagonist [Source:HGNC Symbol;Acc:HGNC:2001]
ENSG00000132436	FIGNL1	324.3	0.37	1.29235	0.09	4.22	2.43301e-05	0.00269011	0.00608806	282.5	224.5	257.4	343.1	355.6	326.6	254.8	341.8	7	50444128	50542535	5034	43.84	-1	protein_coding	fidgetin-like 1 [Source:HGNC Symbol;Acc:HGNC:13286]
ENSG00000133460	SLC2A11	458.3	0.37	1.29235	0.09	4	6.36753e-05	0.00585971	0.012277	393.2	378.8	372.7	509.4	529.4	495.6	381.5	511.5	22	23856703	23886309	8890	50.84	1	protein_coding	solute carrier family 2 (facilitated glucose transporter), member 11 [Source:HGNC Symbol;Acc:HGNC:14239]
ENSG00000105967	TFEC	814.2	0.36	1.28343	0.09	3.87	0.000110808	0.00820869	0.0178982	769.8	526.6	711.1	841.8	885.1	937.7	669.2	888.2	7	115935148	116159896	8644	35	-1	protein_coding	transcription factor EC [Source:HGNC Symbol;Acc:HGNC:11754]
ENSG00000171522	PTGER4	431	0.36	1.28343	0.1	3.68	0.000229379	0.0136485	0.0296096	221.4	189.4	167.1	231.5	306.8	242.1	192.6	260.1	5	40679498	40693735	3961	42.72	1	protein_coding	prostaglandin E receptor 4 (subtype EP4) [Source:HGNC Symbol;Acc:HGNC:9596]
ENSG00000232044	LINC01105	2933.9	0.35	1.27456	0.05	6.68	2.30984e-11	2.44447e-08	7.95693e-08	2123.1	2049.3	2308.6	2793.8	2813.1	2765.6	2160.3	2790.8	2	5932687	6001275	8200	43.52	1	processed_transcript	long intergenic non-protein coding RNA 1105 [Source:HGNC Symbol;Acc:HGNC:26403]
ENSG00000178295	GEN1	2609	0.35	1.27456	0.06	5.72	1.05668e-08	6.26233e-06	1.68003e-05	2157.2	1846	2257.7	2649	2726.8	2720.3	2087	2698.7	2	17753858	17788941	11827	35.87	1	protein_coding	GEN1 Holliday junction 5' flap endonuclease [Source:HGNC Symbol;Acc:HGNC:26881]
ENSG00000183111	ARHGEF37	1037.1	0.35	1.27456	0.07	5.34	9.42568e-08	3.49127e-05	9.27703e-05	753.2	706.8	794.6	946.3	960	1006.7	751.5	971	5	149551947	149634968	5324	44.76	1	protein_coding	Rho guanine nucleotide exchange factor (GEF) 37 [Source:HGNC Symbol;Acc:HGNC:34430]
ENSG00000139737	SLAIN1	698.9	0.35	1.27456	0.07	5.2	1.95981e-07	6.59923e-05	0.000166012	651.8	591.3	633.4	852.5	760.1	810.9	625.5	807.8	13	77697854	77764242	4133	36.78	1	protein_coding	SLAIN motif family, member 1 [Source:HGNC Symbol;Acc:HGNC:26387]
ENSG00000079435	LIPE	2605.8	0.34	1.26576	0.08	4.49	7.04926e-06	0.00105497	0.00242026	1866.5	2303.3	1911.8	2907.8	2283.7	2696.6	2027.2	2629.3	19	42401507	42427426	5206	54.96	-1	protein_coding	lipase, hormone-sensitive [Source:HGNC Symbol;Acc:HGNC:6621]
ENSG00000116574	RHOU	576.3	0.34	1.26576	0.1	3.53	0.000412517	0.0207886	0.0442749	580.4	423.2	580.7	720.7	653.3	712	528.1	695.3	1	228735077	228746669	4372	46.54	1	protein_coding	ras homolog family member U [Source:HGNC Symbol;Acc:HGNC:17794]
ENSG00000173275	ZNF449	281.9	0.33	1.25701	0.09	3.62	0.000295128	0.0163158	0.0348171	228.7	208.8	236.5	305.1	269.3	302.9	224.6	292.5	X	135344796	135363152	5330	37.9	1	protein_coding	zinc finger protein 449 [Source:HGNC Symbol;Acc:HGNC:21039]
ENSG00000176593	CTD-2368P22.1	273.1	0.33	1.25701	0.09	3.58	0.000347302	0.018511	0.0393349	210	226.4	225.6	267.2	312.4	280.3	220.7	286.6	19	58002061	58011232	8787	50.45	1	processed_transcript
ENSG00000154814	OXNAD1	279.6	0.33	1.25701	0.09	3.5	0.000458145	0.0219672	0.0475366	224.5	207	228.9	317	273.8	271	220.1	287.3	3	16265160	16350299	6095	42.08	1	protein_coding	oxidoreductase NAD-binding domain containing 1 [Source:HGNC Symbol;Acc:HGNC:25128]
ENSG00000023171	GRAMD1B	790.6	0.32	1.24833	0.07	4.62	3.89364e-06	0.000650259	0.0016394	586.6	535.9	634.2	740.9	738.5	753.2	585.6	744.2	11	123454398	123627774	12517	46.86	1	protein_coding	GRAM domain containing 1B [Source:HGNC Symbol;Acc:HGNC:29214]
ENSG00000167074	TEF	813.9	0.32	1.24833	0.07	4.43	9.59155e-06	0.001314	0.00302734	491.5	535	542.3	691	636.2	674.9	522.9	667.4	22	41367333	41399326	4715	51.78	1	protein_coding	thyrotrophic embryonic factor [Source:HGNC Symbol;Acc:HGNC:11722]
ENSG00000256045	MTRNR2L10	3.8	0.32	1.24833	0.08	4.1	4.14961e-05	#N/A	0.0091242	1	1.8	2.5	8.3	20.5	7.2	1.8	12	X	55181391	55182920	1530	38.43	-1	protein_coding	MT-RNR2-like 10 [Source:HGNC Symbol;Acc:HGNC:37167]
ENSG00000143353	LYPLAL1	454.3	0.32	1.24833	0.08	3.89	0.00010169	0.00785952	0.0170946	368.3	363.1	350.9	461.9	494.2	431.7	360.8	462.6	1	219173844	219212865	2966	33.96	1	protein_coding	lysophospholipase-like 1 [Source:HGNC Symbol;Acc:HGNC:20440]
ENSG00000163251	FZD5	713.8	0.31	1.23971	0.08	3.85	0.000117081	0.00854521	0.0186149	560.8	479.5	595.8	739.7	671.5	667.7	545.3	693	2	207762586	207769563	6708	50.14	-1	protein_coding	frizzled class receptor 5 [Source:HGNC Symbol;Acc:HGNC:4043]
ENSG00000165443	PHYHIPL	751.9	0.3	1.23114	0.07	4.07	4.62061e-05	0.00462561	0.00974515	551.5	505.4	586.6	672	687.4	706.9	547.8	688.8	10	59176590	59247774	4093	35.18	1	protein_coding	phytanoyl-CoA 2-hydroxylase interacting protein-like [Source:HGNC Symbol;Acc:HGNC:29378]
ENSG00000105392	CRX	611.5	0.3	1.23114	0.08	3.88	0.000104444	0.0079356	0.0172975	408.7	419.5	458.7	558.1	520.4	543	429	540.5	19	47819779	47843330	5991	49.03	1	protein_coding	cone-rod homeobox [Source:HGNC Symbol;Acc:HGNC:2383]
ENSG00000119138	KLF9	854	0.3	1.23114	0.08	3.85	0.000120343	0.00867044	0.0190205	651.8	550.7	664.3	775.3	768	804.7	622.3	782.7	9	70384597	70414624	5175	43.93	-1	protein_coding	Kruppel-like factor 9 [Source:HGNC Symbol;Acc:HGNC:1123]
ENSG00000111859	NEDD9	573.9	0.3	1.23114	0.08	3.63	0.000287585	0.0161941	0.034316	282.5	270.7	249.8	312.3	329.5	366.8	267.7	336.2	6	11183298	11382348	10359	43.09	-1	protein_coding	neural precursor cell expressed, developmentally down-regulated 9 [Source:HGNC Symbol;Acc:HGNC:7733]
ENSG00000114541	FRMD4B	1344.6	0.29	1.22264	0.06	4.89	1.03053e-06	0.0002503	0.000594966	1140.2	1031.1	1063.7	1318	1261.1	1419.9	1078.3	1333	3	69169990	69542583	9993	41.42	-1	protein_coding	FERM domain containing 4B [Source:HGNC Symbol;Acc:HGNC:24886]
ENSG00000150764	DIXDC1	992.9	0.29	1.22264	0.07	4.28	1.90902e-05	0.00220969	0.00513766	874.3	716	853.9	1052	974.8	992.3	814.8	1006.4	11	111927144	112022584	8509	43.3	1	protein_coding	DIX domain containing 1 [Source:HGNC Symbol;Acc:HGNC:23695]
ENSG00000225630	MTND2P28	2346.6	0.29	1.22264	0.07	4.1	4.11655e-05	0.00426509	0.0090708	2342.4	1952.3	2109.8	2824.7	2481.4	2613.1	2134.8	2639.7	1	629640	630683	1044	43.1	1	unprocessed_pseudogene	MT-ND2 pseudogene 28 [Source:HGNC Symbol;Acc:HGNC:42129]
ENSG00000141433	ADCYAP1	600.6	0.29	1.22264	0.07	3.99	6.51567e-05	0.00595902	0.0125159	460.4	461	426.1	534.3	589.7	550.2	449.2	558.1	18	904943	912172	3805	52.82	1	protein_coding	adenylate cyclase activating polypeptide 1 (pituitary) [Source:HGNC Symbol;Acc:HGNC:241]
ENSG00000155324	GRAMD3	822.7	0.29	1.22264	0.07	3.99	6.59545e-05	0.00599498	0.0126456	630.1	595	667.6	768.2	783.9	806.8	630.9	786.3	5	126360132	126496494	5051	38.95	1	protein_coding	GRAM domain containing 3 [Source:HGNC Symbol;Acc:HGNC:24911]
ENSG00000117461	PIK3R3	1222.5	0.29	1.22264	0.07	3.96	7.59059e-05	0.00665457	0.0142109	1138.1	886	1042.8	1236	1236.1	1331.3	1022.3	1267.8	1	46040140	46133036	7410	40.27	-1	protein_coding	phosphoinositide-3-kinase, regulatory subunit 3 (gamma) [Source:HGNC Symbol;Acc:HGNC:8981]
ENSG00000014123	UFL1	982.6	0.29	1.22264	0.08	3.76	0.000172466	0.0113567	0.0248236	837	695.7	903.2	959.4	1056.6	1033.5	812	1016.5	6	96521595	96555276	4539	33.38	1	protein_coding	UFM1-specific ligase 1 [Source:HGNC Symbol;Acc:HGNC:23039]
ENSG00000205758	CRYZL1	453.4	0.29	1.22264	0.08	3.73	0.000191265	0.0122146	0.026488	377.6	356.6	393.5	457.1	479.5	469.9	375.9	468.8	21	33589341	33643926	6177	41.59	-1	protein_coding	crystallin, zeta (quinone reductase)-like 1 [Source:HGNC Symbol;Acc:HGNC:2420]
ENSG00000169247	SH3TC2	492.9	0.29	1.22264	0.08	3.49	0.000486244	0.022977	0.0496545	467.7	437	413.6	548.6	562.4	534.8	439.4	548.6	5	148923639	149063163	15047	42.51	-1	protein_coding	SH3 domain and tetratricopeptide repeats 2 [Source:HGNC Symbol;Acc:HGNC:29427]
ENSG00000102287	GABRE	1154.9	0.28	1.21419	0.07	3.89	0.000101579	0.00785952	0.0170946	1005.7	977.5	879	1175.5	1157.7	1203.5	954.1	1178.9	X	151953124	151974680	9612	46.86	-1	protein_coding	gamma-aminobutyric acid (GABA) A receptor, epsilon [Source:HGNC Symbol;Acc:HGNC:4085]
ENSG00000139438	FAM222A	671.7	0.28	1.21419	0.08	3.63	0.000288248	0.0161941	0.034316	576.3	555.3	649.2	739.7	751	720.2	593.6	737	12	109714228	109770507	3722	52.74	1	protein_coding	family with sequence similarity 222, member A [Source:HGNC Symbol;Acc:HGNC:25915]
ENSG00000196353	CPNE4	3.4	0.28	1.21419	0.08	3.59	0.000328168	#N/A	0.0379068	1	0.9	0	9.5	10.2	5.2	0.7	8.3	3	131533555	132285410	6427	38.99	-1	protein_coding	copine IV [Source:HGNC Symbol;Acc:HGNC:2317]
ENSG00000183508	FAM46C	1140.5	0.28	1.21419	0.08	3.49	0.000487063	0.022977	0.0496891	1252.9	1041.3	1378.7	1616	1536.1	1419.9	1224.3	1524	1	117605934	117628372	5751	44.16	1	protein_coding	family with sequence similarity 46, member C [Source:HGNC Symbol;Acc:HGNC:24712]
ENSG00000198763	MT-ND2	57567.8	0.27	1.20581	0.05	4.89	1.00387e-06	0.000247888	0.00058283	54783	53293.9	50037.4	67374.9	59887.7	64792.5	52704.8	64018.4	MT	4470	5511	1042	42.99	1	protein_coding	mitochondrially encoded NADH dehydrogenase 2 [Source:HGNC Symbol;Acc:HGNC:7456]
ENSG00000150510	FAM124A	2237.5	0.27	1.20581	0.06	4.74	2.15318e-06	0.000425353	0.0010398	1522	1615.9	1500.7	2043.4	1756.5	1855.7	1546.2	1885.2	13	51222334	51284241	6702	44.27	1	protein_coding	family with sequence similarity 124A [Source:HGNC Symbol;Acc:HGNC:26413]
ENSG00000082898	XPO1	3860.9	0.27	1.20581	0.06	4.6	4.20626e-06	0.000684835	0.00171815	3231.2	2653.5	2922.8	3557.3	3518.7	3664.1	2935.8	3580	2	61477849	61538626	11708	40.9	-1	protein_coding	exportin 1 [Source:HGNC Symbol;Acc:HGNC:12825]
ENSG00000116852	KIF21B	3933.5	0.27	1.20581	0.06	4.44	9.03653e-06	0.0012751	0.0029275	3084.3	3107.2	3577	4232.9	3775.4	3905.2	3256.1	3971.2	1	200969390	201023700	12150	55	-1	protein_coding	kinesin family member 21B [Source:HGNC Symbol;Acc:HGNC:29442]
ENSG00000166965	RCCD1	838.4	0.27	1.20581	0.07	4.1	4.19738e-05	0.00431864	0.00919013	669.4	580.2	592.4	767	741.9	740.9	614	749.9	15	90954870	90963125	4969	54.47	1	protein_coding	RCC1 domain containing 1 [Source:HGNC Symbol;Acc:HGNC:30457]
ENSG00000114019	AMOTL2	4896.9	0.27	1.20581	0.07	3.97	7.20034e-05	0.00644084	0.0136977	2718	2847.5	2921.1	3260.5	3735.7	3346.7	2828.9	3447.6	3	134355874	134375479	5984	55.04	-1	protein_coding	angiomotin like 2 [Source:HGNC Symbol;Acc:HGNC:17812]
ENSG00000145632	PLK2	7819.4	0.26	1.19748	0.06	4.44	8.89229e-06	0.00126681	0.00289894	5828.1	5292.2	5585.7	6333.3	7288.4	6488.4	5568.7	6703.4	5	58453982	58460260	4768	42.35	-1	protein_coding	polo-like kinase 2 [Source:HGNC Symbol;Acc:HGNC:19699]
ENSG00000248527	MTATP6P1	8975.6	0.26	1.19748	0.06	4.43	9.28675e-06	0.00129804	0.00296213	8169.5	8477	7505.8	10237.3	9107.4	9843.4	8050.8	9729.4	1	633696	634376	681	43.91	1	unprocessed_pseudogene	mitochondrially encoded ATP synthase 6 pseudogene 1 [Source:HGNC Symbol;Acc:HGNC:44575]
ENSG00000125772	GPCPD1	1664.8	0.26	1.19748	0.06	4.42	1.00121e-05	0.00134854	0.00310719	1405	1274.1	1371.2	1510.3	1688.3	1704.3	1350.1	1634.3	20	5544404	5611026	7527	39.24	-1	protein_coding	glycerophosphocholine phosphodiesterase GDE1 homolog (S. cerevisiae) [Source:HGNC Symbol;Acc:HGNC:26957]
ENSG00000114315	HES1	975.2	0.26	1.19748	0.07	3.87	0.000109964	0.00820241	0.017868	761.5	773.3	836.4	968.9	994.1	914	790.4	959	3	194136145	194138732	2062	53.32	1	protein_coding	hes family bHLH transcription factor 1 [Source:HGNC Symbol;Acc:HGNC:5192]
ENSG00000245532	NEAT1	7323.5	0.26	1.19748	0.07	3.59	0.000334469	0.0182152	0.0384486	6644.4	6100.7	5884.8	7151.4	7721.3	7662	6210	7511.6	11	65422774	65445540	22767	44.06	1	lincRNA	nuclear paraspeckle assembly transcript 1 (non-protein coding) [Source:HGNC Symbol;Acc:HGNC:30815]
ENSG00000121005	CRISPLD1	10443.9	0.25	1.18921	0.05	5.05	4.42884e-07	0.000131403	0.000322733	9599.4	8308.9	9198.7	10873.7	10921.8	10718.2	9035.6	10837.9	8	74984515	75034558	4543	35.22	1	protein_coding	cysteine-rich secretory protein LCCL domain containing 1 [Source:HGNC Symbol;Acc:HGNC:18206]
ENSG00000253309	SERPINE3	10054.6	0.25	1.18921	0.06	4.5	6.69636e-06	0.00103347	0.00236187	8747.9	8492.7	9039.9	10798.9	10565.1	10191.7	8760.2	10518.6	13	51335773	51364735	2608	40.64	1	protein_coding	serpin peptidase inhibitor, clade E (nexin, plasminogen activator inhibitor type 1), member 3 [Source:HGNC Symbol;Acc:HGNC:24774]
ENSG00000117525	F3	2459.5	0.25	1.18921	0.06	4.26	2.02001e-05	0.00228462	0.00535272	1885.1	1726.8	1710.4	2219.2	2151.9	2003.1	1774.1	2124.7	1	94529225	94541800	2875	43.52	-1	protein_coding	coagulation factor III (thromboplastin, tissue factor) [Source:HGNC Symbol;Acc:HGNC:3541]
ENSG00000196693	ZNF33B	1246.8	0.25	1.18921	0.06	4.09	4.23901e-05	0.00433139	0.0092245	1029.5	961.8	987.6	1246.7	1130.5	1201.4	993	1192.9	10	42574185	42638568	8307	40.2	-1	protein_coding	zinc finger protein 33B [Source:HGNC Symbol;Acc:HGNC:13097]
ENSG00000101751	POLI	1189.3	0.25	1.18921	0.07	3.57	0.000354159	0.0188072	0.0400002	1113.3	926.7	1036.1	1268.1	1180.5	1250.9	1025.4	1233.2	18	54269404	54321266	9471	36.47	1	protein_coding	polymerase (DNA directed) iota [Source:HGNC Symbol;Acc:HGNC:9182]
ENSG00000166387	PPFIBP2	2924.2	0.24	1.18099	0.05	4.91	9.22232e-07	0.000236535	0.000553136	2120	2129.6	2070.5	2633.5	2507.5	2394.6	2106.7	2511.9	11	7513298	7657127	9617	45.46	1	protein_coding	PTPRF interacting protein, binding protein 2 (liprin beta 2) [Source:HGNC Symbol;Acc:HGNC:9250]
ENSG00000169499	PLEKHA2	1870.2	0.24	1.18099	0.05	4.35	1.33619e-05	0.00173497	0.00392294	1640.9	1449.6	1563.3	1883.1	1786	1854.7	1551.3	1841.3	8	38901235	38973909	6325	46.54	1	protein_coding	pleckstrin homology domain containing, family A (phosphoinositide binding specific) member 2 [Source:HGNC Symbol;Acc:HGNC:14336]
ENSG00000141068	KSR1	1351.3	0.24	1.18099	0.06	4.03	5.66639e-05	0.00552319	0.0115047	1197.1	1198.3	1211.6	1421.3	1441.8	1423	1202.3	1428.7	17	27456714	27626438	11750	49.27	1	protein_coding	kinase suppressor of ras 1 [Source:HGNC Symbol;Acc:HGNC:6465]
ENSG00000170852	KBTBD2	1399.4	0.24	1.18099	0.06	3.89	0.00010039	0.00785952	0.0170315	1291.2	1058.8	1267.5	1384.4	1454.3	1480.7	1205.9	1439.8	7	32868172	32894131	4987	41.11	-1	protein_coding	kelch repeat and BTB (POZ) domain containing 2 [Source:HGNC Symbol;Acc:HGNC:21751]
ENSG00000115271	GCA	1687	0.24	1.18099	0.07	3.74	0.000186206	0.0120214	0.0260729	1644	1301.8	1526.6	1823.8	1738.3	1784.6	1490.8	1782.2	2	162318840	162371595	3664	36.25	1	protein_coding	grancalcin, EF-hand calcium binding protein [Source:HGNC Symbol;Acc:HGNC:15990]
ENSG00000013503	POLR3B	1034.8	0.24	1.18099	0.06	3.73	0.000188974	0.0121205	0.0262138	886.7	805.7	863.1	999.7	982.8	1055.1	851.8	1012.5	12	106357658	106510198	4858	39.75	1	protein_coding	polymerase (RNA) III (DNA directed) polypeptide B [Source:HGNC Symbol;Acc:HGNC:30348]
ENSG00000211455	STK38L	1782.7	0.24	1.18099	0.07	3.51	0.000440772	0.0215527	0.0462448	1616.1	1277.8	1440.5	1638.5	1753.1	1786.7	1444.8	1726.1	12	27243968	27325959	6921	37.77	1	protein_coding	serine/threonine kinase 38 like [Source:HGNC Symbol;Acc:HGNC:17848]
ENSG00000135912	TTLL4	8680.7	0.23	1.17283	0.04	5.44	5.37604e-08	2.09609e-05	5.91044e-05	7267.3	7465.3	7500.8	8895.6	8483.6	8832.6	7411.1	8737.3	2	218710845	218755416	7685	44.96	1	protein_coding	tubulin tyrosine ligase-like family member 4 [Source:HGNC Symbol;Acc:HGNC:28976]
ENSG00000163029	SMC6	6350.5	0.23	1.17283	0.06	4.01	6.05247e-05	0.00571168	0.0118914	5417.4	4691.7	5701	6231.2	6129.5	6258.6	5270	6206.5	2	17663812	17800242	9824	36.86	-1	protein_coding	structural maintenance of chromosomes 6 [Source:HGNC Symbol;Acc:HGNC:20466]
ENSG00000198888	MT-ND1	34967.9	0.22	1.16473	0.06	3.95	7.71869e-05	0.00668773	0.0143468	33642.3	34977.1	30663.3	40743.9	36559.1	39313.8	33094.2	38872.3	MT	3307	4262	956	47.7	1	protein_coding	mitochondrially encoded NADH dehydrogenase 1 [Source:HGNC Symbol;Acc:HGNC:7455]
ENSG00000122299	ZC3H7A	3696.5	0.22	1.16473	0.06	3.88	0.000102551	0.00786791	0.0171767	2791.5	2502	2957.9	3158.3	3246	3268.4	2750.4	3224.3	16	11750586	11797267	7076	42.77	-1	protein_coding	zinc finger CCCH-type containing 7A [Source:HGNC Symbol;Acc:HGNC:30959]
ENSG00000132669	RIN2	2570.9	0.22	1.16473	0.06	3.63	0.000288556	0.0161941	0.034316	2022.7	1807.2	1905.1	2252.4	2288.2	2181.4	1911.7	2240.7	20	19886521	20002457	5053	45.4	1	protein_coding	Ras and Rab interactor 2 [Source:HGNC Symbol;Acc:HGNC:18750]
ENSG00000151117	TMEM86A	1081.1	0.22	1.16473	0.06	3.62	0.000292575	0.0162352	0.0346345	751.1	854.6	830.5	957	922.6	986.1	812.1	955.2	11	18693122	18704785	4243	51.95	1	protein_coding	transmembrane protein 86A [Source:HGNC Symbol;Acc:HGNC:26890]
ENSG00000116679	IVNS1ABP	6950.6	0.21	1.15669	0.05	4.63	3.72817e-06	0.000642286	0.00158553	5468.1	5081.6	5067.7	5984.2	6096.6	6109.2	5205.8	6063.4	1	185296388	185317329	7929	37.35	-1	protein_coding	influenza virus NS1A binding protein [Source:HGNC Symbol;Acc:HGNC:16951]
ENSG00000255248	RP11-166D19.1	2130.6	0.21	1.15669	0.05	3.79	0.000149566	0.0101168	0.0221528	1813.7	1657.5	1860.8	2094.5	2078	2019.6	1777.3	2064	11	122028355	122116323	7117	38.02	-1	sense_overlapping
ENSG00000164323	CFAP97	2226	0.21	1.15669	0.06	3.72	0.000202088	0.012687	0.0274437	1862.3	1671.4	1946.9	2172.8	2163.2	2063.9	1826.9	2133.3	4	185159665	185209504	6886	41.18	-1	protein_coding	cilia and flagella associated protein 97 [Source:HGNC Symbol;Acc:HGNC:29276]
ENSG00000109046	WSB1	5629.2	0.21	1.15669	0.06	3.68	0.000232524	0.0137803	0.02977	5539.5	4914.4	5261.5	5705.2	6359	6262.8	5238.4	6109	17	27294076	27315926	8602	39.73	1	protein_coding	WD repeat and SOCS box containing 1 [Source:HGNC Symbol;Acc:HGNC:19221]
ENSG00000198886	MT-ND4	95266.6	0.21	1.15669	0.06	3.54	0.000395782	0.0202943	0.0431634	91391.6	92220.7	79964.6	107168	96668.3	103824	87859	102553	MT	10760	12137	1378	44.27	1	protein_coding	mitochondrially encoded NADH dehydrogenase 4 [Source:HGNC Symbol;Acc:HGNC:7459]
ENSG00000198786	MT-ND5	74517	0.2	1.1487	0.05	3.84	0.000123385	0.00883128	0.0194377	70791	73345.8	64332.1	83360.2	77100.4	80348.4	69489.6	80269.7	MT	12337	14148	1812	44.92	1	protein_coding	mitochondrially encoded NADH dehydrogenase 5 [Source:HGNC Symbol;Acc:HGNC:7461]
ENSG00000185070	FLRT2	11022.8	0.2	1.1487	0.05	3.66	0.000253919	0.0148291	0.0316425	9895.3	8730.2	10304.1	11102.9	11482	10837.7	9643.2	11140.9	14	85530144	85654426	34899	39.33	1	protein_coding	fibronectin leucine rich transmembrane protein 2 [Source:HGNC Symbol;Acc:HGNC:3761]
ENSG00000088808	PPP1R13B	2014.9	0.2	1.1487	0.06	3.65	0.000262309	0.0151811	0.0321948	1833.4	1821.1	1758	2165.7	1959.9	2140.1	1804.2	2088.6	14	103733752	103847590	9031	44.51	-1	protein_coding	protein phosphatase 1, regulatory subunit 13B [Source:HGNC Symbol;Acc:HGNC:14950]
ENSG00000111110	PPM1H	1544.4	0.18	1.13288	0.05	3.52	0.000431002	0.0212817	0.0455434	1306.7	1354.5	1356.9	1557.8	1529.3	1502.3	1339.4	1529.8	12	62643982	62935037	7063	42.68	-1	protein_coding	protein phosphatase, Mg2+/Mn2+ dependent, 1H [Source:HGNC Symbol;Acc:HGNC:18583]
ENSG00000080644	CHRNA3	7252.4	0.14	1.10191	0.04	3.55	0.000383523	0.0198681	0.0424356	6709.6	6308.6	6822.3	7296.3	7170.3	7388	6613.5	7284.8	15	78593052	78621295	4765	47.02	-1	protein_coding	cholinergic receptor, nicotinic, alpha 3 (neuronal) [Source:HGNC Symbol;Acc:HGNC:1957]
ENSG00000135404	CD63	22110.1	-0.15	0.90125	0.04	-3.93	8.6124e-05	0.0070498	0.0153455	22865.5	25154.8	23157.5	21540.9	21297.2	21110.8	23725.9	21316.3	12	55725323	55729707	2633	59.18	-1	protein_coding	CD63 molecule [Source:HGNC Symbol;Acc:HGNC:1692]
ENSG00000176871	WSB2	4369.2	-0.15	0.90125	0.04	-3.65	0.000266353	0.0153552	0.0324983	4698.3	4870	4781.9	4374.2	4243.5	4312.2	4783.4	4310	12	118032694	118062430	4616	46.42	-1	protein_coding	WD repeat and SOCS box containing 2 [Source:HGNC Symbol;Acc:HGNC:19222]
ENSG00000115310	RTN4	8319.1	-0.15	0.90125	0.04	-3.49	0.00048851	0.022977	0.0497876	9077.9	9143.2	9781.9	8334	8474.6	8453.4	9334.3	8420.6	2	54972187	55112621	6644	38.6	-1	protein_coding	reticulon 4 [Source:HGNC Symbol;Acc:HGNC:14085]
ENSG00000177119	ANO6	3161.3	-0.16	0.895025	0.05	-3.53	0.000422579	0.0211797	0.0449753	3288.1	3437	3644.7	3127.5	3106.2	3033.5	3456.6	3089.1	12	45215987	45440404	8235	39.44	1	protein_coding	anoctamin 6 [Source:HGNC Symbol;Acc:HGNC:25240]
ENSG00000167468	GPX4	5069.6	-0.17	0.888843	0.04	-3.71	0.000209913	0.012948	0.0279913	5257	5831.8	5413.6	4914.4	4758.2	4988.2	5500.8	4886.9	19	1103926	1106791	2019	69.47	1	protein_coding	glutathione peroxidase 4 [Source:HGNC Symbol;Acc:HGNC:4556]
ENSG00000071575	TRIB2	2417.3	-0.17	0.888843	0.05	-3.65	0.000257432	0.0149573	0.0318611	2522.4	2679.4	2527.6	2324.8	2240.5	2281.3	2576.5	2282.2	2	12716889	12742734	4588	47.68	1	protein_coding	tribbles pseudokinase 2 [Source:HGNC Symbol;Acc:HGNC:30809]
ENSG00000058668	ATP2B4	3996.8	-0.17	0.888843	0.05	-3.62	0.000289733	0.0161988	0.0344163	4307.2	4724	4550.4	3937.2	4099.2	3979.4	4527.2	4005.3	1	203626561	203744081	9721	46.5	1	protein_coding	ATPase, Ca++ transporting, plasma membrane 4 [Source:HGNC Symbol;Acc:HGNC:817]
ENSG00000179051	RCC2	4048.5	-0.17	0.888843	0.05	-3.52	0.000432356	0.0212817	0.0455933	4231.7	4835.8	4357.4	4073.8	3880	3914.5	4475	3956.1	1	17406760	17439724	4126	51.68	-1	protein_coding	regulator of chromosome condensation 2 [Source:HGNC Symbol;Acc:HGNC:30297]
ENSG00000035403	VCL	21693.9	-0.18	0.882703	0.05	-3.89	0.000100862	0.00785952	0.0170319	22604.8	25647.3	24026.5	21563.4	21384.7	20695.5	24092.8	21214.5	10	73995193	74121363	9992	41.45	1	protein_coding	vinculin [Source:HGNC Symbol;Acc:HGNC:12665]
ENSG00000125743	SNRPD2	1722.9	-0.18	0.882703	0.05	-3.58	0.000341557	0.018469	0.0389172	1827.2	1888.5	1793.1	1658.7	1578.1	1608.5	1836.3	1615.1	19	45687454	45692569	1608	52.25	-1	protein_coding	small nuclear ribonucleoprotein D2 polypeptide 16.5kDa [Source:HGNC Symbol;Acc:HGNC:11159]
ENSG00000167491	GATAD2A	2369.1	-0.18	0.882703	0.05	-3.53	0.000411321	0.0207886	0.0442326	2408.6	2766.2	2479.1	2244.1	2231.4	2240.1	2551.3	2238.5	19	19385826	19508931	7296	50.87	1	protein_coding	GATA zinc finger domain containing 2A [Source:HGNC Symbol;Acc:HGNC:29989]
ENSG00000176915	ANKLE2	3106.4	-0.19	0.876606	0.05	-3.95	7.65788e-05	0.00667407	0.0143066	3359.5	3736.4	3475.1	3009.9	3118.7	3101.5	3523.6	3076.7	12	132725503	132761888	17517	51.03	-1	protein_coding	ankyrin repeat and LEM domain containing 2 [Source:HGNC Symbol;Acc:HGNC:29101]
ENSG00000148158	SNX30	2270.9	-0.19	0.876606	0.05	-3.95	7.81423e-05	0.00669399	0.0144761	2390	2400.4	2625.3	2155	2139.4	2192.7	2471.9	2162.4	9	112750838	112881671	11578	44.26	1	protein_coding	sorting nexin family member 30 [Source:HGNC Symbol;Acc:HGNC:23685]
ENSG00000155368	DBI	3937.2	-0.19	0.876606	0.05	-3.74	0.000186316	0.0120214	0.0260729	4332	4725	4474.4	4034.6	3776.6	4025.8	4510.5	3945.6	2	119366921	119372560	2509	50.37	1	protein_coding	diazepam binding inhibitor (GABA receptor modulator, acyl-CoA binding protein) [Source:HGNC Symbol;Acc:HGNC:2690]
ENSG00000124201	ZNFX1	1955.5	-0.19	0.876606	0.05	-3.71	0.000207304	0.0129013	0.0278969	2236.9	2514	2422.3	2086.2	2092.8	2088.6	2391.1	2089.2	20	49237946	49278426	9340	45.85	-1	protein_coding	zinc finger, NFX1-type containing 1 [Source:HGNC Symbol;Acc:HGNC:29271]
ENSG00000138814	PPP3CA	2025.8	-0.19	0.876606	0.05	-3.58	0.000347332	0.018511	0.0393349	2307.2	2086.2	2320.3	1963.9	1941.7	1971.2	2237.9	1958.9	4	101023409	101348278	5213	35.79	-1	protein_coding	protein phosphatase 3, catalytic subunit, alpha isozyme [Source:HGNC Symbol;Acc:HGNC:9314]
ENSG00000119185	ITGB1BP1	2820.3	-0.19	0.876606	0.05	-3.54	0.000396958	0.0202943	0.0431664	2826.6	3159.8	2947	2658.5	2517.7	2614.1	2977.8	2596.8	2	9403475	9423547	6678	45.09	-1	protein_coding	integrin beta 1 binding protein 1 [Source:HGNC Symbol;Acc:HGNC:23927]
ENSG00000112655	PTK7	4534.8	-0.2	0.870551	0.05	-4.28	1.8711e-05	0.00218285	0.00506195	4925.9	5409.6	4940.7	4324.3	4418.5	4528.6	5092.1	4423.8	6	43076268	43161719	9024	49.42	1	protein_coding	protein tyrosine kinase 7 (inactive) [Source:HGNC Symbol;Acc:HGNC:9618]
ENSG00000160877	NACC1	1768.1	-0.2	0.870551	0.05	-3.77	0.000160921	0.0107883	0.0235661	1996.9	2188.8	1953.5	1840.4	1727	1747.6	2046.4	1771.6	19	13118103	13141141	4474	55.78	1	protein_coding	nucleus accumbens associated 1, BEN and BTB (POZ) domain containing [Source:HGNC Symbol;Acc:HGNC:20967]
ENSG00000140948	ZCCHC14	2366.2	-0.2	0.870551	0.06	-3.57	0.00035776	0.0189306	0.0402758	2510	2591.6	2897.7	2228.7	2460.9	2243.2	2666.5	2310.9	16	87406246	87492045	7390	48.02	-1	protein_coding	zinc finger, CCHC domain containing 14 [Source:HGNC Symbol;Acc:HGNC:24134]
ENSG00000007237	GAS7	3857.5	-0.2	0.870551	0.06	-3.55	0.00038581	0.019917	0.0425974	4143.7	4796.1	4634.8	3892.1	3952.7	3858.8	4524.9	3901.2	17	9910609	10198551	10100	47.97	-1	protein_coding	growth arrest-specific 7 [Source:HGNC Symbol;Acc:HGNC:4169]
ENSG00000177663	IL17RA	1338.1	-0.2	0.870551	0.06	-3.52	0.000425995	0.0211797	0.0451362	1566.4	1711.1	1717.1	1383.3	1464.5	1490	1664.9	1445.9	22	17084954	17115694	9036	50.68	1	protein_coding	interleukin 17 receptor A [Source:HGNC Symbol;Acc:HGNC:5985]
ENSG00000181541	MAB21L2	4533.8	-0.2	0.870551	0.06	-3.52	0.000432225	0.0212817	0.0455933	5298.4	5081.6	5056	4730.4	3976.5	4625.5	5145.3	4444.1	4	150581922	150584693	2772	52.09	1	protein_coding	mab-21-like 2 (C. elegans) [Source:HGNC Symbol;Acc:HGNC:6758]
ENSG00000124831	LRRFIP1	3292.9	-0.21	0.864537	0.05	-4.14	3.47811e-05	0.00365149	0.0079347	3775.4	4235.3	4125.2	3405.3	3583.4	3485.8	4045.3	3491.5	2	237627576	237813682	11901	45.52	1	protein_coding	leucine rich repeat (in FLII) interacting protein 1 [Source:HGNC Symbol;Acc:HGNC:6702]
ENSG00000161011	SQSTM1	17672.3	-0.21	0.864537	0.05	-3.96	7.54539e-05	0.00665431	0.0141776	19549.5	23518.5	20771.1	17803.1	18760.1	18165.9	21279.7	18243.1	5	179806398	179838078	7654	54.99	1	protein_coding	sequestosome 1 [Source:HGNC Symbol;Acc:HGNC:11280]
ENSG00000167553	TUBA1C	4861.1	-0.21	0.864537	0.05	-3.92	9.01414e-05	0.00733811	0.0158159	5795	6796.4	6044.4	5301.5	5411.5	5287	6211.9	5333.3	12	49188736	49274603	4631	45.2	1	protein_coding	tubulin, alpha 1c [Source:HGNC Symbol;Acc:HGNC:20768]
ENSG00000130203	APOE	14075.3	-0.21	0.864537	0.05	-3.89	0.00010053	0.00785952	0.0170315	14266.6	16603.9	14624.8	13034.7	12914.6	13112.8	15165.1	13020.7	19	44905754	44909393	2191	60.96	1	protein_coding	apolipoprotein E [Source:HGNC Symbol;Acc:HGNC:613]
ENSG00000140564	FURIN	2540.2	-0.21	0.864537	0.06	-3.69	0.000228248	0.013636	0.0295589	2728.3	3063.7	2788.3	2469.7	2430.2	2488.4	2860.1	2462.8	15	90868592	90883458	4728	58.47	1	protein_coding	furin (paired basic amino acid cleaving enzyme) [Source:HGNC Symbol;Acc:HGNC:8568]
ENSG00000106070	GRB10	2476.8	-0.21	0.864537	0.06	-3.52	0.000423809	0.0211797	0.0450598	2833.9	2968.6	2943.7	2435.3	2491.6	2600.7	2915.4	2509.2	7	50590063	50793462	9944	45.52	-1	protein_coding	growth factor receptor-bound protein 10 [Source:HGNC Symbol;Acc:HGNC:4564]
ENSG00000073792	IGF2BP2	3581.8	-0.22	0.858565	0.04	-4.91	9.2596e-07	0.000236535	0.000553136	4132.3	4246.4	4415.9	3740.1	3615.2	3599.2	4264.9	3651.5	3	185643739	185825056	4735	42.54	-1	protein_coding	insulin-like growth factor 2 mRNA binding protein 2 [Source:HGNC Symbol;Acc:HGNC:28867]
ENSG00000146433	TMEM181	2284.3	-0.22	0.858565	0.05	-4.01	6.19332e-05	0.00580485	0.0120991	2725.2	2708.9	2708.9	2403.2	2282.5	2288.5	2714.4	2324.7	6	158536436	158635428	5390	47.38	1	protein_coding	transmembrane protein 181 [Source:HGNC Symbol;Acc:HGNC:20958]
ENSG00000103855	CD276	7465.3	-0.22	0.858565	0.06	-3.9	9.51728e-05	0.00758108	0.0163653	8032.9	9729.9	8358.9	7344.9	7411.1	7452.9	8707.2	7403	15	73683966	73714518	5542	52.51	1	protein_coding	CD276 molecule [Source:HGNC Symbol;Acc:HGNC:19137]
ENSG00000151746	BICD1	2803.2	-0.22	0.858565	0.06	-3.8	0.000144631	0.00996677	0.0216934	3421.5	3349.2	3745.8	2827.1	3307.3	2842.9	3505.5	2992.4	12	32106835	32383633	12868	40.45	1	protein_coding	bicaudal D homolog 1 (Drosophila) [Source:HGNC Symbol;Acc:HGNC:1049]
ENSG00000169020	ATP5I	1059.6	-0.22	0.858565	0.06	-3.7	0.000217784	0.0131702	0.0285981	1078.1	1239	1140.5	989.1	956.6	997.4	1152.5	981	4	672436	674338	940	57.33	-1	protein_coding	ATP synthase, H+ transporting, mitochondrial Fo complex, subunit E [Source:HGNC Symbol;Acc:HGNC:846]
ENSG00000140522	RLBP1	18124.6	-0.22	0.858565	0.06	-3.58	0.000346039	0.018511	0.0392979	19295	22751.7	19298.9	18045.3	16240.2	17898	20448.5	17394.5	15	89209869	89221751	1985	49.07	-1	protein_coding	retinaldehyde binding protein 1 [Source:HGNC Symbol;Acc:HGNC:10024]
ENSG00000072071	ADGRL1	1509.8	-0.22	0.858565	0.06	-3.55	0.000383011	0.0198681	0.0424243	1568.5	1824.8	1649.4	1401.1	1494	1408.6	1680.9	1434.6	19	14147743	14206187	8487	56.42	-1	protein_coding	adhesion G protein-coupled receptor L1 [Source:HGNC Symbol;Acc:HGNC:20973]
ENSG00000130559	CAMSAP1	3620.6	-0.23	0.852635	0.05	-4.88	1.05341e-06	0.000251732	0.000600772	4095.1	4448.7	4499.5	3678.4	3762.9	3629.1	4347.8	3690.1	9	135808487	135907228	8642	46.91	-1	protein_coding	calmodulin regulated spectrin-associated protein 1 [Source:HGNC Symbol;Acc:HGNC:19946]
ENSG00000131323	TRAF3	1858.2	-0.23	0.852635	0.05	-4.18	2.95592e-05	0.00319671	0.00707121	1987.5	2240.5	2183.3	1838	1765.6	1847.5	2137.1	1817	14	102777476	102911500	8263	45.83	1	protein_coding	TNF receptor-associated factor 3 [Source:HGNC Symbol;Acc:HGNC:12033]
ENSG00000138386	NAB1	2894.7	-0.23	0.852635	0.06	-3.93	8.3578e-05	0.00698605	0.0151531	3718.5	3257.8	3544.4	2880.5	2913.1	3118	3506.9	2970.5	2	190646746	190692766	4887	37.7	1	protein_coding	NGFI-A binding protein 1 (EGR1 binding protein 1) [Source:HGNC Symbol;Acc:HGNC:7626]
ENSG00000153815	CMIP	1400.4	-0.23	0.852635	0.06	-3.86	0.000115296	0.00849867	0.0184446	1568.5	1773	1676.1	1392.8	1448.6	1394.1	1672.6	1411.8	16	81445170	81711762	12715	51.33	1	protein_coding	c-Maf inducing protein [Source:HGNC Symbol;Acc:HGNC:24319]
ENSG00000124145	SDC4	2930.5	-0.23	0.852635	0.07	-3.51	0.000442563	0.0215691	0.0463387	3546.7	3813	3552.8	3032.5	3124.4	3058.2	3637.5	3071.7	20	45325288	45348424	2613	49.94	-1	protein_coding	syndecan 4 [Source:HGNC Symbol;Acc:HGNC:10661]
ENSG00000106538	RARRES2	6032.7	-0.23	0.852635	0.07	-3.49	0.000477644	0.0227178	0.0488729	5980.2	7498.6	6295.1	5679.1	5218.3	5816.6	6591.3	5571.3	7	150338317	150341674	1921	62.42	-1	protein_coding	retinoic acid receptor responder (tazarotene induced) 2 [Source:HGNC Symbol;Acc:HGNC:9868]
ENSG00000144730	IL17RD	9581.1	-0.24	0.846745	0.05	-4.71	2.43173e-06	0.000452555	0.00112355	10362.9	10736.9	11529	9171.1	9202.8	9120.1	10876.3	9164.7	3	57089982	57170306	9561	45	-1	protein_coding	interleukin 17 receptor D [Source:HGNC Symbol;Acc:HGNC:17616]
ENSG00000067182	TNFRSF1A	4364	-0.24	0.846745	0.06	-4.3	1.70791e-05	0.00205726	0.00475746	5114.2	5852.1	5483.8	4757.7	4599.1	4501.8	5483.4	4619.6	12	6328757	6342114	4005	54.08	-1	protein_coding	tumor necrosis factor receptor superfamily, member 1A [Source:HGNC Symbol;Acc:HGNC:11916]
ENSG00000095951	HIVEP1	2016.1	-0.24	0.846745	0.06	-4.15	3.29188e-05	0.00348375	0.00762601	2308.3	2536.2	2763.2	2162.2	2066.7	2172.1	2535.9	2133.6	6	12008762	12164999	10979	39.37	1	protein_coding	human immunodeficiency virus type I enhancer binding protein 1 [Source:HGNC Symbol;Acc:HGNC:4920]
ENSG00000089159	PXN	1571.9	-0.24	0.846745	0.06	-3.94	8.09882e-05	0.00686086	0.0148488	1787.9	2037.3	1821.5	1597	1575.8	1564.1	1882.2	1579	12	120210439	120265771	7376	53.01	-1	protein_coding	paxillin [Source:HGNC Symbol;Acc:HGNC:9718]
ENSG00000119772	DNMT3A	2374.8	-0.24	0.846745	0.06	-3.82	0.000135438	0.00946534	0.0206746	2600	2781.9	2801.6	2323.6	2179.1	2340	2727.9	2280.9	2	25227855	25342590	12020	53.43	-1	protein_coding	DNA (cytosine-5-)-methyltransferase 3 alpha [Source:HGNC Symbol;Acc:HGNC:2978]
ENSG00000159128	IFNGR2	759.8	-0.24	0.846745	0.06	-3.79	0.000148993	0.0101168	0.0221425	858.7	925.8	843.1	739.7	688.5	767.6	875.9	732	21	33402896	33479348	2960	44.83	1	protein_coding	interferon gamma receptor 2 (interferon gamma transducer 1) [Source:HGNC Symbol;Acc:HGNC:5440]
ENSG00000242732	RGAG4	1667.7	-0.24	0.846745	0.06	-3.76	0.000169741	0.0112272	0.0245339	2038.2	2066.8	1966.9	1795.3	1525.9	1783.6	2024	1701.6	X	72127110	72131901	4779	54.99	-1	protein_coding	retrotransposon gag domain containing 4 [Source:HGNC Symbol;Acc:HGNC:29430]
ENSG00000146966	DENND2A	1792.9	-0.24	0.846745	0.06	-3.75	0.000180354	0.0118236	0.0256023	1827.2	2258.1	2039.6	1730	1673.6	1736.2	2041.6	1713.2	7	140518420	140673993	5148	47.56	-1	protein_coding	DENN/MADD domain containing 2A [Source:HGNC Symbol;Acc:HGNC:22212]
ENSG00000130517	PGPEP1	1032	-0.24	0.846745	0.06	-3.74	0.000185655	0.0120214	0.0260729	1123.6	1300	1239.1	1090	958.9	1035.6	1220.9	1028.1	19	18340587	18369950	7520	51.32	1	protein_coding	pyroglutamyl-peptidase I [Source:HGNC Symbol;Acc:HGNC:13568]
ENSG00000136205	TNS3	10829.9	-0.24	0.846745	0.07	-3.49	0.000478399	0.0227178	0.0489017	11079.9	13244.5	11521.5	10187.5	9743.6	10178.3	11948.6	10036.5	7	47275154	47582558	11797	48.46	-1	protein_coding	tensin 3 [Source:HGNC Symbol;Acc:HGNC:21616]
ENSG00000099875	MKNK2	2071.6	-0.25	0.840896	0.06	-4.54	5.62669e-06	0.000877526	0.00212703	2464.5	2690.5	2386.4	2119.4	2051.9	2111.3	2513.8	2094.2	19	2037465	2051244	5221	64.23	-1	protein_coding	MAP kinase interacting serine/threonine kinase 2 [Source:HGNC Symbol;Acc:HGNC:7111]
ENSG00000266028	SRGAP2	1534.2	-0.25	0.840896	0.06	-4.4	1.07109e-05	0.00142966	0.00329436	1813.7	1945.8	1869.1	1635	1531.5	1551.8	1876.2	1572.8	1	206203345	206464443	15675	42.75	1	protein_coding	SLIT-ROBO Rho GTPase activating protein 2 [Source:HGNC Symbol;Acc:HGNC:19751]
ENSG00000135046	ANXA1	9506.8	-0.25	0.840896	0.06	-4.33	1.46976e-05	0.00182992	0.00419589	11009.6	13270.3	12157.4	10043.8	10084.5	10337	12145.8	10155.1	9	73151757	73170393	4561	34.74	1	protein_coding	annexin A1 [Source:HGNC Symbol;Acc:HGNC:533]
ENSG00000113645	WWC1	5069.1	-0.25	0.840896	0.06	-4.3	1.69381e-05	0.002057	0.00473094	5167	6423.1	5375.1	4737.5	4661.6	4705.8	5655.1	4701.7	5	168291651	168472303	10076	46.59	1	protein_coding	WW and C2 domain containing 1 [Source:HGNC Symbol;Acc:HGNC:29435]
ENSG00000105699	LSR	3502.3	-0.25	0.840896	0.06	-4.08	4.47276e-05	0.00450806	0.00953058	3725.7	4498.6	4005.7	3454	3324.4	3435.3	4076.7	3404.6	19	35248330	35267964	2916	54.26	1	protein_coding	lipolysis stimulated lipoprotein receptor [Source:HGNC Symbol;Acc:HGNC:29572]
ENSG00000183018	SPNS2	15143.2	-0.25	0.840896	0.06	-4.06	4.87696e-05	0.00478524	0.0101597	16909.1	21218	17313.6	15553.1	15105.1	15342.6	18480.2	15333.6	17	4498838	4539035	4111	57.41	1	protein_coding	spinster homolog 2 (Drosophila) [Source:HGNC Symbol;Acc:HGNC:26992]
ENSG00000154734	ADAMTS1	4506.7	-0.25	0.840896	0.07	-3.83	0.000127903	0.00906706	0.0199067	4854.5	4239	4973.2	3772.2	4100.4	3836.2	4688.9	3902.9	21	26835747	26845409	7063	45.12	-1	protein_coding	ADAM metallopeptidase with thrombospondin type 1 motif, 1 [Source:HGNC Symbol;Acc:HGNC:217]
ENSG00000100242	SUN2	1654.5	-0.25	0.840896	0.07	-3.73	0.000195237	0.0123617	0.0268674	1721.6	2178.6	1922.6	1591	1615.6	1628	1941	1611.6	22	38734725	38794143	6489	54.74	-1	protein_coding	Sad1 and UNC84 domain containing 2 [Source:HGNC Symbol;Acc:HGNC:14210]
ENSG00000072840	EVC	2473.5	-0.25	0.840896	0.07	-3.59	0.000335635	0.0182152	0.0384543	2575.2	3426.8	3059.8	2521.9	2432.5	2557.4	3020.6	2504	4	5711197	5814305	7148	47.4	1	protein_coding	Ellis van Creveld protein [Source:HGNC Symbol;Acc:HGNC:3497]
ENSG00000131370	SH3BP5	8871.5	-0.26	0.835088	0.05	-4.94	7.99827e-07	0.000211611	0.000504008	10725.1	11593.4	10969.2	9072.5	9021	9470.4	11095.9	9188	3	15254853	15341368	4159	46.74	-1	protein_coding	SH3-domain binding protein 5 (BTK-associated) [Source:HGNC Symbol;Acc:HGNC:10827]
ENSG00000177469	PTRF	13895.1	-0.26	0.835088	0.06	-4.33	1.45964e-05	0.00182992	0.00417854	15906.5	19166.8	16727	14302.8	14363.2	14334.9	17266.8	14333.6	17	42402452	42423517	3828	52.71	-1	protein_coding	polymerase I and transcript release factor [Source:HGNC Symbol;Acc:HGNC:9688]
ENSG00000162522	KIAA1522	3486.1	-0.26	0.835088	0.06	-4.23	2.29165e-05	0.0025722	0.00587265	3952.3	4769.3	4036.6	3486.1	3561.8	3510.6	4252.7	3519.5	1	32741885	32774970	5965	54.38	1	protein_coding	KIAA1522 [Source:HGNC Symbol;Acc:HGNC:29301]
ENSG00000135424	ITGA7	10612.4	-0.26	0.835088	0.06	-4.17	3.10469e-05	0.00330929	0.00724269	12131.1	14469.6	11681.1	10683.8	10127.7	10887.2	12760.6	10566.2	12	55684568	55716043	6373	51.53	-1	protein_coding	integrin, alpha 7 [Source:HGNC Symbol;Acc:HGNC:6143]
ENSG00000012779	ALOX5	699.3	-0.26	0.835088	0.07	-3.64	0.000269745	0.0154307	0.0327574	816.3	917.5	775.4	655.4	713.5	697.6	836.4	688.8	10	45374176	45446119	3730	47.73	1	protein_coding	arachidonate 5-lipoxygenase [Source:HGNC Symbol;Acc:HGNC:435]
ENSG00000189129	PLAC9	875.5	-0.26	0.835088	0.07	-3.59	0.00032631	0.0178399	0.0378052	890.8	1013.5	892.4	767	703.3	823.3	932.2	764.5	10	80131682	80145359	1240	50.35	1	protein_coding	placenta-specific 9 [Source:HGNC Symbol;Acc:HGNC:19255]
ENSG00000164877	MICALL2	851.4	-0.26	0.835088	0.07	-3.54	0.000397229	0.0202943	0.0431664	1071.9	1214	1051.1	892.9	921.4	925.3	1112.4	913.2	7	1428465	1459502	8843	63.37	-1	protein_coding	MICAL-like 2 [Source:HGNC Symbol;Acc:HGNC:29672]
ENSG00000169297	NR0B1	3.3	-0.26	0.835088	0.07	-3.53	0.000420099	#N/A	0.0447575	9.3	15.7	6.7	2.4	1.1	4.1	10.6	2.5	X	30304206	30309598	2203	46.49	-1	protein_coding	nuclear receptor subfamily 0, group B, member 1 [Source:HGNC Symbol;Acc:HGNC:7960]
ENSG00000133639	BTG1	1975.4	-0.27	0.82932	0.06	-4.33	1.51494e-05	0.00187045	0.00431296	2625.9	2301.5	2585.2	1963.9	2001.9	2181.4	2504.2	2049	12	92140278	92145897	4854	42.46	-1	protein_coding	B-cell translocation gene 1, anti-proliferative [Source:HGNC Symbol;Acc:HGNC:1130]
ENSG00000106689	LHX2	3199.9	-0.27	0.82932	0.07	-3.91	9.07388e-05	0.00734637	0.0158927	3606.7	4312.9	3707.4	3241.5	2956.3	3297.3	3875.7	3165	9	124001670	124033301	2655	51.83	1	protein_coding	LIM homeobox 2 [Source:HGNC Symbol;Acc:HGNC:6594]
ENSG00000157350	ST3GAL2	963.6	-0.27	0.82932	0.07	-3.91	9.41353e-05	0.00753896	0.0162505	1034.6	1264.9	1138.9	923.8	971.4	922.2	1146.1	939.1	16	70375978	70439237	9744	51.87	-1	protein_coding	ST3 beta-galactoside alpha-2,3-sialyltransferase 2 [Source:HGNC Symbol;Acc:HGNC:10863]
ENSG00000136720	HS6ST1	1315.7	-0.27	0.82932	0.07	-3.88	0.000103022	0.00786791	0.017215	1388.5	1636.3	1353.6	1174.3	1208.9	1190.1	1459.5	1191.1	2	128236716	128318577	4683	53.08	-1	protein_coding	heparan sulfate 6-O-sulfotransferase 1 [Source:HGNC Symbol;Acc:HGNC:5201]
ENSG00000034152	MAP2K3	3913.5	-0.27	0.82932	0.07	-3.85	0.0001169	0.00854521	0.0186146	4364.1	5563	5176.3	4235.3	3912.9	4160.7	5034.4	4103	17	21284672	21315240	3783	56.97	1	protein_coding	mitogen-activated protein kinase kinase 3 [Source:HGNC Symbol;Acc:HGNC:6843]
ENSG00000173898	SPTBN2	8795.2	-0.27	0.82932	0.07	-3.81	0.000141146	0.00977203	0.0212992	8883.4	11672.9	9739.3	8643.9	8040.5	8087.6	10098.5	8257.3	11	66685248	66729226	9137	55.04	-1	protein_coding	spectrin, beta, non-erythrocytic 2 [Source:HGNC Symbol;Acc:HGNC:11276]
ENSG00000147813	NAPRT	667.1	-0.27	0.82932	0.07	-3.79	0.000150222	0.0101168	0.0222097	707.7	793.7	716.9	591.3	581.7	632.7	739.4	601.9	8	143574785	143578649	3079	67.89	-1	protein_coding	nicotinate phosphoribosyltransferase [Source:HGNC Symbol;Acc:HGNC:30450]
ENSG00000024422	EHD2	2784.4	-0.27	0.82932	0.07	-3.73	0.000193944	0.0123325	0.0267596	2951.8	3908.2	3155.1	2804.5	2702.9	2665.6	3338.4	2724.4	19	47713343	47743134	3923	52.96	1	protein_coding	EH-domain containing 2 [Source:HGNC Symbol;Acc:HGNC:3243]
ENSG00000102178	UBL4A	615.1	-0.27	0.82932	0.08	-3.51	0.000452484	0.0218371	0.0471301	634.2	794.6	697.7	584.2	547.6	600.7	708.8	577.5	X	154483717	154486670	2630	61.17	-1	protein_coding	ubiquitin-like 4A [Source:HGNC Symbol;Acc:HGNC:12505]
ENSG00000101236	RNF24	963.9	-0.28	0.823591	0.06	-4.61	3.94606e-06	0.000650259	0.0016394	1209.5	1269.5	1314.3	997.4	991.9	1094.3	1264.4	1027.8	20	3927309	4015582	7668	40.5	-1	protein_coding	ring finger protein 24 [Source:HGNC Symbol;Acc:HGNC:13779]
ENSG00000160789	LMNA	8080.4	-0.28	0.823591	0.06	-4.5	6.90579e-06	0.00104842	0.00240713	8968.2	11436.4	10094.4	8267.5	8255.3	8369.9	10166.3	8297.6	1	156082573	156140089	6985	53.04	1	protein_coding	lamin A/C [Source:HGNC Symbol;Acc:HGNC:6636]
ENSG00000141985	SH3GL1	2018.6	-0.28	0.823591	0.07	-4.18	2.88464e-05	0.00314256	0.00694896	2267.9	2752.4	2261.9	1921.1	1981.4	2009.3	2427.4	1970.6	19	4360370	4400547	3685	57.17	-1	protein_coding	SH3-domain GRB2-like 1 [Source:HGNC Symbol;Acc:HGNC:10830]
ENSG00000130522	JUND	1728.9	-0.28	0.823591	0.07	-4.02	5.77817e-05	0.00552319	0.0116175	1872.7	2131.5	2072.2	1673	1499.7	1747.6	2025.5	1640.1	19	18279760	18281622	1863	69.67	-1	protein_coding	jun D proto-oncogene [Source:HGNC Symbol;Acc:HGNC:6206]
ENSG00000132819	RBM38	569.8	-0.28	0.823591	0.07	-3.91	9.14376e-05	0.00736272	0.0159351	688	754.8	721.1	569.9	626	562.6	721.3	586.2	20	57391407	57409333	2686	59.97	1	protein_coding	RNA binding motif protein 38 [Source:HGNC Symbol;Acc:HGNC:15818]
ENSG00000126705	AHDC1	1438	-0.28	0.823591	0.07	-3.89	0.000101851	0.00785952	0.0170946	1666.8	1892.2	1637.7	1460.4	1297.5	1443.6	1732.2	1400.5	1	27534035	27604431	7157	56.39	-1	protein_coding	AT hook, DNA binding motif, containing 1 [Source:HGNC Symbol;Acc:HGNC:25230]
ENSG00000102034	ELF4	1095.3	-0.28	0.823591	0.08	-3.54	0.000403923	0.0204949	0.0436186	1457.8	1725	1428	1227.7	1215.7	1277.7	1536.9	1240.4	X	130064874	130110716	4316	51.76	-1	protein_coding	E74-like factor 4 (ets domain transcription factor) [Source:HGNC Symbol;Acc:HGNC:3319]
ENSG00000089902	RCOR1	2576.3	-0.29	0.817902	0.05	-5.58	2.4608e-08	1.21531e-05	3.26037e-05	3387.4	3052.7	3384.8	2559.9	2729	2681.1	3275	2656.7	14	102592661	102730576	6202	43.48	1	protein_coding	REST corepressor 1 [Source:HGNC Symbol;Acc:HGNC:17441]
ENSG00000141232	TOB1	1980.8	-0.29	0.817902	0.06	-5.22	1.81741e-07	6.26205e-05	0.000160607	2171.7	2380	2353.8	1912.8	1790.6	1900.1	2301.8	1867.8	17	50862223	50867978	2521	50.17	-1	protein_coding	transducer of ERBB2, 1 [Source:HGNC Symbol;Acc:HGNC:11979]
ENSG00000146112	PPP1R18	1418.5	-0.29	0.817902	0.06	-5.06	4.09458e-07	0.000126386	0.000305808	1609.9	1829.4	1700.4	1395.1	1328.2	1431.2	1713.2	1384.8	6	30676389	30687895	4599	56.1	-1	protein_coding	protein phosphatase 1, regulatory subunit 18 [Source:HGNC Symbol;Acc:HGNC:29413]
ENSG00000103363	TCEB2	1698.2	-0.29	0.817902	0.06	-4.84	1.30237e-06	0.00029383	0.00071904	1872.7	2186.9	1815.7	1594.6	1559.9	1602.3	1958.4	1585.6	16	2771414	2777297	1128	55.52	-1	protein_coding	transcription elongation factor B (SIII), polypeptide 2 (18kDa, elongin B) [Source:HGNC Symbol;Acc:HGNC:11619]
ENSG00000130340	SNX9	2468.3	-0.29	0.817902	0.07	-4.02	5.75102e-05	0.00552319	0.0116081	2837	3290.1	3046.4	2513.6	2310.9	2533.7	3057.8	2452.8	6	157700387	157945077	4646	42.45	1	protein_coding	sorting nexin 9 [Source:HGNC Symbol;Acc:HGNC:14973]
ENSG00000103496	STX4	1396.2	-0.29	0.817902	0.08	-3.81	0.000136487	0.00949383	0.0207733	1678.2	1941.2	1577.5	1395.1	1346.3	1439.5	1732.3	1393.6	16	31032889	31042975	4078	55.52	1	protein_coding	syntaxin 4 [Source:HGNC Symbol;Acc:HGNC:11439]
ENSG00000099814	CEP170B	1589.3	-0.29	0.817902	0.08	-3.77	0.000164288	0.0109643	0.0240144	1782.7	2282.1	2012	1675.3	1606.5	1603.3	2025.6	1628.4	14	104865280	104896770	7199	64.33	1	protein_coding	centrosomal protein 170B [Source:HGNC Symbol;Acc:HGNC:20362]
ENSG00000151612	ZNF827	760.7	-0.29	0.817902	0.08	-3.71	0.000203428	0.0127172	0.0275893	961.2	1049.6	935	757.5	816.9	801.6	981.9	792	4	145757627	145938635	8433	41.53	-1	protein_coding	zinc finger protein 827 [Source:HGNC Symbol;Acc:HGNC:27193]
ENSG00000141682	PMAIP1	500.3	-0.29	0.817902	0.08	-3.52	0.000438402	0.0215078	0.0460898	606.3	584.8	671	495.1	480.6	520.4	620.7	498.7	18	59899948	59904306	2235	39.83	1	protein_coding	phorbol-12-myristate-13-acetate-induced protein 1 [Source:HGNC Symbol;Acc:HGNC:9108]
ENSG00000171621	SPSB1	850.5	-0.29	0.817902	0.08	-3.51	0.000444695	0.021602	0.0465148	1008.8	1260.2	1074.5	954.6	838.5	878.9	1114.5	890.7	1	9292880	9369532	3403	54.29	1	protein_coding	splA/ryanodine receptor domain and SOCS box containing 1 [Source:HGNC Symbol;Acc:HGNC:30628]
ENSG00000176845	METRNL	1823.9	-0.3	0.812252	0.06	-4.95	7.58094e-07	0.000206448	0.000485798	2128.3	2454.9	2228.4	1787	1875.8	1806.3	2270.5	1823	17	83079691	83095119	2626	63.07	1	protein_coding	meteorin, glial cell differentiation regulator-like [Source:HGNC Symbol;Acc:HGNC:27584]
ENSG00000183688	FAM101B	4794.2	-0.3	0.812252	0.06	-4.82	1.4146e-06	0.000308216	0.000753558	5297.3	5890	5355.1	4465.6	4165.1	4625.5	5514.2	4418.7	17	439978	445939	3621	48.81	-1	protein_coding	family with sequence similarity 101, member B [Source:HGNC Symbol;Acc:HGNC:28705]
ENSG00000105355	PLIN3	1308.9	-0.3	0.812252	0.06	-4.75	1.993e-06	0.000410115	0.000985476	1553	1677.8	1637.7	1218.2	1354.3	1346.7	1622.8	1306.4	19	4838341	4867768	2813	52.37	-1	protein_coding	perilipin 3 [Source:HGNC Symbol;Acc:HGNC:16893]
ENSG00000107130	NCS1	2796.4	-0.3	0.812252	0.08	-3.96	7.38729e-05	0.0065539	0.0139059	3336.7	3987.7	3365.6	2787.9	2749.5	2962.4	3563.3	2833.3	9	130172578	130237304	5289	54.7	1	protein_coding	neuronal calcium sensor 1 [Source:HGNC Symbol;Acc:HGNC:3953]
ENSG00000249992	TMEM158	622.1	-0.3	0.812252	0.08	-3.69	0.000220482	0.0132736	0.0288424	742.9	838.9	812.2	648.3	615.8	636.8	798	633.6	3	45224466	45226278	1813	66.85	-1	protein_coding	transmembrane protein 158 (gene/pseudogene) [Source:HGNC Symbol;Acc:HGNC:30293]
ENSG00000226137	BAIAP2-AS1	942.9	-0.31	0.806642	0.06	-4.75	2.04045e-06	0.000414127	0.00100413	1055.3	1109.6	1107.1	901.2	804.4	908.8	1090.7	871.5	17	81029130	81034881	4773	59.08	-1	lincRNA	BAIAP2 antisense RNA 1 (head to head) [Source:HGNC Symbol;Acc:HGNC:44342]
ENSG00000133216	EPHB2	1262.9	-0.31	0.806642	0.07	-4.35	1.34666e-05	0.00173497	0.0039408	1504.4	1867.3	1750.5	1377.3	1358.8	1347.8	1707.4	1361.3	1	22710839	22921500	12516	51.95	1	protein_coding	EPH receptor B2 [Source:HGNC Symbol;Acc:HGNC:3393]
ENSG00000179604	CDC42EP4	1698.1	-0.31	0.806642	0.07	-4.35	1.38472e-05	0.00176862	0.00401974	1838.6	2241.4	2061.3	1657.5	1598.6	1624.9	2047.1	1627	17	73283624	73312175	5007	52.99	-1	protein_coding	CDC42 effector protein (Rho GTPase binding) 4 [Source:HGNC Symbol;Acc:HGNC:17147]
ENSG00000175866	BAIAP2	2336.3	-0.31	0.806642	0.08	-3.97	7.0428e-05	0.00636257	0.0134286	2654.9	3149.7	2631.2	2347.4	1972.4	2355.5	2811.9	2225.1	17	81035122	81117432	10288	60.69	1	protein_coding	BAI1-associated protein 2 [Source:HGNC Symbol;Acc:HGNC:947]
ENSG00000131773	KHDRBS3	577.2	-0.31	0.806642	0.08	-3.79	0.000149623	0.0101168	0.0221528	773.9	740.1	884	645.9	582.8	669.8	799.3	632.8	8	135457457	135656722	8645	38.22	1	protein_coding	KH domain containing, RNA binding, signal transduction associated 3 [Source:HGNC Symbol;Acc:HGNC:18117]
ENSG00000130511	SSBP4	897.2	-0.31	0.806642	0.08	-3.66	0.000252546	0.0148291	0.0315815	981.9	1203	993.5	844.2	786.2	882	1059.4	837.5	19	18418864	18434562	2974	64.53	1	protein_coding	single stranded DNA binding protein 4 [Source:HGNC Symbol;Acc:HGNC:15676]
ENSG00000197461	PDGFA	907	-0.31	0.806642	0.08	-3.61	0.000310948	0.017063	0.0363514	1019.1	1230.7	1082	870.3	830.5	931.5	1110.6	877.4	7	497258	520296	4151	60.14	-1	protein_coding	platelet-derived growth factor alpha polypeptide [Source:HGNC Symbol;Acc:HGNC:8799]
ENSG00000077782	FGFR1	4719.8	-0.32	0.80107	0.07	-4.86	1.18393e-06	0.00027408	0.000657807	5132.8	6495.2	5726.1	4625.9	4334.4	4704.8	5784.7	4555	8	38411138	38468834	12698	50.55	-1	protein_coding	fibroblast growth factor receptor 1 [Source:HGNC Symbol;Acc:HGNC:3688]
ENSG00000131981	LGALS3	711.9	-0.32	0.80107	0.08	-4	6.22955e-05	0.00580485	0.0121399	840.1	1028.3	928.3	742.1	709	737.8	932.3	729.6	14	55124110	55145413	2397	44.62	1	protein_coding	lectin, galactoside-binding, soluble, 3 [Source:HGNC Symbol;Acc:HGNC:6563]
ENSG00000066230	SLC9A3	4.4	-0.32	0.80107	0.09	-3.7	0.000216438	#N/A	0.0285013	10.3	14.8	10	3.6	1.1	3.1	11.7	2.6	5	473310	524332	2783	61.34	-1	protein_coding	solute carrier family 9, subfamily A (NHE3, cation proton antiporter 3), member 3 [Source:HGNC Symbol;Acc:HGNC:11073]
ENSG00000171017	LRRC8E	316.7	-0.32	0.80107	0.09	-3.49	0.000490104	0.0229791	0.0499008	369.4	446.3	437	311.1	328.3	338	417.5	325.8	19	7888505	7902021	4329	54.66	1	protein_coding	leucine rich repeat containing 8 family, member E [Source:HGNC Symbol;Acc:HGNC:26272]
ENSG00000171016	PYGO1	3105.6	-0.33	0.795536	0.05	-6.69	2.21753e-11	2.44447e-08	7.95693e-08	3694.7	3541.4	3907.9	2822.3	2913.1	3067.5	3714.7	2934.3	15	55538890	55588947	8594	39.31	-1	protein_coding	pygopus family PHD finger 1 [Source:HGNC Symbol;Acc:HGNC:30256]
ENSG00000196660	SLC30A10	2194	-0.33	0.795536	0.06	-5.22	1.8019e-07	6.26205e-05	0.000160607	2496.6	2509.4	2665.4	1900.9	2057.6	2067	2557.1	2008.5	1	219685427	219958647	5770	39.85	-1	protein_coding	solute carrier family 30, member 10 [Source:HGNC Symbol;Acc:HGNC:25355]
ENSG00000158792	SPATA2L	384.7	-0.33	0.795536	0.09	-3.69	0.000221286	0.0132736	0.0288744	421.1	495.2	508.9	353.8	385.2	366.8	475.1	368.6	16	89696343	89701705	2482	62.58	-1	protein_coding	spermatogenesis associated 2-like [Source:HGNC Symbol;Acc:HGNC:28393]
ENSG00000006327	TNFRSF12A	6801.3	-0.34	0.790041	0.06	-5.42	6.11528e-08	2.32318e-05	6.44875e-05	8216.1	9837	8464.2	6861.7	6830.5	6977.9	8839.1	6890	16	3018445	3022383	1848	60.12	1	protein_coding	tumor necrosis factor receptor superfamily, member 12A [Source:HGNC Symbol;Acc:HGNC:18152]
ENSG00000184307	ZDHHC23	458.1	-0.34	0.790041	0.08	-4.28	1.84961e-05	0.00217491	0.00504343	630.1	605.2	603.3	480.9	422.6	522.4	612.8	475.3	3	113947901	113965401	7138	43.72	1	protein_coding	zinc finger, DHHC-type containing 23 [Source:HGNC Symbol;Acc:HGNC:28654]
ENSG00000183779	ZNF703	456.8	-0.34	0.790041	0.08	-4.14	3.49967e-05	0.00365149	0.0079663	598	673.5	575.7	453.6	504.5	462.6	615.8	473.6	8	37695751	37700021	3349	65.89	1	protein_coding	zinc finger protein 703 [Source:HGNC Symbol;Acc:HGNC:25883]
ENSG00000178409	BEND3	742.2	-0.34	0.790041	0.09	-3.84	0.000124139	0.00884252	0.0194939	774.9	1035.7	925.8	694.6	693.1	720.2	912.2	702.6	6	107065182	107115269	6839	47.45	-1	protein_coding	BEN domain containing 3 [Source:HGNC Symbol;Acc:HGNC:23040]
ENSG00000055732	MCOLN3	467.9	-0.34	0.790041	0.09	-3.7	0.000213484	0.0130164	0.028285	618.7	620.9	618.3	434.6	451.1	537.9	619.3	474.5	1	85018082	85048499	6623	40.77	-1	protein_coding	mucolipin 3 [Source:HGNC Symbol;Acc:HGNC:13358]
ENSG00000179059	ZFP42	644.5	-0.34	0.790041	0.1	-3.57	0.000360814	0.0190243	0.0405304	896	1098.5	1097.1	759.9	797.6	813	1030.5	790.2	4	187995771	188005050	2656	44.57	1	protein_coding	ZFP42 zinc finger protein [Source:HGNC Symbol;Acc:HGNC:30949]
ENSG00000109814	UGDH	2466.8	-0.35	0.784584	0.05	-6.47	9.83985e-11	8.57572e-08	2.67602e-07	2928	2950.1	3214.4	2375.9	2309.8	2386.4	3030.8	2357.4	4	39498755	39528311	4045	41.86	-1	protein_coding	UDP-glucose 6-dehydrogenase [Source:HGNC Symbol;Acc:HGNC:12525]
ENSG00000170421	KRT8	5532.8	-0.35	0.784584	0.07	-4.97	6.65521e-07	0.00019334	0.000443726	6698.2	8538.9	6697	5464.2	5587.6	5804.2	7311.4	5618.7	12	52897187	52949954	5011	50.58	-1	protein_coding	keratin 8, type II [Source:HGNC Symbol;Acc:HGNC:6446]
ENSG00000222041	LINC00152	576	-0.35	0.784584	0.08	-4.38	1.19462e-05	0.0015803	0.00364178	673.5	735.4	681.8	526	499.9	575	696.9	533.6	2	87455368	87606805	3456	44.81	1	lincRNA	long intergenic non-protein coding RNA 152 [Source:HGNC Symbol;Acc:HGNC:28717]
ENSG00000106683	LIMK1	2244.8	-0.35	0.784584	0.08	-4.34	1.40573e-05	0.00178011	0.00406928	2762.5	3728	2768.2	2400.8	2309.8	2363.7	3086.2	2358.1	7	74082933	74122525	6902	54.59	1	protein_coding	LIM domain kinase 1 [Source:HGNC Symbol;Acc:HGNC:6613]
ENSG00000163935	SFMBT1	355.5	-0.35	0.784584	0.08	-4.32	1.57988e-05	0.00193451	0.00446097	469.7	426.9	486.3	343.1	346.5	368.9	461	352.9	3	52903572	53046750	5676	40.71	-1	protein_coding	Scm-like with four mbt domains 1 [Source:HGNC Symbol;Acc:HGNC:20255]
ENSG00000176720	BOK	847.1	-0.35	0.784584	0.08	-4.29	1.77258e-05	0.00211795	0.00488496	1011.9	1237.1	929.1	833.5	781.7	819.2	1059.4	811.5	2	241558721	241574138	2657	61.66	1	protein_coding	BCL2-related ovarian killer [Source:HGNC Symbol;Acc:HGNC:1087]
ENSG00000178401	DNAJC22	860.6	-0.35	0.784584	0.08	-4.29	1.8174e-05	0.00215412	0.00498189	1289.2	1235.3	1136.4	878.6	911.2	1006.7	1220.3	932.2	12	49346917	49357546	5006	46.84	1	protein_coding	DnaJ (Hsp40) homolog, subfamily C, member 22 [Source:HGNC Symbol;Acc:HGNC:25802]
ENSG00000100249	C22orf31	433	-0.35	0.784584	0.08	-4.08	4.44048e-05	0.00450618	0.00948134	651.8	666.2	691.8	518.9	502.2	525.5	669.9	515.5	22	29058672	29061844	995	46.9	-1	protein_coding	chromosome 22 open reading frame 31 [Source:HGNC Symbol;Acc:HGNC:26931]
ENSG00000153885	KCTD15	549.6	-0.35	0.784584	0.09	-3.94	8.10375e-05	0.00686086	0.0148488	636.3	734.5	596.6	501.1	464.7	522.4	655.8	496.1	19	33795933	33815763	6388	56	1	protein_coding	potassium channel tetramerization domain containing 15 [Source:HGNC Symbol;Acc:HGNC:23297]
ENSG00000132329	RAMP1	436.7	-0.35	0.784584	0.09	-3.94	8.15309e-05	0.00686342	0.0149128	455.2	604.2	543.1	398.9	404.5	420.4	534.2	407.9	2	237858893	237912114	1234	52.41	1	protein_coding	receptor (G protein-coupled) activity modifying protein 1 [Source:HGNC Symbol;Acc:HGNC:9843]
ENSG00000180340	FZD2	622.8	-0.35	0.784584	0.09	-3.87	0.00010765	0.00809615	0.0176587	603.2	823.2	593.2	540.2	498.8	495.6	673.2	511.5	17	44557459	44559570	2112	64.91	1	protein_coding	frizzled class receptor 2 [Source:HGNC Symbol;Acc:HGNC:4040]
ENSG00000147872	PLIN2	7804.5	-0.35	0.784584	0.09	-3.87	0.00011017	0.00820241	0.0178735	9813.5	12574.6	11544.9	8649.8	9281.2	7970.1	11311	8633.7	9	19108375	19149290	5086	44.99	-1	protein_coding	perilipin 2 [Source:HGNC Symbol;Acc:HGNC:248]
ENSG00000165801	ARHGEF40	2384.8	-0.36	0.779165	0.06	-5.66	1.54293e-08	8.46669e-06	2.24581e-05	2940.4	3368.6	2915.3	2320.1	2278	2492.5	3074.8	2363.5	14	21070270	21090240	8189	53.84	1	protein_coding	Rho guanine nucleotide exchange factor (GEF) 40 [Source:HGNC Symbol;Acc:HGNC:25516]
ENSG00000106665	CLIP2	2913.5	-0.36	0.779165	0.07	-4.86	1.16765e-06	0.00027408	0.000652268	3218.8	4209.4	3350.6	2861.5	2657.5	2697.6	3592.9	2738.9	7	74289475	74405943	7315	52.06	1	protein_coding	CAP-GLY domain containing linker protein 2 [Source:HGNC Symbol;Acc:HGNC:2586]
ENSG00000168453	HR	1004.3	-0.36	0.779165	0.08	-4.42	9.66697e-06	0.001314	0.00302734	1353.3	1721.3	1372.8	1137.5	1111.2	1122.1	1482.5	1123.6	8	22114415	22133384	8784	61.31	-1	protein_coding	hair growth associated [Source:HGNC Symbol;Acc:HGNC:5172]
ENSG00000156510	HKDC1	1236.6	-0.36	0.779165	0.09	-4.17	2.9893e-05	0.00320938	0.00710771	1344	1828.4	1396.2	1143.4	1247.5	1066.5	1522.9	1152.5	10	69220303	69267559	4259	47.96	1	protein_coding	hexokinase domain containing 1 [Source:HGNC Symbol;Acc:HGNC:23302]
ENSG00000173621	LRFN4	1237.1	-0.37	0.773782	0.08	-4.83	1.3467e-06	0.000297802	0.000728658	1542.6	1714.8	1455.5	1226.5	1175.9	1164.3	1571	1188.9	11	66856647	66860475	2828	70.38	1	protein_coding	leucine rich repeat and fibronectin type III domain containing 4 [Source:HGNC Symbol;Acc:HGNC:28456]
ENSG00000118898	PPL	4831.9	-0.37	0.773782	0.09	-3.93	8.44022e-05	0.00698605	0.0151863	5744.3	7821	6385.3	4989.2	4850.2	5018	6650.2	4952.5	16	4882507	4960741	7686	53.44	-1	protein_coding	periplakin [Source:HGNC Symbol;Acc:HGNC:9273]
ENSG00000108557	RAI1	1959.7	-0.37	0.773782	0.1	-3.7	0.000215329	0.013075	0.0284564	2228.6	2935.3	2375.5	2048.2	1697.4	1854.7	2513.1	1866.8	17	17681473	17811453	9693	56.45	1	protein_coding	retinoic acid induced 1 [Source:HGNC Symbol;Acc:HGNC:9834]
ENSG00000276600	RAB7B	266	-0.37	0.773782	0.1	-3.64	0.000269253	0.0154307	0.0327574	461.4	406.5	459.6	292.1	346.5	348.3	442.5	329	1	205976740	206003461	3686	48	-1	protein_coding	RAB7B, member RAS oncogene family [Source:HGNC Symbol;Acc:HGNC:30513]
ENSG00000136802	LRRC8A	3869.4	-0.38	0.768438	0.07	-5.63	1.84502e-08	9.42616e-06	2.59749e-05	4641.4	5458.6	4607.3	3858.9	3489.1	3792.9	4902.4	3713.6	9	128882112	128918039	5230	53.83	1	protein_coding	leucine rich repeat containing 8 family, member A [Source:HGNC Symbol;Acc:HGNC:19027]
ENSG00000137166	FOXP4	2204.9	-0.38	0.768438	0.07	-5.11	3.14012e-07	0.000103387	0.000249763	2843.2	3163.5	2769.9	2278.5	2003	2296.8	2925.5	2192.8	6	41546426	41602384	6170	54.7	1	protein_coding	forkhead box P4 [Source:HGNC Symbol;Acc:HGNC:20842]
ENSG00000168209	DDIT4	1610.9	-0.38	0.768438	0.09	-4.5	6.93472e-06	0.00104842	0.00240713	2000	2508.5	1858.3	1706.2	1492.9	1529.1	2122.2	1576.1	10	72273920	72276036	2058	58.72	1	protein_coding	DNA-damage-inducible transcript 4 [Source:HGNC Symbol;Acc:HGNC:24944]
ENSG00000188643	S100A16	844.1	-0.38	0.768438	0.09	-4.36	1.2778e-05	0.00167539	0.00383875	975.7	1287	1045.3	907.1	760.1	807.8	1102.7	825	1	153606886	153613145	1701	57.24	-1	protein_coding	S100 calcium binding protein A16 [Source:HGNC Symbol;Acc:HGNC:20441]
ENSG00000116329	OPRD1	6.2	-0.38	0.768438	0.1	-3.84	0.000124308	#N/A	0.0194939	25.9	10.2	10.9	4.7	4.5	2.1	15.6	3.8	1	28812142	28871267	9345	50.14	1	protein_coding	opioid receptor, delta 1 [Source:HGNC Symbol;Acc:HGNC:8153]
ENSG00000126391	FRMD8	1148.1	-0.39	0.76313	0.07	-5.74	9.23059e-09	5.9461e-06	1.53859e-05	1502.3	1732.4	1595.9	1212.3	1218	1204.5	1610.2	1211.6	11	65386599	65413525	4091	56.27	1	protein_coding	FERM domain containing 8 [Source:HGNC Symbol;Acc:HGNC:25462]
ENSG00000081059	TCF7	1698.2	-0.39	0.76313	0.08	-5.11	3.27724e-07	0.000105555	0.000256578	2157.2	2699.7	2195	1829.7	1652	1773.3	2350.6	1751.7	5	134114711	134151865	10063	54.54	1	protein_coding	transcription factor 7 (T-cell specific, HMG-box) [Source:HGNC Symbol;Acc:HGNC:11639]
ENSG00000131435	PDLIM4	1481.6	-0.39	0.76313	0.08	-4.94	7.61528e-07	0.000206448	0.000485798	1848.9	2443.8	1951.9	1498.4	1513.4	1639.4	2081.5	1550.4	5	132257671	132273454	3192	56.99	1	protein_coding	PDZ and LIM domain 4 [Source:HGNC Symbol;Acc:HGNC:16501]
ENSG00000106236	NPTX2	643.7	-0.39	0.76313	0.08	-4.78	1.71738e-06	0.000358375	0.000882988	855.6	985.8	926.6	682.7	695.3	686.2	922.7	688.1	7	98617297	98629868	3016	54.62	1	protein_coding	neuronal pentraxin II [Source:HGNC Symbol;Acc:HGNC:7953]
ENSG00000112182	BACH2	876.8	-0.39	0.76313	0.09	-4.48	7.47297e-06	0.00109623	0.00254042	1023.3	1159.5	1161.4	822.8	788.5	869.7	1114.7	827	6	89926529	90296908	9786	40.5	-1	protein_coding	BTB and CNC homology 1, basic leucine zipper transcription factor 2 [Source:HGNC Symbol;Acc:HGNC:14078]
ENSG00000106078	COBL	258.7	-0.39	0.76313	0.1	-3.77	0.000166487	0.0110613	0.0242672	293.8	365	303.3	226.8	221.5	247.3	320.7	231.9	7	51016212	51316818	14349	43.44	-1	protein_coding	cordon-bleu WH2 repeat protein [Source:HGNC Symbol;Acc:HGNC:22199]
ENSG00000145911	N4BP3	264.4	-0.4	0.757858	0.1	-3.95	7.81628e-05	0.00669399	0.0144761	349.7	435.2	361	275.5	263.6	290.6	381.9	276.5	5	178113443	178126087	6080	60.73	1	protein_coding	NEDD4 binding protein 3 [Source:HGNC Symbol;Acc:HGNC:29852]
ENSG00000184371	CSF1	470.3	-0.4	0.757858	0.1	-3.85	0.000120177	0.00867044	0.0190205	623.9	814	568.2	503.4	442	505.9	668.7	483.8	1	109910242	109930992	5418	54.81	1	protein_coding	colony stimulating factor 1 (macrophage) [Source:HGNC Symbol;Acc:HGNC:2432]
ENSG00000158292	GPR153	136.1	-0.4	0.757858	0.11	-3.5	0.00045985	0.0219779	0.0476657	162.4	202.3	162.9	106.9	131.8	132.9	175.9	123.9	1	6247346	6260975	4082	60.31	-1	protein_coding	G protein-coupled receptor 153 [Source:HGNC Symbol;Acc:HGNC:23618]
ENSG00000134668	SPOCD1	4144.8	-0.41	0.752623	0.07	-5.86	4.55267e-09	3.06602e-06	8.40163e-06	5342.9	6872.2	5943.3	4377.8	4362.8	4610	6052.8	4450.2	1	31790422	31816051	7085	49.3	-1	protein_coding	SPOC domain containing 1 [Source:HGNC Symbol;Acc:HGNC:26338]
ENSG00000101004	NINL	1102.4	-0.41	0.752623	0.08	-5.27	1.34796e-07	4.87106e-05	0.000127801	1374	1723.1	1423	1073.4	1071.4	1175.7	1506.7	1106.8	20	25452705	25585517	6008	49.07	-1	protein_coding	ninein-like [Source:HGNC Symbol;Acc:HGNC:29163]
ENSG00000109956	B3GAT1	997.5	-0.41	0.752623	0.08	-4.94	7.66375e-07	0.000206448	0.000485891	1316.1	1488.4	1438	1027.1	983.9	1080.9	1414.2	1030.6	11	134378504	134411918	11425	55.65	-1	protein_coding	beta-1,3-glucuronyltransferase 1 [Source:HGNC Symbol;Acc:HGNC:921]
ENSG00000224389	C4B	416.2	-0.41	0.752623	0.09	-4.67	2.96852e-06	0.000529899	0.00132232	474.9	521.1	462.1	374	321.5	359.6	486	351.7	6	32014762	32035418	7116	52.31	1	protein_coding	complement component 4B (Chido blood group) [Source:HGNC Symbol;Acc:HGNC:1324]
ENSG00000173068	BNC2	269.3	-0.41	0.752623	0.11	-3.7	0.000212817	0.0130164	0.0282328	335.2	356.6	289.9	231.5	225	227.7	327.3	228.1	9	16409503	16870843	15323	38.9	-1	protein_coding	basonuclin 2 [Source:HGNC Symbol;Acc:HGNC:30988]
ENSG00000150672	DLG2	184.7	-0.41	0.752623	0.12	-3.51	0.000446984	0.0216422	0.0466597	218.3	249.5	223.9	136.5	157.9	184.4	230.6	159.6	11	83455012	85627922	16089	37.02	-1	protein_coding	discs, large homolog 2 (Drosophila) [Source:HGNC Symbol;Acc:HGNC:2901]
ENSG00000174307	PHLDA3	2714.3	-0.42	0.747425	0.07	-5.74	9.66915e-09	5.96909e-06	1.58611e-05	3338.8	4346.1	3466.7	2835.4	2680.2	2621.3	3717.2	2712.3	1	201464383	201469237	3138	57.71	-1	protein_coding	pleckstrin homology-like domain, family A, member 3 [Source:HGNC Symbol;Acc:HGNC:8934]
ENSG00000221890	NPTXR	735.5	-0.42	0.747425	0.08	-5.5	3.75356e-08	1.69837e-05	4.59919e-05	892.9	1067.1	980.1	738.5	674.9	736.7	980	716.7	22	38818452	38843982	5784	55.42	-1	protein_coding	neuronal pentraxin receptor [Source:HGNC Symbol;Acc:HGNC:7954]
ENSG00000167614	TTYH1	932	-0.42	0.747425	0.09	-4.57	4.92581e-06	0.000782608	0.00194295	1213.6	1482.9	1173.1	989.1	805.5	989.2	1289.9	927.9	19	54415219	54436900	7068	58.84	1	protein_coding	tweety family member 1 [Source:HGNC Symbol;Acc:HGNC:13476]
ENSG00000169242	EFNA1	237.9	-0.42	0.747425	0.11	-3.82	0.000133259	0.0094017	0.0204628	309.4	422.2	357.6	288.5	223.8	251.4	363.1	254.6	1	155127460	155134857	2539	54.81	1	protein_coding	ephrin-A1 [Source:HGNC Symbol;Acc:HGNC:3221]
ENSG00000130584	ZBTB46	142.7	-0.42	0.747425	0.11	-3.72	0.000197637	0.0124604	0.0270275	194.5	211.6	196.4	141.3	135.2	143.2	200.8	139.9	20	63743666	63831244	6084	53.89	-1	protein_coding	zinc finger and BTB domain containing 46 [Source:HGNC Symbol;Acc:HGNC:16094]
ENSG00000184986	TMEM121	179.8	-0.42	0.747425	0.12	-3.54	0.000402008	0.0204679	0.0435766	211.1	259.6	212.2	168.6	135.2	160.7	227.6	154.8	14	105526603	105530202	1904	71.42	1	protein_coding	transmembrane protein 121 [Source:HGNC Symbol;Acc:HGNC:20511]
ENSG00000134438	RAX	1447.9	-0.43	0.742262	0.08	-5.08	3.85979e-07	0.000121674	0.000293299	2065.1	2564.8	2236	1752.5	1494	1688.8	2288.6	1645.1	18	59267035	59274086	3725	55.88	-1	protein_coding	retina and anterior neural fold homeobox [Source:HGNC Symbol;Acc:HGNC:18662]
ENSG00000171310	CHST11	1520.6	-0.44	0.737135	0.08	-5.63	1.75802e-08	9.30242e-06	2.52334e-05	1738.2	2140.7	1837.4	1437.9	1277	1400.3	1905.4	1371.7	12	104455295	104762014	6492	46.04	1	protein_coding	carbohydrate (chondroitin 4) sulfotransferase 11 [Source:HGNC Symbol;Acc:HGNC:17422]
ENSG00000177706	FAM20C	726.8	-0.44	0.737135	0.09	-4.81	1.51158e-06	0.000324573	0.000797002	921.9	1186.3	991.8	748	709	742.9	1033.3	733.3	7	192969	260745	4629	59.85	1	protein_coding	family with sequence similarity 20, member C [Source:HGNC Symbol;Acc:HGNC:22140]
ENSG00000031081	ARHGAP31	231.9	-0.44	0.737135	0.1	-4.45	8.42134e-06	0.00121136	0.0028074	318.7	387.1	369.3	250.5	247.7	264.8	358.4	254.3	3	119294373	119420714	9384	43.44	1	protein_coding	Rho GTPase activating protein 31 [Source:HGNC Symbol;Acc:HGNC:29216]
ENSG00000154127	UBASH3B	226.7	-0.44	0.737135	0.11	-3.97	7.21639e-05	0.00644084	0.0136977	380.7	338.2	394.4	262.4	262.5	249.4	371.1	258.1	11	122655675	122814473	9011	45.84	1	protein_coding	ubiquitin associated and SH3 domain containing B [Source:HGNC Symbol;Acc:HGNC:29884]
ENSG00000171604	CXXC5	2378.7	-0.44	0.737135	0.12	-3.66	0.000254225	0.0148291	0.0316425	3150.5	3713.3	2891.9	2288	1979.2	2287.5	3251.9	2184.9	5	139647299	139683882	3852	58.2	1	protein_coding	CXXC finger protein 5 [Source:HGNC Symbol;Acc:HGNC:26943]
ENSG00000164484	TMEM200A	580.8	-0.45	0.732043	0.09	-4.9	9.45005e-07	0.000237308	0.000561268	836	895.3	825.5	588.9	572.6	632.7	852.3	598.1	6	130365734	130443063	6137	38.16	1	protein_coding	transmembrane protein 200A [Source:HGNC Symbol;Acc:HGNC:21075]
ENSG00000170425	ADORA2B	696.9	-0.45	0.732043	0.1	-4.75	2.07785e-06	0.000416018	0.00101719	793.6	1066.2	1116.3	737.3	591.9	745	992	691.4	17	15944917	15975746	2551	49.86	1	protein_coding	adenosine A2b receptor [Source:HGNC Symbol;Acc:HGNC:264]
ENSG00000165272	AQP3	123	-0.45	0.732043	0.12	-3.64	0.000277179	0.0157344	0.0333228	155.2	193.1	184.7	131.8	86.3	131.9	177.7	116.7	9	33441154	33447611	2928	55.65	-1	protein_coding	aquaporin 3 (Gill blood group) [Source:HGNC Symbol;Acc:HGNC:636]
ENSG00000138678	AGPAT9	477.8	-0.46	0.726986	0.1	-4.48	7.45561e-06	0.00109623	0.00254042	530.8	677.2	753.7	414.4	442	492.5	653.9	449.6	4	83535914	83605875	3468	40.09	1	protein_coding	1-acylglycerol-3-phosphate O-acyltransferase 9 [Source:HGNC Symbol;Acc:HGNC:28157]
ENSG00000116985	BMP8B	317.2	-0.47	0.721965	0.1	-4.73	2.24888e-06	0.000438413	0.00107596	442.8	474	436.2	319.4	289.7	313.2	451	307.5	1	39757182	39788861	5143	55.56	-1	protein_coding	bone morphogenetic protein 8b [Source:HGNC Symbol;Acc:HGNC:1075]
ENSG00000182022	CHST15	1484.5	-0.47	0.721965	0.11	-4.43	9.55076e-06	0.001314	0.00302734	2162.4	2620.3	2229.3	1669.4	1439.5	1651.7	2337.3	1586.9	10	124007666	124093607	6554	50.24	-1	protein_coding	carbohydrate (N-acetylgalactosamine 4-sulfate 6-O) sulfotransferase 15 [Source:HGNC Symbol;Acc:HGNC:18137]
ENSG00000184292	TACSTD2	67.4	-0.47	0.721965	0.13	-3.62	0.000292068	0.0162352	0.0346141	90	122	106.1	67.7	68.2	64.9	106	66.9	1	58575423	58577773	2351	58.57	-1	protein_coding	tumor-associated calcium signal transducer 2 [Source:HGNC Symbol;Acc:HGNC:11530]
ENSG00000124496	TRERF1	559.5	-0.48	0.716978	0.1	-4.79	1.65846e-06	0.000351025	0.000870011	541.1	826.9	669.3	480.9	426.1	464.7	679.1	457.2	6	42224931	42452051	7732	45.75	-1	protein_coding	transcriptional regulating factor 1 [Source:HGNC Symbol;Acc:HGNC:18273]
ENSG00000174600	CMKLR1	15.3	-0.48	0.716978	0.12	-3.9	9.54172e-05	#N/A	0.0163801	29	34.2	13.4	5.9	9.1	6.2	25.5	7.1	12	108288044	108339341	5690	49.34	-1	protein_coding	chemerin chemokine-like receptor 1 [Source:HGNC Symbol;Acc:HGNC:2121]
ENSG00000181649	PHLDA2	67.8	-0.48	0.716978	0.13	-3.52	0.000425858	0.0211797	0.0451362	108.6	137.7	96.1	73.6	57.9	76.2	114.1	69.3	11	2928273	2929455	955	65	-1	protein_coding	pleckstrin homology-like domain, family A, member 2 [Source:HGNC Symbol;Acc:HGNC:12385]
ENSG00000104998	IL27RA	47.4	-0.48	0.716978	0.14	-3.51	0.000455193	0.0218966	0.0473254	82.8	84.1	66	59.4	34.1	43.3	77.6	45.6	19	14031748	14053216	2962	51.76	1	protein_coding	interleukin 27 receptor, alpha [Source:HGNC Symbol;Acc:HGNC:17290]
ENSG00000100065	CARD10	306	-0.49	0.712025	0.11	-4.47	7.71282e-06	0.00112032	0.00261336	450.1	593.2	498	327.7	304.5	391.6	513.7	341.2	22	37490362	37519542	5652	57.09	-1	protein_coding	caspase recruitment domain family, member 10 [Source:HGNC Symbol;Acc:HGNC:16422]
ENSG00000132170	PPARG	214.4	-0.49	0.712025	0.11	-4.23	2.3772e-05	0.00264817	0.00597736	249.3	366.8	340.9	206.6	181.8	240.1	319	209.5	3	12287368	12434356	4046	38.71	1	protein_coding	peroxisome proliferator-activated receptor gamma [Source:HGNC Symbol;Acc:HGNC:9236]
ENSG00000169291	SHE	28.3	-0.49	0.712025	0.14	-3.58	0.000344222	0.018511	0.0391776	62.1	46.2	49.3	20.2	23.9	34	52.5	26	1	154469772	154502113	8441	45.01	-1	protein_coding	Src homology 2 domain containing E [Source:HGNC Symbol;Acc:HGNC:27004]
ENSG00000124813	RUNX2	35.2	-0.49	0.712025	0.14	-3.57	0.000362712	0.0190565	0.0406111	54.8	76.7	55.1	20.2	45.4	35	62.2	33.6	6	45328157	45664349	8192	40.23	1	protein_coding	runt-related transcription factor 2 [Source:HGNC Symbol;Acc:HGNC:10472]
ENSG00000091622	PITPNM3	56.6	-0.49	0.712025	0.14	-3.56	0.000366024	0.0191626	0.0408833	96.2	128.4	69.4	47.5	61.4	57.7	98	55.5	17	6451264	6556494	10609	51.99	-1	protein_coding	PITPNM family member 3 [Source:HGNC Symbol;Acc:HGNC:21043]
ENSG00000219438	FAM19A5	544.5	-0.5	0.707107	0.09	-5.71	1.12004e-08	6.38248e-06	1.71102e-05	653.9	839.8	660.9	491.6	451.1	513.1	718.2	485.3	22	48489460	48850912	3173	54.37	1	protein_coding	family with sequence similarity 19 (chemokine (C-C motif)-like), member A5 [Source:HGNC Symbol;Acc:HGNC:21592]
ENSG00000122547	EEPD1	308.5	-0.5	0.707107	0.09	-5.44	5.20832e-08	2.09609e-05	5.84534e-05	495.6	531.3	487.1	363.3	359	305	504.7	342.5	7	36153149	36301543	4847	45.46	1	protein_coding	endonuclease/exonuclease/phosphatase family domain containing 1 [Source:HGNC Symbol;Acc:HGNC:22223]
ENSG00000196639	HRH1	128.6	-0.5	0.707107	0.12	-4.02	5.9424e-05	0.00564376	0.0118098	194.5	244.8	180.5	118.7	126.1	150.4	206.6	131.8	3	11137093	11263557	5546	46.19	1	protein_coding	histamine receptor H1 [Source:HGNC Symbol;Acc:HGNC:5182]
ENSG00000179564	LSMEM2	81	-0.5	0.707107	0.13	-3.84	0.000120553	0.00867044	0.0190205	128.3	150.6	139.5	102.1	76.1	83.5	139.5	87.2	3	50279027	50288114	1494	52.49	1	protein_coding	leucine-rich single-pass membrane protein 2 [Source:HGNC Symbol;Acc:HGNC:26781]
ENSG00000132688	NES	794.8	-0.51	0.702222	0.09	-5.44	5.26026e-08	2.09609e-05	5.84534e-05	994.3	1298.1	1055.3	731.4	790.8	715.1	1115.9	745.8	1	156668763	156677397	5558	59	-1	protein_coding	nestin [Source:HGNC Symbol;Acc:HGNC:7756]
ENSG00000196754	S100A2	526.5	-0.51	0.702222	0.12	-4.07	4.73019e-05	0.00467977	0.0099317	676.7	1138.3	764.5	550.9	472.6	584.2	859.8	535.9	1	153561108	153567890	1567	53.99	-1	protein_coding	S100 calcium binding protein A2 [Source:HGNC Symbol;Acc:HGNC:10492]
ENSG00000196872	KIAA1211L	159.3	-0.51	0.702222	0.13	-4.07	4.73789e-05	0.00467977	0.0099317	215.2	291	182.2	125.9	144.3	149.4	229.5	139.9	2	98793846	98936259	4705	46.02	-1	protein_coding	KIAA1211-like [Source:HGNC Symbol;Acc:HGNC:33454]
ENSG00000174567	GOLT1A	34.9	-0.51	0.702222	0.14	-3.71	0.000208114	0.0129013	0.0278969	53.8	65.6	58.5	38	34.1	22.7	59.3	31.6	1	204198160	204214092	1136	47.52	-1	protein_coding	golgi transport 1A [Source:HGNC Symbol;Acc:HGNC:24766]
ENSG00000162512	SDC3	2118.7	-0.52	0.697372	0.07	-7.97	1.59363e-15	7.87039e-12	2.05865e-11	2980.8	3741.9	3216.1	2322.5	2232.5	2208.1	3312.9	2254.4	1	30869467	30908761	7067	55.72	-1	protein_coding	syndecan 3 [Source:HGNC Symbol;Acc:HGNC:10660]
ENSG00000111262	KCNA1	15.1	-0.52	0.697372	0.13	-4.13	3.63492e-05	#N/A	0.00818404	40.4	35.1	31.8	9.5	18.2	15.5	35.7	14.4	12	4909905	4931361	8361	42.72	1	protein_coding	potassium channel, voltage gated shaker related subfamily A, member 1 [Source:HGNC Symbol;Acc:HGNC:6218]
ENSG00000006016	CRLF1	38.4	-0.52	0.697372	0.13	-3.88	0.000105453	0.00797139	0.0174367	89	121	39.3	40.4	22.7	51.5	83.1	38.2	19	18572220	18607741	3018	55.32	-1	protein_coding	cytokine receptor-like factor 1 [Source:HGNC Symbol;Acc:HGNC:2364]
ENSG00000099954	CECR2	51.5	-0.53	0.692555	0.14	-3.93	8.58206e-05	0.0070498	0.0153179	75.5	82.2	97.8	47.5	43.2	52.6	85.2	47.7	22	17359949	17558149	10759	44.03	1	protein_coding	cat eye syndrome chromosome region, candidate 2 [Source:HGNC Symbol;Acc:HGNC:1840]
ENSG00000099365	STX1B	187.9	-0.55	0.68302	0.12	-4.7	2.54256e-06	0.000465069	0.00115753	258.7	345.5	245.7	186.4	167	170	283.3	174.5	16	30989256	31010628	5408	55.21	-1	protein_coding	syntaxin 1B [Source:HGNC Symbol;Acc:HGNC:18539]
ENSG00000106003	LFNG	486.4	-0.58	0.668964	0.11	-5.45	5.14972e-08	2.09609e-05	5.84534e-05	691.1	818.6	645.1	464.3	384	482.2	718.3	443.5	7	2512529	2529177	3418	62.83	1	protein_coding	LFNG O-fucosylpeptide 3-beta-N-acetylglucosaminyltransferase [Source:HGNC Symbol;Acc:HGNC:6560]
ENSG00000100505	TRIM9	151.8	-0.58	0.668964	0.12	-4.96	7.08756e-07	0.000201941	0.000466533	217.3	269.8	261.5	152	140.9	159.7	249.5	150.9	14	50975262	51096061	8945	40.47	-1	protein_coding	tripartite motif containing 9 [Source:HGNC Symbol;Acc:HGNC:16288]
ENSG00000185818	NAT8L	3011.4	-0.6	0.659754	0.09	-6.35	2.10657e-10	1.64268e-07	5.18337e-07	4190.3	5125	4116.8	2795	2662	2834.6	4477.4	2763.9	4	2059512	2069089	5871	66.04	1	protein_coding	N-acetyltransferase 8-like (GCN5-related, putative) [Source:HGNC Symbol;Acc:HGNC:26742]
ENSG00000175175	PPM1E	49.8	-0.62	0.650671	0.14	-4.57	4.96525e-06	0.000782608	0.00195106	84.8	90.5	75.2	40.4	52.3	28.9	83.5	40.5	17	58755869	58985176	6542	39.61	1	protein_coding	protein phosphatase, Mg2+/Mn2+ dependent, 1E [Source:HGNC Symbol;Acc:HGNC:19322]
ENSG00000067840	PDZD4	80	-0.63	0.646176	0.13	-4.68	2.80796e-06	0.000507351	0.00126475	113.8	158.9	132.9	71.2	65.9	74.2	135.2	70.4	X	153802166	153830565	4341	56.35	-1	protein_coding	PDZ domain containing 4 [Source:HGNC Symbol;Acc:HGNC:21167]
ENSG00000152315	KCNK13	71.6	-0.63	0.646176	0.14	-4.63	3.69511e-06	0.000642286	0.00157796	93.1	158.9	122	51.1	71.6	65.9	124.7	62.9	14	90061765	90185857	2522	43.94	1	protein_coding	potassium channel, two pore domain subfamily K, member 13 [Source:HGNC Symbol;Acc:HGNC:6275]
ENSG00000176170	SPHK1	319.2	-0.63	0.646176	0.14	-4.61	3.95001e-06	0.000650259	0.0016394	482.1	762.2	551.5	275.5	269.3	324.6	598.6	289.8	17	76376584	76387860	4416	60.21	1	protein_coding	sphingosine kinase 1 [Source:HGNC Symbol;Acc:HGNC:11240]
ENSG00000177614	PGBD5	126.1	-0.64	0.641713	0.13	-5.05	4.43451e-07	0.000131403	0.000322733	221.4	211.6	159.6	86.7	121.6	111.3	197.5	106.5	1	230314482	230425729	10662	48.15	-1	protein_coding	piggyBac transposable element derived 5 [Source:HGNC Symbol;Acc:HGNC:19405]
ENSG00000159166	LAD1	566.7	-0.64	0.641713	0.14	-4.72	2.36352e-06	0.000448947	0.00110523	881.5	1310.1	898.2	560.4	401.1	533.7	1030	498.4	1	201373244	201399915	3482	54.66	-1	protein_coding	ladinin 1 [Source:HGNC Symbol;Acc:HGNC:6472]
ENSG00000177374	HIC1	44.6	-0.65	0.63728	0.14	-4.73	2.29108e-06	0.000440839	0.00108114	78.6	85	97.8	45.1	39.8	37.1	87.1	40.7	17	2054154	2063241	8108	65.48	1	protein_coding	hypermethylated in cancer 1 [Source:HGNC Symbol;Acc:HGNC:4909]
ENSG00000161791	FMNL3	837.5	-0.66	0.632878	0.09	-7.56	4.07968e-14	1.00741e-10	3.51342e-10	1283	1721.3	1364.5	921.4	820.3	883.1	1456.2	874.9	12	49636499	49708165	13424	48.38	-1	protein_coding	formin-like 3 [Source:HGNC Symbol;Acc:HGNC:23698]
ENSG00000118432	CNR1	174	-0.66	0.632878	0.12	-5.44	5.2304e-08	2.09609e-05	5.84534e-05	314.5	332.6	335.1	224.4	142	183.4	327.4	183.3	6	88139864	88166359	6357	39.1	-1	protein_coding	cannabinoid receptor 1 (brain) [Source:HGNC Symbol;Acc:HGNC:2159]
ENSG00000170439	METTL7B	212.4	-0.85	0.554785	0.12	-7.17	7.23714e-13	9.74777e-10	3.93639e-09	368.3	482.3	349.3	188.8	178.4	205	400	190.7	12	55681546	55684611	1506	52.54	1	protein_coding	methyltransferase like 7B [Source:HGNC Symbol;Acc:HGNC:28276]
ENSG00000119714	GPR68	262.5	-0.87	0.547147	0.12	-7.47	7.80705e-14	1.44587e-10	5.37874e-10	448	538.6	411.1	223.2	185.2	246.3	465.9	218.2	14	91232532	91253925	3278	51.9	-1	protein_coding	G protein-coupled receptor 68 [Source:HGNC Symbol;Acc:HGNC:4519]
ENSG00000198768	APCDD1L	40.7	-0.9	0.535887	0.13	-6.65	2.96938e-11	2.93295e-08	9.5896e-08	82.8	130.3	76.9	22.6	26.1	26.8	96.6	25.2	20	58459101	58515131	3942	48.29	-1	protein_coding	adenomatosis polyposis coli down-regulated 1-like [Source:HGNC Symbol;Acc:HGNC:26892]
ENSG00000006210	CX3CL1	262.9	-0.92	0.528509	0.1	-8.95	3.42345e-19	5.07219e-15	7.07586e-15	441.8	478.6	481.3	213.7	200	247.3	467.2	220.3	16	57372458	57385048	5983	53.7	1	protein_coding	chemokine (C-X3-C motif) ligand 1 [Source:HGNC Symbol;Acc:HGNC:10647]
