# Supplementary material for: A Human Retinal Pigment Epithelium-Based Screening Platform Reveals Inducers of Photoreceptor Outer Segments Phagocytosis
Source: Stem Cell Reports. 2020 Nov 25;15(6):1347–61. doi: 10.1016/j.stemcr.2020.10.013 (PMC7724476; doi:10.1016/j.stemcr.2020.10.013)
Supplement: Table S7. IPA-Based Analysis of RNA-Seq Data, Related to Figure 5 [file mmc5.xlsx]

## Sheet: Sig 0.05 up and down regulated 
Â© 2000-2019 QIAGEN. All rights reserved.
Symbol	Entrez Gene Name	Ensembl	Expr Log Ratio	Expr Fold Change	Expr p-value	Location	Type(s)	Biomarker Application(s)	Drug(s)	Entrez Gene ID for Human	Entrez Gene ID for Mouse	Entrez Gene ID for Rat
ERMN	ermin	ENSG00000136541	0.65	1.569	4.7e-10	Extracellular Space	other			57471	77767	295619
MFSD2A	major facilitator superfamily domain containing 2A	ENSG00000168389	0.64	1.558	5.08e-07	Plasma Membrane	transporter			84879	76574	298504
S1PR5	sphingosine-1-phosphate receptor 5	ENSG00000180739	0.62	1.537	3.03e-09	Plasma Membrane	G-protein coupled receptor		fingolimod,fingolimod phosphate	53637	94226	60399
NOG	noggin	ENSG00000183691	0.56	1.474	7.82e-06	Extracellular Space	growth factor	unspecified application		9241	18121	25495
GABRA1	gamma-aminobutyric acid type A receptor alpha1 subunit	ENSG00000022355	0.52	1.434	0.00672	Plasma Membrane	ion channel		acamprosate,acetaminophen/butalbital,acetaminophen/butalbital/caffeine,acetaminophen/butalbital/caffeine/codeine,adinazolam,alphadolone,alprazolam,amitriptyline/chlordiazepoxide,amobarbital,aspirin/butalbital/caffeine,aspirin/butalbital/caffeine/codeine,aspirin/meprobamate,atropine/hyoscyamine/phenobarbital/scopolamine,barbital,butabarbital,butalbital,butobarbital,caffeine/ethanol,chlordiazepoxid…	2554	14394	29705
GPR61	G protein-coupled receptor 61	ENSG00000156097	0.52	1.434	0.00143	Plasma Membrane	G-protein coupled receptor			83873	229714	310780
MTRNR2L1	MT-RNR2 like 1	ENSG00000256618	0.5	1.414	0.00239	Other	other			100462977
SOX9	SRY-box 9	ENSG00000125398	0.5	1.414	2.65e-11	Nucleus	transcription regulator	disease progression,prognosis		6662	20682	140586
TBC1D30	TBC1 domain family member 30	ENSG00000111490	0.49	1.404	2.44e-09	Cytoplasm	other			23329	74694	299824
SLC16A14	solute carrier family 16 member 14	ENSG00000163053	0.48	1.395	2.39e-10	Other	other			151473	71781	316578
ADRA2B	adrenoceptor alpha 2B	ENSG00000274286	0.46	1.376	0.0311	Plasma Membrane	G-protein coupled receptor		acetaminophen/clemastine/pseudoephedrine,acetaminophen/dexbrompheniramine/pseudoephedrine,acrivastine/pseudoephedrine,alpha-methyl dopa,apomorphine,apraclonidine,articaine/epinephrine,asenapine,azatadine/pseudoephedrine,brimonidine,brimonidine/brinzolamide,brompheniramine/codeine/phenylpropanolamine,brompheniramine/dextromethorphan/pseudoephedrine,bupivacaine/epinephrine,caffeine/ergotamine,carbi…	151	11552	24174
ADRA2C	adrenoceptor alpha 2C	ENSG00000184160	0.46	1.376	7.96e-08	Plasma Membrane	G-protein coupled receptor		acetaminophen/clemastine/pseudoephedrine,acetaminophen/dexbrompheniramine/pseudoephedrine,acrivastine/pseudoephedrine,agmatine,alpha-methyl dopa,antazoline/naphazoline,apomorphine,apraclonidine,articaine/epinephrine,asenapine,azatadine/pseudoephedrine,brexpiprazole,brimonidine,brimonidine/brinzolamide,brompheniramine/codeine/phenylpropanolamine,brompheniramine/dextromethorphan/pseudoephedrine,caf…	152	11553	24175
SLC25A30	solute carrier family 25 member 30	ENSG00000174032	0.45	1.366	2.26e-06	Cytoplasm	other			253512	67554	361074
TGFA	transforming growth factor alpha	ENSG00000163235	0.45	1.366	0.0261	Extracellular Space	growth factor	efficacy,response to therapy		7039	21802	24827
TMEM72	transmembrane protein 72	ENSG00000187783	0.45	1.366	0.0152	Other	other			643236	319776	362424
FAM161A	FAM161A, centrosomal protein	ENSG00000170264	0.44	1.357	1.19e-07	Cytoplasm	other			84140	73873	289833
KIAA1614	KIAA1614	ENSG00000135835	0.44	1.357	0.0205	Other	other			57710	207792	305101
C4orf19	chromosome 4 open reading frame 19	ENSG00000154274	0.41	1.329	0.036	Nucleus	other			55286	76261	498368
RP11_159D122	--	ENSG00000264112	0.41	1.329	0.0218	Other	other
ZNF804A	zinc finger protein 804A	ENSG00000170396	0.41	1.329	0.0122	Plasma Membrane	other			91752	241514	295695
BMPR1B	bone morphogenetic protein receptor type 1B	ENSG00000138696	0.4	1.32	0.0115	Plasma Membrane	kinase	unspecified application		658	12167
DUSP6	dual specificity phosphatase 6	ENSG00000139318	0.4	1.32	0.0333	Cytoplasm	phosphatase	diagnosis		1848	67603	116663
ZNF480	zinc finger protein 480	ENSG00000198464	0.4	1.32	4.51e-05	Nucleus	transcription regulator			147657
LOC107986251	uncharacterized LOC107986251	ENSG00000250986	0.39	1.31	0.028	Other	other			107986251
LRRTM2	leucine rich repeat transmembrane neuronal 2	ENSG00000146006	0.39	1.31	0.0416	Plasma Membrane	other			26045	107065	685472
SLC25A40	solute carrier family 25 member 40	ENSG00000075303	0.39	1.31	0.00164	Cytoplasm	other			55972	319653	296813
DUSP4	dual specificity phosphatase 4	ENSG00000120875	0.38	1.301	1.86e-13	Nucleus	phosphatase	diagnosis		1846	319520	60587
GAS1	growth arrest specific 1	ENSG00000180447	0.38	1.301	0.00531	Plasma Membrane	other			2619	14451	683470
MYLIP	myosin regulatory light chain interacting protein	ENSG00000007944	0.38	1.301	0.00523	Cytoplasm	enzyme			29116	218203	306825
FAM221A	family with sequence similarity 221 member A	ENSG00000188732	0.37	1.292	0.000719	Other	other			340277	231946	500118
FIGNL1	fidgetin like 1	ENSG00000132436	0.37	1.292	0.00609	Nucleus	enzyme			63979	60530	289777
GREM1	gremlin 1, DAN family BMP antagonist	ENSG00000166923	0.37	1.292	0.00182	Extracellular Space	other	unspecified application		26585	23892	50566
MT-ND6	NADH dehydrogenase, subunit 6 (complex I)	ENSG00000198695	0.37	1.292	4.6e-05	Cytoplasm	enzyme			4541	17722	26203
SLC2A11	solute carrier family 2 member 11	ENSG00000133460	0.37	1.292	0.0123	Plasma Membrane	transporter			66035
TRIM36	tripartite motif containing 36	ENSG00000152503	0.37	1.292	0.00112	Cytoplasm	enzyme			55521	28105	291597
PTGER4	prostaglandin E receptor 4	ENSG00000171522	0.36	1.283	0.0296	Plasma Membrane	G-protein coupled receptor	unspecified application	BMS-986310,diclofenac/misoprostol,E7046,misoprostol,prostaglandin E1,prostaglandin E2,rivenprost	5734	19219	84023
TFEC	transcription factor EC	ENSG00000105967	0.36	1.283	0.0179	Nucleus	transcription regulator			22797	21426	26296
ARHGEF37	Rho guanine nucleotide exchange factor 37	ENSG00000183111	0.35	1.275	9.28e-05	Other	other			389337	328967	307398
GEN1	GEN1, Holliday junction 5' flap endonuclease	ENSG00000178295	0.35	1.275	1.68e-05	Cytoplasm	enzyme			348654	209334	298884
LINC01105	long intergenic non-protein coding RNA 1105	ENSG00000232044	0.35	1.275	7.96e-08	Other	other			150622
SLAIN1	SLAIN motif family member 1	ENSG00000139737	0.35	1.275	0.000166	Other	other			122060	105439	361087
LIPE	lipase E, hormone sensitive type	ENSG00000079435	0.34	1.266	0.00242	Cytoplasm	enzyme			3991	16890	25330
RHOU	ras homolog family member U	ENSG00000116574	0.34	1.266	0.0443	Cytoplasm	enzyme			58480	69581
LOC100128398	uncharacterized LOC100128398	ENSG00000176593	0.33	1.257	0.0393	Other	other			100128398
OXNAD1	oxidoreductase NAD binding domain containing 1	ENSG00000154814	0.33	1.257	0.0475	Cytoplasm	transporter			92106	218885	306270
ZNF449	zinc finger protein 449	ENSG00000173275	0.33	1.257	0.0348	Nucleus	transcription regulator			203523	78619	684901
GRAMD1B	GRAM domain containing 1B	ENSG00000023171	0.32	1.248	0.00164	Other	other			57476	235283	300644
LYPLAL1	lysophospholipase like 1	ENSG00000143353	0.32	1.248	0.0171	Cytoplasm	enzyme			127018	226791	289357
MTRNR2L10	MT-RNR2 like 10	ENSG00000256045	0.32	1.248	0.00912	Other	other			100463488
TEF	TEF, PAR bZIP transcription factor	ENSG00000167074	0.32	1.248	0.00303	Nucleus	transcription regulator			7008	21685	29362
FZD5	frizzled class receptor 5	ENSG00000163251	0.31	1.24	0.0186	Plasma Membrane	G-protein coupled receptor		vantictumab,wnt-5a mimic hexapeptide foxy-5	7855	14367	317674
CRX	cone-rod homeobox	ENSG00000105392	0.3	1.231	0.0173	Nucleus	transcription regulator			1406	12951	60446
KLF9	Kruppel like factor 9	ENSG00000119138	0.3	1.231	0.019	Nucleus	transcription regulator			687	16601	117560
NEDD9	neural precursor cell expressed, developmentally down-regulated 9	ENSG00000111859	0.3	1.231	0.0343	Nucleus	other			4739	18003	291044
PHYHIPL	phytanoyl-CoA 2-hydroxylase interacting protein like	ENSG00000165443	0.3	1.231	0.00975	Cytoplasm	other			84457	70911	309901
ADCYAP1	adenylate cyclase activating polypeptide 1	ENSG00000141433	0.29	1.223	0.0125	Extracellular Space	other			116	11516	24166
CRYZL1	crystallin zeta like 1	ENSG00000205758	0.29	1.223	0.0265	Cytoplasm	enzyme			9946	66609	288256
DIXDC1	DIX domain containing 1	ENSG00000150764	0.29	1.223	0.00514	Cytoplasm	other			85458	330938	363062
FRMD4B	FERM domain containing 4B	ENSG00000114541	0.29	1.223	0.000595	Cytoplasm	other			23150	232288	252858
GRAMD2B	GRAM domain containing 2B	ENSG00000155324	0.29	1.223	0.0126	Extracellular Space	other			65983	107022	307288
MTND2P28	MT-ND2 pseudogene 28	ENSG00000225630	0.29	1.223	0.00907	Other	other			100652939
PIK3R3	phosphoinositide-3-kinase regulatory subunit 3	ENSG00000117461	0.29	1.223	0.0142	Cytoplasm	kinase			8503	18710	60664
SH3TC2	SH3 domain and tetratricopeptide repeats 2	ENSG00000169247	0.29	1.223	0.0497	Cytoplasm	other			79628	225608	307393
UFL1	UFM1 specific ligase 1	ENSG00000014123	0.29	1.223	0.0248	Cytoplasm	enzyme			23376	67490	313115
CPNE4	copine 4	ENSG00000196353	0.28	1.214	0.0379	Cytoplasm	other			131034	74020	367160
FAM222A	family with sequence similarity 222 member A	ENSG00000139438	0.28	1.214	0.0343	Other	other			84915	433940	498193
GABRE	gamma-aminobutyric acid type A receptor epsilon subunit	ENSG00000102287	0.28	1.214	0.0171	Plasma Membrane	ion channel		adinazolam,alphadolone,clonazepam,desflurane,dexamethasone/olanzapine,diazepam,diphenhydramine/midazolam,enflurane,estazolam,eszopiclone,etomidate,ezogabine,felbamate,fluoxetine/olanzapine,flurazepam,gaboxadol,halothane,isoflurane,isoniazid,lorazepam,methoxyflurane,metyrapone/oxazepam,midazolam,muscimol,nitrazepam,olanzapine,oxazepam,pagoclone,pentobarbital,phenobarbital,pregnenolone,quazepam,sec…	2564		65191
TENT5C	terminal nucleotidyltransferase 5C	ENSG00000183508	0.28	1.214	0.0497	Extracellular Space	enzyme			54855	74645	310721
AMOTL2	angiomotin like 2	ENSG00000114019	0.27	1.206	0.0137	Plasma Membrane	other			51421	56332	65157
FAM124A	family with sequence similarity 124 member A	ENSG00000150510	0.27	1.206	0.00104	Other	other			220108	629059	691938
KIF21B	kinesin family member 21B	ENSG00000116852	0.27	1.206	0.00293	Cytoplasm	other			23046	16565	289397
MT-ND2	MTND2	ENSG00000198763	0.27	1.206	0.000583	Cytoplasm	enzyme	unspecified application		4536	17717	26194
RCCD1	RCC1 domain containing 1	ENSG00000166965	0.27	1.206	0.00919	Other	other			91433	269955	308760
XPO1	exportin 1	ENSG00000082898	0.27	1.206	0.00172	Nucleus	transporter	diagnosis,efficacy	KPT-8602,leptomycin B,selinexor,SL-801	7514	103573	85252
GPCPD1	glycerophosphocholine phosphodiesterase 1	ENSG00000125772	0.26	1.197	0.00311	Cytoplasm	enzyme			56261	74182	362219
HES1	hes family bHLH transcription factor 1	ENSG00000114315	0.26	1.197	0.0179	Nucleus	transcription regulator			3280	15205	29577
MTATP6P1	MT-ATP6 pseudogene 1	ENSG00000248527	0.26	1.197	0.00296	Other	other			106480796
NEAT1	nuclear paraspeckle assembly transcript 1	ENSG00000245532	0.26	1.197	0.0384	Other	other			283131
PLK2	polo like kinase 2	ENSG00000145632	0.26	1.197	0.0029	Nucleus	kinase			10769	20620	83722
CRISPLD1	cysteine rich secretory protein LCCL domain containing 1	ENSG00000121005	0.25	1.189	0.000323	Cytoplasm	other			83690	83691	316482
F3	coagulation factor III, tissue factor	ENSG00000117525	0.25	1.189	0.00535	Plasma Membrane	transmembrane receptor	efficacy,unspecified application	activated recombinant human factor VII,tisotumab vedotin	2152	14066	25584
POLI	DNA polymerase iota	ENSG00000101751	0.25	1.189	0.04	Nucleus	enzyme			11201	26447	291526
SERPINE3	serpin family E member 3	ENSG00000253309	0.25	1.189	0.00236	Other	other			647174	319433	691375
ZNF33B	zinc finger protein 33B	ENSG00000196693	0.25	1.189	0.00922	Nucleus	transcription regulator			7582
GCA	grancalcin	ENSG00000115271	0.24	1.181	0.0261	Cytoplasm	other			25801	227960	295647
KBTBD2	kelch repeat and BTB domain containing 2	ENSG00000170852	0.24	1.181	0.017	Other	other			25948	210973	312372
KSR1	kinase suppressor of ras 1	ENSG00000141068	0.24	1.181	0.0115	Cytoplasm	kinase			8844	16706	360573
PLEKHA2	pleckstrin homology domain containing A2	ENSG00000169499	0.24	1.181	0.00392	Cytoplasm	other			59339	83436	684785
POLR3B	RNA polymerase III subunit B	ENSG00000013503	0.24	1.181	0.0262	Nucleus	enzyme			55703	70428	362858
PPFIBP2	PPFIA binding protein 2	ENSG00000166387	0.24	1.181	0.000553	Nucleus	phosphatase			8495	19024	308918
STK38L	serine/threonine kinase 38 like	ENSG00000211455	0.24	1.181	0.0462	Cytoplasm	kinase			23012	232533	691337
SMC6	structural maintenance of chromosomes 6	ENSG00000163029	0.23	1.173	0.0119	Nucleus	other			79677	67241	313961
TTLL4	tubulin tyrosine ligase like 4	ENSG00000135912	0.23	1.173	5.91e-05	Cytoplasm	enzyme			9654	67534	690512
MT-ND1	NADH dehydrogenase, subunit 1 (complex I)	ENSG00000198888	0.22	1.165	0.0143	Cytoplasm	enzyme	unspecified application		4535	17716	26193
RIN2	Ras and Rab interactor 2	ENSG00000132669	0.22	1.165	0.0343	Cytoplasm	other			54453	74030	311494
TMEM86A	transmembrane protein 86A	ENSG00000151117	0.22	1.165	0.0346	Other	other			144110	67893	308602
ZC3H7A	zinc finger CCCH-type containing 7A	ENSG00000122299	0.22	1.165	0.0172	Extracellular Space	other			29066	106205	360466
CFAP97	cilia and flagella associated protein 97	ENSG00000164323	0.21	1.157	0.0274	Other	other			57587	66756	306469
IVNS1ABP	influenza virus NS1A binding protein	ENSG00000116679	0.21	1.157	0.00159	Nucleus	other			10625	117198	289089
MIR100HG	mir-100-let-7a-2-mir-125b-1 cluster host gene	ENSG00000255248	0.21	1.157	0.0222	Other	other			399959
MT-ND4	NADH dehydrogenase, subunit 4 (complex I)	ENSG00000198886	0.21	1.157	0.0432	Cytoplasm	enzyme	unspecified application		4538	17719	26201
WSB1	WD repeat and SOCS box containing 1	ENSG00000109046	0.21	1.157	0.0298	Cytoplasm	enzyme			26118	78889	303336
FLRT2	fibronectin leucine rich transmembrane protein 2	ENSG00000185070	0.2	1.149	0.0316	Plasma Membrane	other	unspecified application		23768	399558	299236
MT-ND5	NADH dehydrogenase, subunit 5 (complex I)	ENSG00000198786	0.2	1.149	0.0194	Cytoplasm	enzyme	unspecified application		4540	17721	26202
PPP1R13B	protein phosphatase 1 regulatory subunit 13B	ENSG00000088808	0.2	1.149	0.0322	Cytoplasm	phosphatase			23368	21981	314465
PPM1H	protein phosphatase, Mg2+/Mn2+ dependent 1H	ENSG00000111110	0.18	1.133	0.0455	Nucleus	phosphatase			57460	319468	314897
CHRNA3	cholinergic receptor nicotinic alpha 3 subunit	ENSG00000080644	0.14	1.102	0.0424	Plasma Membrane	transmembrane receptor		ABT-089,acetylcholine,amobarbital,arecoline,atracurium,cisatracurium,D-tubocurarine,doxacurium,enflurane,ibogaine,isoflurane,levamisole,mecamylamine,metocurine,mivacurium,nicotine,pancuronium,pipecuronium,rapacuronium,rocuronium,succinylcholine,vecuronium	1136	110834	25101
CD63	CD63 molecule	ENSG00000135404	-0.15	0.901	0.0153	Plasma Membrane	other			967	12512	29186
RTN4	reticulon 4	ENSG00000115310	-0.15	0.901	0.0498	Cytoplasm	other	diagnosis		57142	68585	83765
WSB2	WD repeat and SOCS box containing 2	ENSG00000176871	-0.15	0.901	0.0325	Cytoplasm	other			55884	59043	288692
ANO6	anoctamin 6	ENSG00000177119	-0.16	0.895	0.045	Plasma Membrane	ion channel			196527	105722	315272
ATP2B4	ATPase plasma membrane Ca2+ transporting 4	ENSG00000058668	-0.17	0.889	0.0344	Plasma Membrane	transporter			493	381290	29600
GPX4	glutathione peroxidase 4	ENSG00000167468	-0.17	0.889	0.028	Cytoplasm	enzyme			2879	625249	29328
RCC2	regulator of chromosome condensation 2	ENSG00000179051	-0.17	0.889	0.0456	Nucleus	other			55920	108911	298594
TRIB2	tribbles pseudokinase 2	ENSG00000071575	-0.17	0.889	0.0319	Plasma Membrane	kinase			28951	217410
GATAD2A	GATA zinc finger domain containing 2A	ENSG00000167491	-0.18	0.883	0.0442	Nucleus	transcription regulator			54815	234366	290669
SNRPD2	small nuclear ribonucleoprotein D2 polypeptide	ENSG00000125743	-0.18	0.883	0.0389	Nucleus	other			6633	107686	680309
VCL	vinculin	ENSG00000035403	-0.18	0.883	0.017	Plasma Membrane	enzyme	unspecified application		7414	22330	305679
ANKLE2	ankyrin repeat and LEM domain containing 2	ENSG00000176915	-0.19	0.877	0.0143	Nucleus	transcription regulator			23141	71782	360829
DBI	diazepam binding inhibitor, acyl-CoA binding protein	ENSG00000155368	-0.19	0.877	0.0261	Cytoplasm	other			1622	13167	25045
ITGB1BP1	integrin subunit beta 1 binding protein 1	ENSG00000119185	-0.19	0.877	0.0432	Plasma Membrane	transporter			9270	16413	298914
PPP3CA	protein phosphatase 3 catalytic subunit alpha	ENSG00000138814	-0.19	0.877	0.0393	Cytoplasm	phosphatase		cyclosporin A,methylprednisolone/tacrolimus,pimecrolimus,prednisone/tacrolimus,tacrolimus,voclosporin	5530	19055	24674
SNX30	sorting nexin family member 30	ENSG00000148158	-0.19	0.877	0.0145	Other	other			401548	209131	298033
ZNFX1	zinc finger NFX1-type containing 1	ENSG00000124201	-0.19	0.877	0.0279	Nucleus	transcription regulator			57169	98999	296384
GAS7	growth arrest specific 7	ENSG00000007237	-0.2	0.871	0.0426	Cytoplasm	transcription regulator			8522	14457	85246
IL17RA	interleukin 17 receptor A	ENSG00000177663	-0.2	0.871	0.0451	Plasma Membrane	transmembrane receptor		brodalumab	23765	16172	312679
MAB21L2	mab-21 like 2	ENSG00000181541	-0.2	0.871	0.0456	Nucleus	other			10586	23937	680102
NACC1	nucleus accumbens associated 1	ENSG00000160877	-0.2	0.871	0.0236	Nucleus	transcription regulator			112939	66830	171454
PTK7	protein tyrosine kinase 7 (inactive)	ENSG00000112655	-0.2	0.871	0.00506	Plasma Membrane	kinase		PF-06647020	5754	71461
ZCCHC14	zinc finger CCHC-type containing 14	ENSG00000140948	-0.2	0.871	0.0403	Other	other			23174	142682	365018
APOE	apolipoprotein E	ENSG00000130203	-0.21	0.865	0.017	Extracellular Space	transporter	diagnosis,efficacy,prognosis,unspecified application		348	11816	25728
FURIN	furin, paired basic amino acid cleaving enzyme	ENSG00000140564	-0.21	0.865	0.0296	Cytoplasm	peptidase	unspecified application	furin inhibitor,hexa-D-arginine,nona-D-arginine amide	5045	18550	54281
GRB10	growth factor receptor bound protein 10	ENSG00000106070	-0.21	0.865	0.0451	Cytoplasm	other			2887	14783	498416
LRRFIP1	LRR binding FLII interacting protein 1	ENSG00000124831	-0.21	0.865	0.00793	Cytoplasm	transcription regulator			9208	16978
SQSTM1	sequestosome 1	ENSG00000161011	-0.21	0.865	0.0142	Cytoplasm	transcription regulator			8878	18412	113894
TUBA1C	tubulin alpha 1c	ENSG00000167553	-0.21	0.865	0.0158	Cytoplasm	other		bevacizumab/docetaxel,bevacizumab/paclitaxel,bevacizumab/paclitaxel/pemetrexed,bevacizumab/paclitaxel/topotecan,capecitabine/docetaxel,capecitabine/docetaxel/gemcitabine,capecitabine/docetaxel/oxaliplatin/trastuzumab,cevipabulin,colchicine,colchicine/probenecid,cyclophosphamide/daunorubicin/imatinib/prednisolone/vincristine,cyclophosphamide/daunorubicin/imatinib/prednisone/vincristine,cyclophosph…	84790	22146	300218|100909441
ADGRL1	adhesion G protein-coupled receptor L1	ENSG00000072071	-0.22	0.859	0.0424	Plasma Membrane	G-protein coupled receptor			22859	330814	65096
ATP5ME	ATP synthase membrane subunit e	ENSG00000169020	-0.22	0.859	0.0286	Cytoplasm	transporter			521
BICD1	BICD cargo adaptor 1	ENSG00000151746	-0.22	0.859	0.0217	Cytoplasm	other			636	12121	362466
CD276	CD276 molecule	ENSG00000103855	-0.22	0.859	0.0164	Plasma Membrane	other	prognosis	MGA271,MGD009	80381	102657	315716
IGF2BP2	insulin like growth factor 2 mRNA binding protein 2	ENSG00000073792	-0.22	0.859	0.000553	Cytoplasm	translation regulator			10644	319765	303824
RLBP1	retinaldehyde binding protein 1	ENSG00000140522	-0.22	0.859	0.0393	Cytoplasm	transporter	unspecified application		6017	19771	293049
TMEM181	transmembrane protein 181	ENSG00000146433	-0.22	0.859	0.0121	Other	other			57583	77106	502228
CAMSAP1	calmodulin regulated spectrin associated protein 1	ENSG00000130559	-0.23	0.853	0.000601	Cytoplasm	other			157922	227634	296580
CMIP	c-Maf inducing protein	ENSG00000153815	-0.23	0.853	0.0184	Cytoplasm	other			80790	74440	292051
NAB1	NGFI-A binding protein 1	ENSG00000138386	-0.23	0.853	0.0152	Nucleus	transcription regulator			4664	17936	64824
RARRES2	retinoic acid receptor responder 2	ENSG00000106538	-0.23	0.853	0.0489	Plasma Membrane	transmembrane receptor			5919	71660	297073
SDC4	syndecan 4	ENSG00000124145	-0.23	0.853	0.0463	Plasma Membrane	other			6385	20971	24771
TRAF3	TNF receptor associated factor 3	ENSG00000131323	-0.23	0.853	0.00707	Cytoplasm	enzyme			7187	22031	362788
DENND2A	DENN domain containing 2A	ENSG00000146966	-0.24	0.847	0.0256	Cytoplasm	other			27147	209773	312257
DNMT3A	DNA methyltransferase 3 alpha	ENSG00000119772	-0.24	0.847	0.0207	Nucleus	enzyme	unspecified application		1788	13435	444984
HIVEP1	human immunodeficiency virus type I enhancer binding protein 1	ENSG00000095951	-0.24	0.847	0.00763	Nucleus	transcription regulator			3096	110521	117140
IFNGR2	interferon gamma receptor 2	ENSG00000159128	-0.24	0.847	0.0221	Plasma Membrane	transmembrane receptor		interferon gamma-1b	3460	15980	360697
IL17RD	interleukin 17 receptor D	ENSG00000144730	-0.24	0.847	0.00112	Cytoplasm	other			54756	171463	498576
PGPEP1	pyroglutamyl-peptidase I	ENSG00000130517	-0.24	0.847	0.0261	Cytoplasm	peptidase			54858	66522	290648
PXN	paxillin	ENSG00000089159	-0.24	0.847	0.0148	Cytoplasm	other	efficacy,prognosis,unspecified application		5829	19303	360820
RTL5	retrotransposon Gag like 5	ENSG00000242732	-0.24	0.847	0.0245	Other	other			340526	331474	100911832
TNFRSF1A	TNF receptor superfamily member 1A	ENSG00000067182	-0.24	0.847	0.00476	Plasma Membrane	transmembrane receptor	safety,unspecified application	GSK2862277	7132	21937	25625
TNS3	tensin 3	ENSG00000136205	-0.24	0.847	0.0489	Plasma Membrane	phosphatase			64759	319939	360980
ADAMTS1	ADAM metallopeptidase with thrombospondin type 1 motif 1	ENSG00000154734	-0.25	0.841	0.0199	Extracellular Space	peptidase			9510	11504	79252
ANXA1	annexin A1	ENSG00000135046	-0.25	0.841	0.0042	Plasma Membrane	enzyme	diagnosis,prognosis,unspecified application	hydrocortisone,hydrocortisone/mitoxantrone,hydrocortisone/prednisone	301	16952	25380
EVC	EvC ciliary complex subunit 1	ENSG00000072840	-0.25	0.841	0.0385	Cytoplasm	other			2121	59056	289712
LSR	lipolysis stimulated lipoprotein receptor	ENSG00000105699	-0.25	0.841	0.00953	Nucleus	transcription regulator			51599	54135	64355
MKNK2	MAP kinase interacting serine/threonine kinase 2	ENSG00000099875	-0.25	0.841	0.00213	Cytoplasm	kinase		eFT508,ETC-1907206	2872	17347	299618
SPNS2	sphingolipid transporter 2	ENSG00000183018	-0.25	0.841	0.0102	Other	transporter			124976	216892	100270678
SRGAP2	SLIT-ROBO Rho GTPase activating protein 2	ENSG00000266028	-0.25	0.841	0.00329	Cytoplasm	other			23380	14270	360840
SUN2	Sad1 and UNC84 domain containing 2	ENSG00000100242	-0.25	0.841	0.0269	Nucleus	other			25777	223697	315135
WWC1	WW and C2 domain containing 1	ENSG00000113645	-0.25	0.841	0.00473	Cytoplasm	transcription regulator			23286	211652	303039
ALOX5	arachidonate 5-lipoxygenase	ENSG00000012779	-0.26	0.835	0.0328	Cytoplasm	enzyme	diagnosis,efficacy	balsalazide,benoxaprofen,diclofenac,diclofenac/misoprostol,diclofenac/omeprazole,diethylcarbamazine,ebselen,masoprocol,meclofenamic acid,mesalamine,nordihydroguaiaretic acid,sulfasalazine,TA 270,zileuton	240	11689	25290
CAVIN1	caveolae associated protein 1	ENSG00000177469	-0.26	0.835	0.00418	Nucleus	transcription regulator			284119	19285	287710
ITGA7	integrin subunit alpha 7	ENSG00000135424	-0.26	0.835	0.00724	Plasma Membrane	other			3679	16404	81008
KIAA1522	KIAA1522	ENSG00000162522	-0.26	0.835	0.00587	Other	other			57648	97130	500552
MICALL2	MICAL like 2	ENSG00000164877	-0.26	0.835	0.0432	Cytoplasm	other			79778	231830	288515
NR0B1	nuclear receptor subfamily 0 group B member 1	ENSG00000169297	-0.26	0.835	0.0448	Nucleus	ligand-dependent nuclear receptor			190	11614	58850
PLAC9	placenta specific 9	ENSG00000189129	-0.26	0.835	0.0378	Other	other			219348
SH3BP5	SH3 domain binding protein 5	ENSG00000131370	-0.26	0.835	0.000504	Cytoplasm	other			9467	24056	117186
BTG1	BTG anti-proliferation factor 1	ENSG00000133639	-0.27	0.829	0.00431	Nucleus	transcription regulator			694	12226	29618
EHD2	EH domain containing 2	ENSG00000024422	-0.27	0.829	0.0268	Nucleus	other			30846	259300	361512
HS6ST1	heparan sulfate 6-O-sulfotransferase 1	ENSG00000136720	-0.27	0.829	0.0172	Plasma Membrane	enzyme			9394	50785	316325
LHX2	LIM homeobox 2	ENSG00000106689	-0.27	0.829	0.0159	Nucleus	transcription regulator			9355	16870	296706
MAP2K3	mitogen-activated protein kinase kinase 3	ENSG00000034152	-0.27	0.829	0.0186	Cytoplasm	kinase			5606	26397	303200
NAPRT	nicotinate phosphoribosyltransferase	ENSG00000147813	-0.27	0.829	0.0222	Cytoplasm	enzyme			93100	223646	315085
SPTBN2	spectrin beta, non-erythrocytic 2	ENSG00000173898	-0.27	0.829	0.0213	Cytoplasm	other			6712	20743	29211
ST3GAL2	ST3 beta-galactoside alpha-2,3-sialyltransferase 2	ENSG00000157350	-0.27	0.829	0.0163	Cytoplasm	enzyme			6483	20444	64442
UBL4A	ubiquitin like 4A	ENSG00000102178	-0.27	0.829	0.0471	Cytoplasm	enzyme			8266	27643|100169864	293864
AHDC1	AT-hook DNA binding motif containing 1	ENSG00000126705	-0.28	0.824	0.0171	Other	other			27245	230793	362617
ELF4	E74 like ETS transcription factor 4	ENSG00000102034	-0.28	0.824	0.0436	Nucleus	transcription regulator			2000	56501	302811
JUND	JunD proto-oncogene, AP-1 transcription factor subunit	ENSG00000130522	-0.28	0.824	0.0116	Nucleus	transcription regulator			3727	16478	24518
LMNA	lamin A/C	ENSG00000160789	-0.28	0.824	0.00241	Nucleus	other			4000	16905	60374
RBM38	RNA binding motif protein 38	ENSG00000132819	-0.28	0.824	0.0159	Nucleus	other			55544	56190
RNF24	ring finger protein 24	ENSG00000101236	-0.28	0.824	0.00164	Cytoplasm	other			11237	51902
SH3GL1	SH3 domain containing GRB2 like 1, endophilin A2	ENSG00000141985	-0.28	0.824	0.00695	Cytoplasm	other			6455	20405	81922
CEP170B	centrosomal protein 170B	ENSG00000099814	-0.29	0.818	0.024	Other	other			283638	217882	500726
ELOB	elongin B	ENSG00000103363	-0.29	0.818	0.000719	Nucleus	transcription regulator			6923
PMAIP1	phorbol-12-myristate-13-acetate-induced protein 1	ENSG00000141682	-0.29	0.818	0.0461	Cytoplasm	other			5366
PPP1R18	protein phosphatase 1 regulatory subunit 18	ENSG00000146112	-0.29	0.818	0.000306	Other	other			170954	76448	361790
RCOR1	REST corepressor 1	ENSG00000089902	-0.29	0.818	3.26e-05	Nucleus	transcription regulator			23186	217864	102554884
SNX9	sorting nexin 9	ENSG00000130340	-0.29	0.818	0.0116	Cytoplasm	transporter			51429	66616	683687
SPSB1	splA/ryanodine receptor domain and SOCS box containing 1	ENSG00000171621	-0.29	0.818	0.0465	Cytoplasm	enzyme			80176	74646	313722
STX4	syntaxin 4	ENSG00000103496	-0.29	0.818	0.0208	Plasma Membrane	transporter			6810	20909	81803
TOB1	transducer of ERBB2, 1	ENSG00000141232	-0.29	0.818	0.000161	Nucleus	transcription regulator			10140	22057	170842
ZNF827	zinc finger protein 827	ENSG00000151612	-0.29	0.818	0.0276	Other	other			152485	622675	291940
METRNL	meteorin like, glial cell differentiation regulator	ENSG00000176845	-0.3	0.812	0.000486	Cytoplasm	other			284207	210029	316842
NCS1	neuronal calcium sensor 1	ENSG00000107130	-0.3	0.812	0.0139	Plasma Membrane	other			23413	14299	65153
PLIN3	perilipin 3	ENSG00000105355	-0.3	0.812	0.000985	Cytoplasm	other			10226	66905	316130
RFLNB	refilin B	ENSG00000183688	-0.3	0.812	0.000754	Other	other			359845	76566	287534
TMEM158	transmembrane protein 158 (gene/pseudogene)	ENSG00000249992	-0.3	0.812	0.0288	Plasma Membrane	other			25907	72309	117582
BAIAP2	BAI1 associated protein 2	ENSG00000175866	-0.31	0.807	0.0134	Plasma Membrane	kinase			10458	108100	117542
BAIAP2-DT	BAIAP2 divergent transcript	ENSG00000226137	-0.31	0.807	0.001	Other	other			440465
CDC42EP4	CDC42 effector protein 4	ENSG00000179604	-0.31	0.807	0.00402	Cytoplasm	other			23580	56699	303653
EPHB2	EPH receptor B2	ENSG00000133216	-0.31	0.807	0.00394	Plasma Membrane	kinase	unspecified application		2048	13844	313633
KHDRBS3	KH RNA binding domain containing, signal transduction associated 3	ENSG00000131773	-0.31	0.807	0.0222	Nucleus	other			10656	13992	64015
PDGFA	platelet derived growth factor subunit A	ENSG00000197461	-0.31	0.807	0.0364	Extracellular Space	growth factor			5154	18590	25266
SSBP4	single stranded DNA binding protein 4	ENSG00000130511	-0.31	0.807	0.0316	Nucleus	transcription regulator			170463	76900	364534
FGFR1	fibroblast growth factor receptor 1	ENSG00000077782	-0.32	0.801	0.000658	Plasma Membrane	kinase	diagnosis,prognosis,unspecified application	5-azacytidine/sorafenib,ARQ 087,bortezomib/sorafenib,clofarabine/cytarabine/sorafenib,crizotinib/pazopanib,cytarabine/idarubicin/sorafenib,debio 1347,decitabine/sorafenib,dexamethasone/lenalidomide/sorafenib,docetaxel/nintedanib,everolimus/lenvatinib,everolimus/sorafenib,GSK3052230,imatinib/sorafenib,lenvatinib,lucitanib,nintedanib,orantinib,pazopanib,pemigatinib,PRN1371,regorafenib,SAR103168,sor…	2260	14182	79114
LGALS3	galectin 3	ENSG00000131981	-0.32	0.801	0.0121	Extracellular Space	other	diagnosis,unspecified application	GCS-100,GR-MD-02	3958	16854	83781
LRRC8E	leucine rich repeat containing 8 VRAC subunit E	ENSG00000171017	-0.32	0.801	0.0499	Plasma Membrane	ion channel			80131	72267	304203
SLC9A3	solute carrier family 9 member A3	ENSG00000066230	-0.32	0.801	0.0285	Plasma Membrane	ion channel	unspecified application	squalamine	6550	105243	24784
PYGO1	pygopus family PHD finger 1	ENSG00000171016	-0.33	0.796	7.96e-08	Nucleus	other			26108	72135	691857
SLC30A10	solute carrier family 30 member 10	ENSG00000196660	-0.33	0.796	0.000161	Plasma Membrane	transporter			55532	226781	289353
SPATA2L	spermatogenesis associated 2 like	ENSG00000158792	-0.33	0.796	0.0289	Other	other			124044	78779	498963
BEND3	BEN domain containing 3	ENSG00000178409	-0.34	0.79	0.0195	Nucleus	other			57673	331623	683923
MCOLN3	mucolipin 3	ENSG00000055732	-0.34	0.79	0.0283	Plasma Membrane	ion channel			55283	171166	308022
TNFRSF12A	TNF receptor superfamily member 12A	ENSG00000006327	-0.34	0.79	6.45e-05	Plasma Membrane	transmembrane receptor		enavatuzumab	51330	27279	302965
ZDHHC23	zinc finger DHHC-type containing 23	ENSG00000184307	-0.34	0.79	0.00504	Other	other			254887	332175	363783
ZFP42	ZFP42 zinc finger protein	ENSG00000179059	-0.34	0.79	0.0405	Nucleus	transcription regulator			132625	22702	100361947|100361902
ZNF703	zinc finger protein 703	ENSG00000183779	-0.34	0.79	0.00797	Nucleus	other			80139	353310	680717
BOK	BOK, BCL2 family apoptosis regulator	ENSG00000176720	-0.35	0.785	0.00488	Cytoplasm	other			666	51800	29884
C22orf31	chromosome 22 open reading frame 31	ENSG00000100249	-0.35	0.785	0.00948	Other	other			25770
CYTOR	cytoskeleton regulator RNA	ENSG00000222041	-0.35	0.785	0.00364	Other	other			112597
DNAJC22	DnaJ heat shock protein family (Hsp40) member C22	ENSG00000178401	-0.35	0.785	0.00498	Other	other			79962	72778	362998
FZD2	frizzled class receptor 2	ENSG00000180340	-0.35	0.785	0.0177	Plasma Membrane	G-protein coupled receptor		vantictumab,wnt-5a mimic hexapeptide foxy-5	2535	57265	64512
KCTD15	potassium channel tetramerization domain containing 15	ENSG00000153885	-0.35	0.785	0.0148	Other	ion channel			79047	233107	499129
KRT8	keratin 8	ENSG00000170421	-0.35	0.785	0.000444	Cytoplasm	other	prognosis		3856	16691	25626
LIMK1	LIM domain kinase 1	ENSG00000106683	-0.35	0.785	0.00407	Cytoplasm	kinase	unspecified application	binimetinib/encorafenib,cetuximab/encorafenib,dabrafenib,dabrafenib/panitumumab,dabrafenib/panitumumab/trametinib,dabrafenib/trametinib,dabrafenib/trametinib/vemurafenib,encorafenib	3984	16885	65172
PLIN2	perilipin 2	ENSG00000147872	-0.35	0.785	0.0179	Plasma Membrane	other	disease progression		123	11520	298199
RAMP1	receptor activity modifying protein 1	ENSG00000132329	-0.35	0.785	0.0149	Plasma Membrane	transporter		pramlintide	10267	51801	58965
SFMBT1	Scm like with four mbt domains 1	ENSG00000163935	-0.35	0.785	0.00446	Nucleus	transcription regulator			51460	54650	58967
UGDH	UDP-glucose 6-dehydrogenase	ENSG00000109814	-0.35	0.785	2.68e-07	Nucleus	enzyme	diagnosis		7358	22235	83472
ARHGEF40	Rho guanine nucleotide exchange factor 40	ENSG00000165801	-0.36	0.779	2.25e-05	Other	other			55701	268739	361034
CLIP2	CAP-Gly domain containing linker protein 2	ENSG00000106665	-0.36	0.779	0.000652	Cytoplasm	transcription regulator			7461	269713	29264
HKDC1	hexokinase domain containing 1	ENSG00000156510	-0.36	0.779	0.00711	Cytoplasm	kinase			80201	216019
HR	HR, lysine demethylase and nuclear receptor corepressor	ENSG00000168453	-0.36	0.779	0.00303	Nucleus	transcription regulator			55806	15460	60563
LRFN4	leucine rich repeat and fibronectin type III domain containing 4	ENSG00000173621	-0.37	0.774	0.000729	Plasma Membrane	other			78999	225875	688721
PPL	periplakin	ENSG00000118898	-0.37	0.774	0.0152	Cytoplasm	other	diagnosis		5493	19041	302934
RAB7B	RAB7B, member RAS oncogene family	ENSG00000276600	-0.37	0.774	0.0328	Cytoplasm	peptidase			338382	226421	501854
RAI1	retinoic acid induced 1	ENSG00000108557	-0.37	0.774	0.0285	Cytoplasm	other			10743	19377	303188
DDIT4	DNA damage inducible transcript 4	ENSG00000168209	-0.38	0.768	0.00241	Cytoplasm	other			54541	74747	140942
FOXP4	forkhead box P4	ENSG00000137166	-0.38	0.768	0.00025	Nucleus	transcription regulator			116113	74123	363185
LRRC8A	leucine rich repeat containing 8 VRAC subunit A	ENSG00000136802	-0.38	0.768	2.6e-05	Plasma Membrane	ion channel			56262	241296	311846
OPRD1	opioid receptor delta 1	ENSG00000116329	-0.38	0.768	0.0195	Plasma Membrane	G-protein coupled receptor		acetaminophen/aspirin/codeine,acetaminophen/butalbital/caffeine/codeine,acetaminophen/codeine,acetaminophen/hydrocodone,acetaminophen/oxycodone,acetaminophen/propoxyphene,alfentanil,aspirin/butalbital/caffeine/codeine,aspirin/caffeine/propoxyphene,aspirin/hydrocodone,aspirin/oxycodone,bromodiphenhydramine/codeine,brompheniramine/codeine/phenylpropanolamine,budesonide/loperamide,buprenorphine,bupr…	4985	18386	24613
S100A16	S100 calcium binding protein A16	ENSG00000188643	-0.38	0.768	0.00384	Nucleus	other			140576	67860	361991
BACH2	BTB domain and CNC homolog 2	ENSG00000112182	-0.39	0.763	0.00254	Nucleus	transcription regulator			60468	12014	313125
COBL	cordon-bleu WH2 repeat protein	ENSG00000106078	-0.39	0.763	0.0243	Plasma Membrane	other			23242	12808	305497
FRMD8	FERM domain containing 8	ENSG00000126391	-0.39	0.763	1.54e-05	Other	other			83786	67457	309172
NPTX2	neuronal pentraxin 2	ENSG00000106236	-0.39	0.763	0.000883	Extracellular Space	other	diagnosis		4885	53324	288475
PDLIM4	PDZ and LIM domain 4	ENSG00000131435	-0.39	0.763	0.000486	Plasma Membrane	other	diagnosis		8572	30794	24915
TCF7	transcription factor 7	ENSG00000081059	-0.39	0.763	0.000257	Nucleus	transcription regulator			6932
CSF1	colony stimulating factor 1	ENSG00000184371	-0.4	0.758	0.019	Extracellular Space	cytokine	diagnosis,disease progression,efficacy,prognosis,unspecified application	MCS110,PD-360324	1435	12977	78965
GPR153	G protein-coupled receptor 153	ENSG00000158292	-0.4	0.758	0.0477	Plasma Membrane	G-protein coupled receptor			387509	100129	619550
N4BP3	NEDD4 binding protein 3	ENSG00000145911	-0.4	0.758	0.0145	Cytoplasm	other			23138	212706	303112
B3GAT1	beta-1,3-glucuronyltransferase 1	ENSG00000109956	-0.41	0.753	0.000486	Cytoplasm	enzyme	unspecified application		27087	76898	117108
BNC2	basonuclin 2	ENSG00000173068	-0.41	0.753	0.0282	Nucleus	transcription regulator			54796	242509	298189
C4A/C4B	complement C4B (Chido blood group)	ENSG00000224389	-0.41	0.753	0.00132	Extracellular Space	peptidase		IgG	720|721	625018|12268	24233|406161
DLG2	discs large MAGUK scaffold protein 2	ENSG00000150672	-0.41	0.753	0.0467	Plasma Membrane	kinase			1740	23859	64053
NINL	ninein like	ENSG00000101004	-0.41	0.753	0.000128	Cytoplasm	other			22981	78177	311529
SPOCD1	SPOC domain containing 1	ENSG00000134668	-0.41	0.753	8.4e-06	Other	other			90853	622480	313060
EFNA1	ephrin A1	ENSG00000169242	-0.42	0.747	0.0205	Plasma Membrane	other			1942	13636	94268
NPTXR	neuronal pentraxin receptor	ENSG00000221890	-0.42	0.747	4.6e-05	Plasma Membrane	transmembrane receptor			23467	73340	81005
PHLDA3	pleckstrin homology like domain family A member 3	ENSG00000174307	-0.42	0.747	1.59e-05	Plasma Membrane	other			23612	27280	363989
TMEM121	transmembrane protein 121	ENSG00000184986	-0.42	0.747	0.0436	Other	other			80757	69195	691678
TTYH1	tweety family member 1	ENSG00000167614	-0.42	0.747	0.00194	Plasma Membrane	ion channel			57348	57776	292597
ZBTB46	zinc finger and BTB domain containing 46	ENSG00000130584	-0.42	0.747	0.027	Nucleus	transcription regulator			140685	72147	311718
RAX	retina and anterior neural fold homeobox	ENSG00000134438	-0.43	0.742	0.000293	Nucleus	transcription regulator			30062	19434	114213
ARHGAP31	Rho GTPase activating protein 31	ENSG00000031081	-0.44	0.737	0.00281	Cytoplasm	other			57514	12549	288093
CHST11	carbohydrate sulfotransferase 11	ENSG00000171310	-0.44	0.737	2.52e-05	Cytoplasm	enzyme			50515	58250	314694
CXXC5	CXXC finger protein 5	ENSG00000171604	-0.44	0.737	0.0316	Nucleus	other			51523	67393	291670
FAM20C	FAM20C, golgi associated secretory pathway kinase	ENSG00000177706	-0.44	0.737	0.000797	Extracellular Space	enzyme			56975	80752	304334
UBASH3B	ubiquitin associated and SH3 domain containing B	ENSG00000154127	-0.44	0.737	0.0137	Other	enzyme			84959	72828	315579
ADORA2B	adenosine A2b receptor	ENSG00000170425	-0.45	0.732	0.00102	Plasma Membrane	G-protein coupled receptor		AB928,acetaminophen/aspirin/caffeine,acetaminophen/butalbital/caffeine,acetaminophen/butalbital/caffeine/codeine,acetaminophen/caffeine/chlorpheniramine/hydrocodone/phenylephrine,acetaminophen/caffeine/dihydrocodeine,adenosine,aspirin/butalbital/caffeine,aspirin/butalbital/caffeine/codeine,aspirin/caffeine/dihydrocodeine,aspirin/caffeine/orphenadrine,aspirin/caffeine/propoxyphene,caffeine,caffein…	136	11541	29316
AQP3	aquaporin 3 (Gill blood group)	ENSG00000165272	-0.45	0.732	0.0333	Plasma Membrane	transporter			360	11828	65133
TMEM200A	transmembrane protein 200A	ENSG00000164484	-0.45	0.732	0.000561	Other	other			114801	77220	498987
GPAT3	glycerol-3-phosphate acyltransferase 3	ENSG00000138678	-0.46	0.727	0.00254	Cytoplasm	enzyme			84803	231510	305166
BMP8B	bone morphogenetic protein 8b	ENSG00000116985	-0.47	0.722	0.00108	Extracellular Space	growth factor			656
CHST15	carbohydrate sulfotransferase 15	ENSG00000182022	-0.47	0.722	0.00303	Plasma Membrane	enzyme			51363	77590	286974
TACSTD2	tumor associated calcium signal transducer 2	ENSG00000184292	-0.47	0.722	0.0346	Plasma Membrane	other		sacituzumab govitecan	4070	56753	494343
CMKLR1	chemerin chemokine-like receptor 1	ENSG00000174600	-0.48	0.717	0.0164	Plasma Membrane	G-protein coupled receptor			1240	14747	60669
IL27RA	interleukin 27 receptor subunit alpha	ENSG00000104998	-0.48	0.717	0.0473	Plasma Membrane	transmembrane receptor			9466	50931	288905
PHLDA2	pleckstrin homology like domain family A member 2	ENSG00000181649	-0.48	0.717	0.0451	Cytoplasm	other			7262	22113	293637
TRERF1	transcriptional regulating factor 1	ENSG00000124496	-0.48	0.717	0.00087	Nucleus	transcription regulator			55809	224829	316219
CARD10	caspase recruitment domain family member 10	ENSG00000100065	-0.49	0.712	0.00261	Cytoplasm	other			29775	105844	315120
PITPNM3	PITPNM family member 3	ENSG00000091622	-0.49	0.712	0.0409	Cytoplasm	transporter			83394	327958	287467
PPARG	peroxisome proliferator activated receptor gamma	ENSG00000132170	-0.49	0.712	0.00598	Nucleus	ligand-dependent nuclear receptor	diagnosis,efficacy,unspecified application	aleglitazar,alogliptin/pioglitazone,amlodipine/telmisartan,aspirin/dipyridamole/telmisartan,balsalazide,bezafibrate,clopidogrel/telmisartan,farglitazar,GED-0507-34-levo,glimepiride/pioglitazone,glimepiride/rosiglitazone,hydrochlorothiazide/telmisartan,icosapent,inolitazone,INS/pioglitazone,mesalamine,nicotinic acid/pioglitazone,pioglitazone,rosiglitazone,sulfasalazine,telmisartan,tesaglitazar,tro…	5468	19016	25664
RUNX2	runt related transcription factor 2	ENSG00000124813	-0.49	0.712	0.0406	Nucleus	transcription regulator	disease progression,prognosis,unspecified application		860	12393	367218
SHE	Src homology 2 domain containing E	ENSG00000169291	-0.49	0.712	0.0392	Cytoplasm	other			126669	214547	685088
EEPD1	endonuclease/exonuclease/phosphatase family domain containing 1	ENSG00000122547	-0.5	0.707	5.85e-05	Other	other			80820	67484	315500
FAM19A5	family with sequence similarity 19 member A5, C-C motif chemokine like	ENSG00000219438	-0.5	0.707	1.71e-05	Extracellular Space	other			25817	106014	500915
HRH1	histamine receptor H1	ENSG00000196639	-0.5	0.707	0.0118	Plasma Membrane	G-protein coupled receptor		acetaminophen/caffeine/chlorpheniramine/hydrocodone/phenylephrine,acetaminophen/cetirizine/prednisolone,acetaminophen/clemastine/pseudoephedrine,acetaminophen/dexbrompheniramine/pseudoephedrine,acetaminophen/diphenhydramine,acetaminophen/diphenhydramine/methylprednisolone,acetaminophen/diphenhydramine/prednisolone,acrivastine,acrivastine/pseudoephedrine,alcaftadine,antazoline,antazoline/naphazoli…	3269	15465	24448
LSMEM2	leucine rich single-pass membrane protein 2	ENSG00000179564	-0.5	0.707	0.019	Other	other			132228	434436	689621
GOLT1A	golgi transport 1A	ENSG00000174567	-0.51	0.702	0.0279	Cytoplasm	other			127845	68338	498230
KIAA1211L	KIAA1211 like	ENSG00000196872	-0.51	0.702	0.00993	Other	other			343990	72097	301351
NES	nestin	ENSG00000132688	-0.51	0.702	5.85e-05	Extracellular Space	other			10763
S100A2	S100 calcium binding protein A2	ENSG00000196754	-0.51	0.702	0.00993	Nucleus	other			6273
CRLF1	cytokine receptor like factor 1	ENSG00000006016	-0.52	0.697	0.0174	Extracellular Space	other			9244	12931	290655
KCNA1	potassium voltage-gated channel subfamily A member 1	ENSG00000111262	-0.52	0.697	0.00818	Plasma Membrane	ion channel		dalfampridine	3736	16485	24520
SDC3	syndecan 3	ENSG00000162512	-0.52	0.697	2.06e-11	Plasma Membrane	other			9672	20970	116673
CECR2	CECR2, histone acetyl-lysine reader	ENSG00000099954	-0.53	0.693	0.0153	Nucleus	other			27443	330409	500308
STX1B	syntaxin 1B	ENSG00000099365	-0.55	0.683	0.00116	Plasma Membrane	other			112755	56216	24923
LFNG	LFNG O-fucosylpeptide 3-beta-N-acetylglucosaminyltransferase	ENSG00000106003	-0.58	0.669	5.85e-05	Cytoplasm	enzyme			3955	16848	170905
TRIM9	tripartite motif containing 9	ENSG00000100505	-0.58	0.669	0.000467	Cytoplasm	enzyme			114088	94090	155812
NAT8L	N-acetyltransferase 8 like	ENSG00000185818	-0.6	0.66	5.18e-07	Cytoplasm	enzyme			339983	269642	289727
PPM1E	protein phosphatase, Mg2+/Mn2+ dependent 1E	ENSG00000175175	-0.62	0.651	0.00195	Nucleus	phosphatase			22843	320472	360593
KCNK13	potassium two pore domain channel subfamily K member 13	ENSG00000152315	-0.63	0.646	0.00158	Plasma Membrane	ion channel			56659	217826	64120
PDZD4	PDZ domain containing 4	ENSG00000067840	-0.63	0.646	0.00126	Cytoplasm	other			57595	245469	293856
SPHK1	sphingosine kinase 1	ENSG00000176170	-0.63	0.646	0.00164	Cytoplasm	kinase	diagnosis,disease progression,prognosis,unspecified application		8877	20698	170897
LAD1	ladinin 1	ENSG00000159166	-0.64	0.642	0.00111	Extracellular Space	other			3898	16763	313325
PGBD5	piggyBac transposable element derived 5	ENSG00000177614	-0.64	0.642	0.000323	Other	other			79605	209966	292098
HIC1	HIC ZBTB transcriptional repressor 1	ENSG00000177374	-0.65	0.637	0.00108	Nucleus	transcription regulator	diagnosis		3090	15248	100912068
CNR1	cannabinoid receptor 1	ENSG00000118432	-0.66	0.633	5.85e-05	Plasma Membrane	G-protein coupled receptor		BAY 38-7271,delta-8-tetrahydrocannabinol,delta-9-tetrahydrocannabinol,rimonabant,SLV 319,trans-(Â±)-nabilone	1268	12801	25248
FMNL3	formin like 3	ENSG00000161791	-0.66	0.633	3.51e-10	Cytoplasm	other			91010	22379	300225
METTL7B	methyltransferase like 7B	ENSG00000170439	-0.85	0.555	3.94e-09	Other	enzyme			196410	71664	366792
GPR68	G protein-coupled receptor 68	ENSG00000119714	-0.87	0.547	5.38e-10	Plasma Membrane	G-protein coupled receptor			8111	238377	314386|102553138
APCDD1L	APC down-regulated 1 like	ENSG00000198768	-0.9	0.536	9.59e-08	Other	other			164284		499949
CX3CL1	C-X3-C motif chemokine ligand 1	ENSG00000006210	-0.92	0.529	7.08e-15	Extracellular Space	cytokine			6376	20312	89808
